# Supplementary material for: Road surface semantic segmentation for autonomous driving
Source: PeerJ Comput Sci. 2024 Sep 25;10:e2250. doi: 10.7717/peerj-cs.2250 (PMC11623202; doi:10.7717/peerj-cs.2250)
Supplement: Supplemental Information 1 [file peerj-cs-10-2250-s001.zip]

Archive with 148 entries (121 files):
- FSSFormer/
- FSSFormer/configs/
- FSSFormer/configs/FSSFormer/
- FSSFormer/configs/FSSFormer/FSSformer_base_cityscapes_1024x512_120k.yml
- FSSFormer/configs/FSSFormer/FSSformer_base_coco_stuff_512x512_160k.yml
- FSSFormer/configs/FSSFormer/reset
- FSSFormer/configs/FSSFormer/reset.py
- FSSFormer/configs/_base_/
- FSSFormer/configs/_base_/cityscapes.yml
- FSSFormer/configs/_base_/cityscapes_1024x1024.yml
- FSSFormer/configs/_base_/coco_stuff.yml
- FSSFormer/create_stuff1.py
- FSSFormer/paddleseg/
- FSSFormer/paddleseg/core/
- FSSFormer/paddleseg/core/infer.py
- FSSFormer/paddleseg/core/predict.py
- FSSFormer/paddleseg/core/train.py
- FSSFormer/paddleseg/core/val.py
- FSSFormer/paddleseg/core/__init__.py
- FSSFormer/paddleseg/core/__pycache__/
- FSSFormer/paddleseg/core/__pycache__/infer.cpython-37.pyc
- FSSFormer/paddleseg/core/__pycache__/predict.cpython-37.pyc
- FSSFormer/paddleseg/core/__pycache__/train.cpython-37.pyc
- FSSFormer/paddleseg/core/__pycache__/val.cpython-37.pyc
- FSSFormer/paddleseg/core/__pycache__/__init__.cpython-37.pyc
- FSSFormer/paddleseg/cvlibs/
- FSSFormer/paddleseg/cvlibs/callbacks.py
- FSSFormer/paddleseg/cvlibs/config.py
- FSSFormer/paddleseg/cvlibs/manager.py
- FSSFormer/paddleseg/cvlibs/param_init.py
- FSSFormer/paddleseg/cvlibs/__init__.py
- FSSFormer/paddleseg/cvlibs/__pycache__/
- FSSFormer/paddleseg/cvlibs/__pycache__/config.cpython-37.pyc
- FSSFormer/paddleseg/cvlibs/__pycache__/manager.cpython-37.pyc
- FSSFormer/paddleseg/cvlibs/__pycache__/param_init.cpython-37.pyc
- FSSFormer/paddleseg/cvlibs/__pycache__/__init__.cpython-37.pyc
- FSSFormer/paddleseg/datasets/
- FSSFormer/paddleseg/datasets/cityscapes.py
- FSSFormer/paddleseg/datasets/cocostuff.py
- FSSFormer/paddleseg/datasets/dataset.py
- FSSFormer/paddleseg/datasets/__init__.py
- FSSFormer/paddleseg/datasets/__pycache__/
- FSSFormer/paddleseg/datasets/__pycache__/cityscapes.cpython-37.pyc
- FSSFormer/paddleseg/datasets/__pycache__/cocostuff.cpython-37.pyc
- FSSFormer/paddleseg/datasets/__pycache__/dataset.cpython-37.pyc
- FSSFormer/paddleseg/datasets/__pycache__/__init__.cpython-37.pyc
- FSSFormer/paddleseg/models/
- FSSFormer/paddleseg/models/FSSFormer.py
- FSSFormer/paddleseg/models/layers/
- FSSFormer/paddleseg/models/layers/activation.py
- FSSFormer/paddleseg/models/layers/attention.py
- FSSFormer/paddleseg/models/layers/layer_libs.py
- FSSFormer/paddleseg/models/layers/nonlocal2d.py
- FSSFormer/paddleseg/models/layers/polaried_self_attention.py
- FSSFormer/paddleseg/models/layers/pyramid_pool.py
- FSSFormer/paddleseg/models/layers/tensor_fusion.py
- FSSFormer/paddleseg/models/layers/tensor_fusion_helper.py
- FSSFormer/paddleseg/models/layers/wrap_functions.py
- FSSFormer/paddleseg/models/layers/__init__.py
- FSSFormer/paddleseg/models/layers/__pycache__/
- FSSFormer/paddleseg/models/layers/__pycache__/activation.cpython-37.pyc
- FSSFormer/paddleseg/models/layers/__pycache__/attention.cpython-37.pyc
- FSSFormer/paddleseg/models/layers/__pycache__/layer_libs.cpython-37.pyc
- FSSFormer/paddleseg/models/layers/__pycache__/nonlocal2d.cpython-37.pyc
- FSSFormer/paddleseg/models/layers/__pycache__/polaried_self_attention.cpython-37.pyc
- FSSFormer/paddleseg/models/layers/__pycache__/pyramid_pool.cpython-37.pyc
- FSSFormer/paddleseg/models/layers/__pycache__/tensor_fusion.cpython-37.pyc
- FSSFormer/paddleseg/models/layers/__pycache__/tensor_fusion_helper.cpython-37.pyc
- FSSFormer/paddleseg/models/layers/__pycache__/wrap_functions.cpython-37.pyc
- FSSFormer/paddleseg/models/losses/
- FSSFormer/paddleseg/models/losses/cross_entropy_loss.py
- FSSFormer/paddleseg/models/losses/mixed_loss.py
- FSSFormer/paddleseg/models/losses/semantic_encode_cross_entropy_loss.py
- FSSFormer/paddleseg/models/losses/__init__.py
- FSSFormer/paddleseg/models/losses/__pycache__/
- FSSFormer/paddleseg/models/losses/__pycache__/cross_entropy_loss.cpython-37.pyc
- FSSFormer/paddleseg/models/losses/__pycache__/mixed_loss.cpython-37.pyc
- FSSFormer/paddleseg/models/losses/__pycache__/semantic_encode_cross_entropy_loss.cpython-37.pyc
- FSSFormer/paddleseg/models/losses/__pycache__/__init__.cpython-37.pyc
- FSSFormer/paddleseg/models/__init__.py
- FSSFormer/paddleseg/models/__pycache__/
- FSSFormer/paddleseg/models/__pycache__/FSSformer.cpython-37.pyc
- FSSFormer/paddleseg/models/__pycache__/__init__.cpython-37.pyc
- FSSFormer/paddleseg/transforms/
- FSSFormer/paddleseg/transforms/functional.py
- FSSFormer/paddleseg/transforms/transforms.py
- FSSFormer/paddleseg/transforms/__init__.py
- FSSFormer/paddleseg/transforms/__pycache__/
- FSSFormer/paddleseg/transforms/__pycache__/functional.cpython-37.pyc
- FSSFormer/paddleseg/transforms/__pycache__/transforms.cpython-37.pyc
- FSSFormer/paddleseg/transforms/__pycache__/__init__.cpython-37.pyc
- FSSFormer/paddleseg/utils/
- FSSFormer/paddleseg/utils/download.py
- FSSFormer/paddleseg/utils/ema.py
- FSSFormer/paddleseg/utils/env/
- FSSFormer/paddleseg/utils/env/seg_env.py
- FSSFormer/paddleseg/utils/env/sys_env.py
- FSSFormer/paddleseg/utils/env/__init__.py
- FSSFormer/paddleseg/utils/env/__pycache__/
- FSSFormer/paddleseg/utils/env/__pycache__/seg_env.cpython-37.pyc
- FSSFormer/paddleseg/utils/env/__pycache__/sys_env.cpython-37.pyc
- FSSFormer/paddleseg/utils/env/__pycache__/__init__.cpython-37.pyc
- FSSFormer/paddleseg/utils/logger.py
- FSSFormer/paddleseg/utils/metrics.py
- FSSFormer/paddleseg/utils/op_flops_funs.py
- FSSFormer/paddleseg/utils/progbar.py
- FSSFormer/paddleseg/utils/timer.py
- FSSFormer/paddleseg/utils/train_profiler.py
- FSSFormer/paddleseg/utils/utils.py
- FSSFormer/paddleseg/utils/visualize.py
- FSSFormer/paddleseg/utils/__init__.py
- FSSFormer/paddleseg/utils/__pycache__/
- FSSFormer/paddleseg/utils/__pycache__/download.cpython-37.pyc
- FSSFormer/paddleseg/utils/__pycache__/ema.cpython-37.pyc
- FSSFormer/paddleseg/utils/__pycache__/logger.cpython-37.pyc
- FSSFormer/paddleseg/utils/__pycache__/metrics.cpython-37.pyc
- FSSFormer/paddleseg/utils/__pycache__/op_flops_funs.cpython-37.pyc
- FSSFormer/paddleseg/utils/__pycache__/progbar.cpython-37.pyc
- FSSFormer/paddleseg/utils/__pycache__/timer.cpython-37.pyc
- FSSFormer/paddleseg/utils/__pycache__/train_profiler.cpython-37.pyc
- FSSFormer/paddleseg/utils/__pycache__/utils.cpython-37.pyc
- FSSFormer/paddleseg/utils/__pycache__/visualize.cpython-37.pyc
- FSSFormer/paddleseg/utils/__pycache__/__init__.cpython-37.pyc
- FSSFormer/paddleseg/__init__.py
- FSSFormer/paddleseg/__pycache__/
- FSSFormer/paddleseg/__pycache__/__init__.cpython-37.pyc
- FSSFormer/tools/
- FSSFormer/tools/data/
- FSSFormer/tools/data/cityscapes_labels.py
- FSSFormer/tools/data/cityscapes_trainid2labelid.py
- FSSFormer/tools/data/convert_cityscapes.py
- FSSFormer/tools/data/convert_cocostuff.py
- FSSFormer/tools/data/create_dataset_list.py
- FSSFormer/tools/data/labelme2seg.py
- FSSFormer/tools/data/split_dataset_list.py
- FSSFormer/tools/data/visualize_annotation.py
- FSSFormer/tools/data/voc_augment.py
- FSSFormer/tools/export.py
- FSSFormer/tools/model/
- FSSFormer/tools/model/analyze_model.py
- FSSFormer/tools/model/export_onnx.py
- FSSFormer/tools/model/plot_model_performance.py
- FSSFormer/tools/predict.py
- FSSFormer/train.py
- FSSFormer/train.txt
- FSSFormer/trans.py
- FSSFormer/val.py
- FSSFormer/val.txt
