# Supplementary material for: Road surface semantic segmentation for autonomous driving
Source: PeerJ Comput Sci. 2024 Sep 25;10:e2250. doi: 10.7717/peerj-cs.2250 (PMC11623202; doi:10.7717/peerj-cs.2250)
Supplement: Supplemental Information 1 [file peerj-cs-10-2250-s001.zip › FSSFormer/configs/FSSFormer/FSSformer_base_coco_stuff_512x512_160k.yml]

_base_: '../_base_/coco_stuff.yml'

batch_size: 4 # total batch size:  4 * 4
iters: 160000

train_dataset:
  transforms:
    - type: ResizeStepScaling
      min_scale_factor: 0.5
      max_scale_factor: 2.0
      scale_step_size: 0.25
    - type: RandomPaddingCrop
      crop_size: [512, 512]
    - type: RandomHorizontalFlip
    - type: RandomDistort
      brightness_range: 0.4
      contrast_range: 0.4
      saturation_range: 0.4
    - type: Normalize
      mean: [0.485, 0.456, 0.406]
      std: [0.229, 0.224, 0.225]

val_dataset:
  transforms:
    - type: Resize
      target_size: [2048, 512]
      keep_ratio: True
      size_divisor: 32
    - type: Normalize
      mean: [0.485, 0.456, 0.406]
      std: [0.229, 0.224, 0.225]
  
export:
  transforms:
    - type: Resize
      target_size: [2048, 512]
      keep_ratio: True
      size_divisor: 32
    - type: Normalize
      mean: [0.485, 0.456, 0.406]
      std: [0.229, 0.224, 0.225]

optimizer:
  _inherited_: False
  type: AdamW
  beta1: 0.9
  beta2: 0.999
  weight_decay: 0.05

lr_scheduler:
  _inherited_: False
  type: PolynomialDecay
  learning_rate: 1.0e-4
  power: 1.
  end_lr: 1.0e-7
  warmup_iters: 1500
  warmup_start_lr: 1.0e-6

loss:
  types:
    - type: CrossEntropyLoss
  coef: [1, 0.4]

model:
  type: RTFormer
  base_channels: 64
  head_channels: 128
  drop_path_rate: 0.1
  use_injection: [True, False]
  pretrained: https://paddleseg.bj.bcebos.com/dygraph/backbone/rtformer_base_backbone_imagenet_pretrained.zip
