# Supplementary material for: Road surface semantic segmentation for autonomous driving
Source: PeerJ Comput Sci. 2024 Sep 25;10:e2250. doi: 10.7717/peerj-cs.2250 (PMC11623202; doi:10.7717/peerj-cs.2250)
Supplement: Supplemental Information 1 [file peerj-cs-10-2250-s001.zip › FSSFormer/configs/FSSFormer/reset.py]

import PIL.Image as Image
import os
# 'DUT-OMRON', 'DUTS-TE', 'ECSSD', 'HKU-IS', 'PASCALS', 'SOD', 'THUR15K'

	#Path1 = '/data/datasets/cocostuff/dataset/images/'
    Path1 = '/data/datasets/cocostuff/dataset/images/'
	Path2 = Path1 + 'val2017'

	filelist = os.listdir(Path1 + Path2)

	filelist = sorted(filelist)
	for file in filelist:
		img = Image.open(Path1 + Path2 + file).convert('RGB')
		# print(img)
		img.save(Path1 + Path2 + file)
		print('=>', Path1 + Path2 + file)
		print('Done!')


import PIL.Image as Image
import os

Path = '/data/datasets/cocostuff/images/'


def start(Path):
	filelist = os.listdir(Path + 'val2017')
	for file in filelist:
		img = Image.open(Path + 'val2017' + file).convert('RGB')
		# print(img)
		img.save(Path + file)
	print('Done!')
