# Supplementary material for: Road surface semantic segmentation for autonomous driving
Source: PeerJ Comput Sci. 2024 Sep 25;10:e2250. doi: 10.7717/peerj-cs.2250 (PMC11623202; doi:10.7717/peerj-cs.2250)
Supplement: Supplemental Information 1 [file peerj-cs-10-2250-s001.zip › FSSFormer/configs/_base_/cityscapes_1024x1024.yml]

_base_: './cityscapes.yml'

train_dataset:
  transforms:
    - type: ResizeStepScaling
      min_scale_factor: 0.5
      max_scale_factor: 2.0
      scale_step_size: 0.25
    - type: RandomPaddingCrop
      crop_size: [1024, 1024]
    - type: RandomHorizontalFlip
    - type: RandomDistort
      brightness_range: 0.4
      contrast_range: 0.4
      saturation_range: 0.4
    - type: Normalize

val_dataset:
  transforms:
    - type: Normalize
