# Supplementary material for: Road surface semantic segmentation for autonomous driving
Source: PeerJ Comput Sci. 2024 Sep 25;10:e2250. doi: 10.7717/peerj-cs.2250 (PMC11623202; doi:10.7717/peerj-cs.2250)
Supplement: Supplemental Information 1 [file peerj-cs-10-2250-s001.zip › FSSFormer/create_stuff1.py]

import os
import random
path="val2017/"
filePath1 = '/data/datasets/cocostuff/dataset/images/'+path      
list_data1=os.listdir(filePath1)  
file = open("/data/datasets/cocostuff/dataset/val.txt", 'w+')
for i in list_data1:
    i=os.path.splitext(i)[0]
    file.write('/data/datasets/cocostuff/dataset/images/'+path+i+'.jpg ')
    file.write('/data/datasets/cocostuff/dataset/annotations/'+path+i+'.png'+'\n')
file.close()
