# Supplementary material for: Road surface semantic segmentation for autonomous driving
Source: PeerJ Comput Sci. 2024 Sep 25;10:e2250. doi: 10.7717/peerj-cs.2250 (PMC11623202; doi:10.7717/peerj-cs.2250)
Supplement: Supplemental Information 1 [file peerj-cs-10-2250-s001.zip › FSSFormer/paddleseg/core/predict.py]

import os
import math

import cv2
import numpy as np
import paddle

from paddleseg import utils
from paddleseg.core import infer
from paddleseg.utils import logger, progbar, visualize


def mkdir(path):
    sub_dir = os.path.dirname(path)
    if not os.path.exists(sub_dir):
        os.makedirs(sub_dir)


def partition_list(arr, m):
    """split the list 'arr' into m pieces"""
    n = int(math.ceil(len(arr) / float(m)))
    return [arr[i:i + n] for i in range(0, len(arr), n)]


def preprocess(im_path, transforms):
    data = {}
    data['img'] = im_path
    data = transforms(data)
    data['img'] = data['img'][np.newaxis, ...]
    data['img'] = paddle.to_tensor(data['img'])
    return data


def predict(model,
            model_path,
            transforms,
            image_list,
            image_dir=None,
            save_dir='output',
            aug_pred=False,
            scales=1.0,
            flip_horizontal=True,
            flip_vertical=False,
            is_slide=False,
            stride=None,
            crop_size=None,
            custom_color=None):
    """
    predict and visualize the image_list.

    Args:
        model (nn.Layer): Used to predict for input image.
        model_path (str): The path of pretrained model.
        transforms (transform.Compose): Preprocess for input image.
        image_list (list): A list of image path to be predicted.
        image_dir (str, optional): The root directory of the images predicted. Default: None.
        save_dir (str, optional): The directory to save the visualized results. Default: 'output'.
        aug_pred (bool, optional): Whether to use mulit-scales and flip augment for predition. Default: False.
        scales (list|float, optional): Scales for augment. It is valid when `aug_pred` is True. Default: 1.0.
        flip_horizontal (bool, optional): Whether to use flip horizontally augment. It is valid when `aug_pred` is True. Default: True.
        flip_vertical (bool, optional): Whether to use flip vertically augment. It is valid when `aug_pred` is True. Default: False.
        is_slide (bool, optional): Whether to predict by sliding window. Default: False.
        stride (tuple|list, optional): The stride of sliding window, the first is width and the second is height.
            It should be provided when `is_slide` is True.
        crop_size (tuple|list, optional):  The crop size of sliding window, the first is width and the second is height.
            It should be provided when `is_slide` is True.
        custom_color (list, optional): Save images with a custom color map. Default: None, use paddleseg's default color map.

    """
    utils.utils.load_entire_model(model, model_path)
    model.eval()
    nranks = paddle.distributed.get_world_size()
    local_rank = paddle.distributed.get_rank()
    if nranks > 1:
        img_lists = partition_list(image_list, nranks)
    else:
        img_lists = [image_list]

    added_saved_dir = os.path.join(save_dir, 'added_prediction')
    pred_saved_dir = os.path.join(save_dir, 'pseudo_color_prediction')

    logger.info("Start to predict...")
    progbar_pred = progbar.Progbar(target=len(img_lists[0]), verbose=1)
    color_map = visualize.get_color_map_list(256, custom_color=custom_color)
    with paddle.no_grad():
        for i, im_path in enumerate(img_lists[local_rank]):
            data = preprocess(im_path, transforms)

            if aug_pred:
                pred, _ = infer.aug_inference(
                    model,
                    data['img'],
                    trans_info=data['trans_info'],
                    scales=scales,
                    flip_horizontal=flip_horizontal,
                    flip_vertical=flip_vertical,
                    is_slide=is_slide,
                    stride=stride,
                    crop_size=crop_size)
            else:
                pred, _ = infer.inference(
                    model,
                    data['img'],
                    trans_info=data['trans_info'],
                    is_slide=is_slide,
                    stride=stride,
                    crop_size=crop_size)
            pred = paddle.squeeze(pred)
            pred = pred.numpy().astype('uint8')

            # get the saved name
            if image_dir is not None:
                im_file = im_path.replace(image_dir, '')
            else:
                im_file = os.path.basename(im_path)
            if im_file[0] == '/' or im_file[0] == '\\':
                im_file = im_file[1:]

            # save added image
            added_image = utils.visualize.visualize(
                im_path, pred, color_map, weight=0.6)
            added_image_path = os.path.join(added_saved_dir, im_file)
            mkdir(added_image_path)
            cv2.imwrite(added_image_path, added_image)

            # save pseudo color prediction
            pred_mask = utils.visualize.get_pseudo_color_map(pred, color_map)
            pred_saved_path = os.path.join(
                pred_saved_dir, os.path.splitext(im_file)[0] + ".png")
            mkdir(pred_saved_path)
            pred_mask.save(pred_saved_path)

            progbar_pred.update(i + 1)
