# Supplementary material for: Road surface semantic segmentation for autonomous driving
Source: PeerJ Comput Sci. 2024 Sep 25;10:e2250. doi: 10.7717/peerj-cs.2250 (PMC11623202; doi:10.7717/peerj-cs.2250)
Supplement: Supplemental Information 1 [file peerj-cs-10-2250-s001.zip › FSSFormer/paddleseg/cvlibs/callbacks.py]

import os
import time

import numpy as np
import paddle
from paddle.distributed.parallel import ParallelEnv
from visualdl import LogWriter
from paddleseg.utils.progbar import Progbar
import paddleseg.utils.logger as logger


class CallbackList(object):
    """
    Container abstracting a list of callbacks.

    Args:
        callbacks (list[Callback]): List of `Callback` instances.
    """

    def __init__(self, callbacks=None):
        callbacks = callbacks or []
        self.callbacks = [c for c in callbacks]

    def append(self, callback):
        self.callbacks.append(callback)

    def set_params(self, params):
        for callback in self.callbacks:
            callback.set_params(params)

    def set_model(self, model):
        for callback in self.callbacks:
            callback.set_model(model)

    def set_optimizer(self, optimizer):
        for callback in self.callbacks:
            callback.set_optimizer(optimizer)

    def on_iter_begin(self, iter, logs=None):
        """Called right before processing a batch.
        """
        logs = logs or {}
        for callback in self.callbacks:
            callback.on_iter_begin(iter, logs)
        self._t_enter_iter = time.time()

    def on_iter_end(self, iter, logs=None):
        """Called at the end of a batch.
        """
        logs = logs or {}
        for callback in self.callbacks:
            callback.on_iter_end(iter, logs)
        self._t_exit_iter = time.time()

    def on_train_begin(self, logs=None):
        """Called at the beginning of training.
        """
        logs = logs or {}
        for callback in self.callbacks:
            callback.on_train_begin(logs)

    def on_train_end(self, logs=None):
        """Called at the end of training.
        """
        logs = logs or {}
        for callback in self.callbacks:
            callback.on_train_end(logs)

    def __iter__(self):
        return iter(self.callbacks)


class Callback(object):
    """Abstract base class used to build new callbacks.
    """

    def __init__(self):
        self.validation_data = None

    def set_params(self, params):
        self.params = params

    def set_model(self, model):
        self.model = model

    def set_optimizer(self, optimizer):
        self.optimizer = optimizer

    def on_iter_begin(self, iter, logs=None):
        pass

    def on_iter_end(self, iter, logs=None):
        pass

    def on_train_begin(self, logs=None):
        pass

    def on_train_end(self, logs=None):
        pass


class BaseLogger(Callback):
    def __init__(self, period=10):
        super(BaseLogger, self).__init__()
        self.period = period

    def _reset(self):
        self.totals = {}

    def on_train_begin(self, logs=None):
        self.totals = {}

    def on_iter_end(self, iter, logs=None):
        logs = logs or {}
        #(iter - 1) // iters_per_epoch + 1
        for k, v in logs.items():
            if k in self.totals.keys():
                self.totals[k] += v
            else:
                self.totals[k] = v

        if iter % self.period == 0 and ParallelEnv().local_rank == 0:

            for k in self.totals:
                logs[k] = self.totals[k] / self.period
            self._reset()


class TrainLogger(Callback):
    def __init__(self, log_freq=10):
        self.log_freq = log_freq

    def _calculate_eta(self, remaining_iters, speed):
        if remaining_iters < 0:
            remaining_iters = 0
        remaining_time = int(remaining_iters * speed)
        result = "{:0>2}:{:0>2}:{:0>2}"
        arr = []
        for i in range(2, -1, -1):
            arr.append(int(remaining_time / 60**i))
            remaining_time %= 60**i
        return result.format(*arr)

    def on_iter_end(self, iter, logs=None):

        if iter % self.log_freq == 0 and ParallelEnv().local_rank == 0:
            total_iters = self.params["total_iters"]
            iters_per_epoch = self.params["iters_per_epoch"]
            remaining_iters = total_iters - iter
            eta = self._calculate_eta(remaining_iters, logs["batch_cost"])
            current_epoch = (iter - 1) // self.params["iters_per_epoch"] + 1
            loss = logs["loss"]
            lr = self.optimizer.get_lr()
            batch_cost = logs["batch_cost"]
            reader_cost = logs["reader_cost"]

            logger.info(
                "[TRAIN] epoch={}, iter={}/{}, loss={:.4f}, lr={:.6f}, batch_cost={:.4f}, reader_cost={:.4f} | ETA {}"
                .format(current_epoch, iter, total_iters, loss, lr, batch_cost,
                        reader_cost, eta))


class ProgbarLogger(Callback):
    def __init__(self):
        super(ProgbarLogger, self).__init__()

    def on_train_begin(self, logs=None):
        self.verbose = self.params["verbose"]
        self.total_iters = self.params["total_iters"]
        self.target = self.params["total_iters"]
        self.progbar = Progbar(target=self.target, verbose=self.verbose)
        self.seen = 0
        self.log_values = []

    def on_iter_begin(self, iter, logs=None):
        #self.seen = 0
        if self.seen < self.target:
            self.log_values = []

    def on_iter_end(self, iter, logs=None):
        logs = logs or {}
        self.seen += 1
        for k in self.params['metrics']:
            if k in logs:
                self.log_values.append((k, logs[k]))

        #if self.verbose and self.seen < self.target and ParallelEnv.local_rank == 0:
        #print(self.log_values)
        if self.seen < self.target:
            self.progbar.update(self.seen, self.log_values)


class ModelCheckpoint(Callback):
    def __init__(self,
                 save_dir,
                 monitor="miou",
                 save_best_only=False,
                 save_params_only=True,
                 mode="max",
                 period=1):

        super(ModelCheckpoint, self).__init__()
        self.monitor = monitor
        self.save_dir = save_dir
        self.save_best_only = save_best_only
        self.save_params_only = save_params_only
        self.period = period
        self.iters_since_last_save = 0

        if mode == "min":
            self.monitor_op = np.less
            self.best = np.Inf
        elif mode == "max":
            self.monitor_op = np.greater
            self.best = -np.Inf
        else:
            raise RuntimeError("`mode` is neither \"min\" nor \"max\"!")

    def on_train_begin(self, logs=None):
        self.verbose = self.params["verbose"]
        save_dir = self.save_dir
        if not os.path.isdir(save_dir):
            if os.path.exists(save_dir):
                os.remove(save_dir)
            os.makedirs(save_dir)

    def on_iter_end(self, iter, logs=None):
        logs = logs or {}
        self.iters_since_last_save += 1
        current_save_dir = os.path.join(self.save_dir, "iter_{}".format(iter))
        current_save_dir = os.path.abspath(current_save_dir)
        #if self.iters_since_last_save % self.period and ParallelEnv().local_rank == 0:
        #self.iters_since_last_save = 0
        if iter % self.period == 0 and ParallelEnv().local_rank == 0:
            if self.verbose > 0:
                print("iter {iter_num}: saving model to {path}".format(
                    iter_num=iter, path=current_save_dir))

            paddle.save(self.model.state_dict(),
                        os.path.join(current_save_dir, 'model.pdparams'))

            if not self.save_params_only:
                paddle.save(self.optimizer.state_dict(),
                            os.path.join(current_save_dir, 'model.pdopt'))


class VisualDL(Callback):
    def __init__(self, log_dir="./log", freq=1):
        super(VisualDL, self).__init__()
        self.log_dir = log_dir
        self.freq = freq

    def on_train_begin(self, logs=None):
        self.writer = LogWriter(self.log_dir)

    def on_iter_end(self, iter, logs=None):
        logs = logs or {}
        if iter % self.freq == 0 and ParallelEnv().local_rank == 0:
            for k, v in logs.items():
                self.writer.add_scalar("Train/{}".format(k), v, iter)

        self.writer.flush()

    def on_train_end(self, logs=None):
        self.writer.close()
