# Supplementary material for: Road surface semantic segmentation for autonomous driving
Source: PeerJ Comput Sci. 2024 Sep 25;10:e2250. doi: 10.7717/peerj-cs.2250 (PMC11623202; doi:10.7717/peerj-cs.2250)
Supplement: Supplemental Information 1 [file peerj-cs-10-2250-s001.zip › FSSFormer/paddleseg/cvlibs/config.py]

import codecs
import os
from typing import Any, Dict, Generic
import warnings
from ast import literal_eval

import paddle
import yaml
import six

from paddleseg.cvlibs import manager
from paddleseg.utils import logger


class Config(object):
    '''
    Training configuration parsing. The only yaml/yml file is supported.

    The following hyper-parameters are available in the config file:
        batch_size: The number of samples per gpu.
        iters: The total training steps.
        train_dataset: A training data config including type/data_root/transforms/mode.
            For data type, please refer to paddleseg.datasets.
            For specific transforms, please refer to paddleseg.transforms.transforms.
        val_dataset: A validation data config including type/data_root/transforms/mode.
        optimizer: A optimizer config, but currently PaddleSeg only supports sgd with momentum in config file.
            In addition, weight_decay could be set as a regularization.
        learning_rate: A learning rate config. If decay is configured, learning _rate value is the starting learning rate,
             where only poly decay is supported using the config file. In addition, decay power and end_lr are tuned experimentally.
        loss: A loss config. Multi-loss config is available. The loss type order is consistent with the seg model outputs,
            where the coef term indicates the weight of corresponding loss. Note that the number of coef must be the same as the number of
            model outputs, and there could be only one loss type if using the same loss type among the outputs, otherwise the number of
            loss type must be consistent with coef.
        model: A model config including type/backbone and model-dependent arguments.
            For model type, please refer to paddleseg.models.
            For backbone, please refer to paddleseg.models.backbones.

    Args:
        path (str) : The path of config file, supports yaml format only.

    Examples:

        from paddleseg.cvlibs.config import Config

        # Create a cfg object with yaml file path.
        cfg = Config(yaml_cfg_path)

        # Parsing the argument when its property is used.
        train_dataset = cfg.train_dataset

        # the argument of model should be parsed after dataset,
        # since the model builder uses some properties in dataset.
        model = cfg.model
        ...
    '''

    def __init__(self,
                 path: str,
                 learning_rate: float=None,
                 batch_size: int=None,
                 iters: int=None,
                 opts: list=None):
        if not path:
            raise ValueError('Please specify the configuration file path.')

        if not os.path.exists(path):
            raise FileNotFoundError('File {} does not exist'.format(path))

        self._model = None
        self._losses = None
        if path.endswith('yml') or path.endswith('yaml'):
            self.dic = self._parse_from_yaml(path)
        else:
            raise RuntimeError('Config file should in yaml format!')

        self.update(
            learning_rate=learning_rate,
            batch_size=batch_size,
            iters=iters,
            opts=opts)

        model_cfg = self.dic.get('model', None)
        if model_cfg is None:
            raise RuntimeError('No model specified in the configuration file.')
        if (not self.train_dataset_config) and (not self.val_dataset_config):
            raise ValueError(
                'One of `train_dataset` or `val_dataset should be given, but there are none.'
            )

    def _update_dic(self, dic, base_dic):
        """
        Update config from dic based base_dic
        """
        base_dic = base_dic.copy()
        dic = dic.copy()

        if dic.get('_inherited_', True) == False:
            dic.pop('_inherited_')
            return dic

        for key, val in dic.items():
            if isinstance(val, dict) and key in base_dic:
                base_dic[key] = self._update_dic(val, base_dic[key])
            else:
                base_dic[key] = val
        dic = base_dic
        return dic

    def _parse_from_yaml(self, path: str):
        '''Parse a yaml file and build config'''
        with codecs.open(path, 'r', 'utf-8') as file:
            dic = yaml.load(file, Loader=yaml.FullLoader)

        if '_base_' in dic:
            cfg_dir = os.path.dirname(path)
            base_path = dic.pop('_base_')
            base_path = os.path.join(cfg_dir, base_path)
            base_dic = self._parse_from_yaml(base_path)
            dic = self._update_dic(dic, base_dic)
        return dic

    def update(self,
               learning_rate: float=None,
               batch_size: int=None,
               iters: int=None,
               opts: list=None):
        '''Update config'''
        if learning_rate:
            if 'lr_scheduler' in self.dic:
                self.dic['lr_scheduler']['learning_rate'] = learning_rate
            else:
                self.dic['learning_rate']['value'] = learning_rate

        if batch_size:
            self.dic['batch_size'] = batch_size

        if iters:
            self.dic['iters'] = iters

        # fix parameters by --opts of command
        if opts is not None:
            if len(opts) % 2 != 0 or len(opts) == 0:
                raise ValueError(
                    "Command line options config `--opts` format error! It should be even length like: k1 v1 k2 v2 ... Please check it: {}".
                    format(opts))
            for key, value in zip(opts[0::2], opts[1::2]):
                if isinstance(value, six.string_types):
                    try:
                        value = literal_eval(value)
                    except ValueError:
                        pass
                    except SyntaxError:
                        pass
                key_list = key.split('.')
                dic = self.dic
                for subkey in key_list[:-1]:
                    dic.setdefault(subkey, dict())
                    dic = dic[subkey]
                dic[key_list[-1]] = value

    @property
    def batch_size(self) -> int:
        return self.dic.get('batch_size', 1)

    @property
    def iters(self) -> int:
        iters = self.dic.get('iters')
        if not iters:
            raise RuntimeError('No iters specified in the configuration file.')
        return iters

    @property
    def lr_scheduler(self) -> paddle.optimizer.lr.LRScheduler:
        if 'lr_scheduler' not in self.dic:
            raise RuntimeError(
                'No `lr_scheduler` specified in the configuration file.')
        params = self.dic.get('lr_scheduler')

        use_warmup = False
        if 'warmup_iters' in params:
            use_warmup = True
            warmup_iters = params.pop('warmup_iters')
            assert 'warmup_start_lr' in params, \
                "When use warmup, please set warmup_start_lr and warmup_iters in lr_scheduler"
            warmup_start_lr = params.pop('warmup_start_lr')
            end_lr = params['learning_rate']

        lr_type = params.pop('type')
        if lr_type == 'PolynomialDecay':
            iters = self.iters - warmup_iters if use_warmup else self.iters
            iters = max(iters, 1)
            params.setdefault('decay_steps', iters)
            params.setdefault('end_lr', 0)
            params.setdefault('power', 0.9)
        lr_sche = getattr(paddle.optimizer.lr, lr_type)(**params)

        if use_warmup:
            lr_sche = paddle.optimizer.lr.LinearWarmup(
                learning_rate=lr_sche,
                warmup_steps=warmup_iters,
                start_lr=warmup_start_lr,
                end_lr=end_lr)

        return lr_sche

    @property
    def learning_rate(self) -> paddle.optimizer.lr.LRScheduler:
        logger.warning(
            '''`learning_rate` in configuration file will be deprecated, please use `lr_scheduler` instead. E.g
            lr_scheduler:
                type: PolynomialDecay
                learning_rate: 0.01''')

        _learning_rate = self.dic.get('learning_rate', {})
        if isinstance(_learning_rate, float):
            return _learning_rate

        _learning_rate = self.dic.get('learning_rate', {}).get('value')
        if not _learning_rate:
            raise RuntimeError(
                'No learning rate specified in the configuration file.')

        args = self.decay_args
        decay_type = args.pop('type')

        if decay_type == 'poly':
            lr = _learning_rate
            return paddle.optimizer.lr.PolynomialDecay(lr, **args)
        elif decay_type == 'piecewise':
            values = _learning_rate
            return paddle.optimizer.lr.PiecewiseDecay(values=values, **args)
        elif decay_type == 'stepdecay':
            lr = _learning_rate
            return paddle.optimizer.lr.StepDecay(lr, **args)
        else:
            raise RuntimeError('Only poly and piecewise decay support.')

    @property
    def optimizer(self) -> paddle.optimizer.Optimizer:
        if 'lr_scheduler' in self.dic:
            lr = self.lr_scheduler
        else:
            lr = self.learning_rate
        args = self.optimizer_args
        optimizer_type = args.pop('type')

        params = self.model.parameters()
        if 'backbone_lr_mult' in args:
            if not hasattr(self.model, 'backbone'):
                logger.warning('The backbone_lr_mult is not effective because'
                               ' the model does not have backbone')
            else:
                backbone_lr_mult = args.pop('backbone_lr_mult')
                backbone_params = self.model.backbone.parameters()
                backbone_params_id = [id(x) for x in backbone_params]
                other_params = [
                    x for x in params if id(x) not in backbone_params_id
                ]
                params = [{
                    'params': backbone_params,
                    'learning_rate': backbone_lr_mult
                }, {
                    'params': other_params
                }]

        if optimizer_type == 'sgd':
            return paddle.optimizer.Momentum(lr, parameters=params, **args)
        elif optimizer_type == 'adam':
            return paddle.optimizer.Adam(lr, parameters=params, **args)
        elif optimizer_type in paddle.optimizer.__all__:
            return getattr(paddle.optimizer, optimizer_type)(lr,
                                                             parameters=params,
                                                             **args)

        raise RuntimeError('Unknown optimizer type {}.'.format(optimizer_type))

    @property
    def optimizer_args(self) -> dict:
        args = self.dic.get('optimizer', {}).copy()
        if args['type'] == 'sgd':
            args.setdefault('momentum', 0.9)

        return args

    @property
    def decay_args(self) -> dict:
        args = self.dic.get('learning_rate', {}).get(
            'decay', {'type': 'poly',
                      'power': 0.9}).copy()

        if args['type'] == 'poly':
            args.setdefault('decay_steps', self.iters)
            args.setdefault('end_lr', 0)

        return args

    @property
    def loss(self) -> dict:
        if self._losses is None:
            self._losses = self._prepare_loss('loss')
        return self._losses

    @property
    def distill_loss(self) -> dict:
        if not hasattr(self, '_distill_losses'):
            self._distill_losses = self._prepare_loss('distill_loss')
        return self._distill_losses

    def _prepare_loss(self, loss_name):
        """
        Parse the loss parameters and load the loss layers.

        Args:
            loss_name (str): The root name of loss in the yaml file.
        Returns:
            dict: A dict including the loss parameters and layers.
        """
        args = self.dic.get(loss_name, {}).copy()
        if 'types' in args and 'coef' in args:
            len_types = len(args['types'])
            len_coef = len(args['coef'])
            if len_types != len_coef:
                if len_types == 1:
                    args['types'] = args['types'] * len_coef
                else:
                    raise ValueError(
                        'The length of types should equal to coef or equal to 1 in loss config, but they are {} and {}.'
                        .format(len_types, len_coef))
        else:
            raise ValueError(
                'Loss config should contain keys of "types" and "coef"')

        losses = dict()
        for key, val in args.items():
            if key == 'types':
                losses['types'] = []
                for item in args['types']:
                    if item['type'] != 'MixedLoss':
                        if 'ignore_index' in item:
                            assert item['ignore_index'] == self.train_dataset.ignore_index, 'If ignore_index of loss is set, '\
                            'the ignore_index of loss and train_dataset must be the same. \nCurrently, loss ignore_index = {}, '\
                            'train_dataset ignore_index = {}. \nIt is recommended not to set loss ignore_index, so it is consistent with '\
                            'train_dataset by default.'.format(item['ignore_index'], self.train_dataset.ignore_index)
                        item['ignore_index'] = \
                            self.train_dataset.ignore_index
                    losses['types'].append(self._load_object(item))
            else:
                losses[key] = val
        if len(losses['coef']) != len(losses['types']):
            raise RuntimeError(
                'The length of coef should equal to types in loss config: {} != {}.'
                .format(len(losses['coef']), len(losses['types'])))
        return losses

    @property
    def model(self) -> paddle.nn.Layer:
        model_cfg = self.dic.get('model').copy()
        if not self._model:
            self._model = self._load_object(model_cfg)
        return self._model

    @property
    def train_dataset_config(self) -> Dict:
        return self.dic.get('train_dataset', {}).copy()

    @property
    def val_dataset_config(self) -> Dict:
        return self.dic.get('val_dataset', {}).copy()

    @property
    def train_dataset_class(self) -> Generic:
        dataset_type = self.train_dataset_config['type']
        return self._load_component(dataset_type)

    @property
    def val_dataset_class(self) -> Generic:
        dataset_type = self.val_dataset_config['type']
        return self._load_component(dataset_type)

    @property
    def train_dataset(self) -> paddle.io.Dataset:
        _train_dataset = self.train_dataset_config
        if not _train_dataset:
            return None
        return self._load_object(_train_dataset)

    @property
    def val_dataset(self) -> paddle.io.Dataset:
        _val_dataset = self.val_dataset_config
        if not _val_dataset:
            return None
        return self._load_object(_val_dataset)

    def _load_component(self, com_name: str) -> Any:
        com_list = [
            manager.MODELS, manager.BACKBONES, manager.DATASETS,
            manager.TRANSFORMS, manager.LOSSES
        ]

        for com in com_list:
            if com_name in com.components_dict:
                return com[com_name]
        else:
            raise RuntimeError(
                'The specified component was not found {}.'.format(com_name))

    def _load_object(self, cfg: dict) -> Any:
        cfg = cfg.copy()
        if 'type' not in cfg:
            raise RuntimeError('No object information in {}.'.format(cfg))

        component = self._load_component(cfg.pop('type'))

        params = {}
        for key, val in cfg.items():
            if self._is_meta_type(val):
                params[key] = self._load_object(val)
            elif isinstance(val, list):
                params[key] = [
                    self._load_object(item)
                    if self._is_meta_type(item) else item for item in val
                ]
            else:
                params[key] = val

        return component(**params)

    @property
    def test_config(self) -> Dict:
        return self.dic.get('test_config', {})

    @property
    def export_config(self) -> Dict:
        return self.dic.get('export', {})

    @property
    def to_static_training(self) -> bool:
        '''Whether to use @to_static for training'''
        return self.dic.get('to_static_training', False)

    def _is_meta_type(self, item: Any) -> bool:
        return isinstance(item, dict) and 'type' in item

    def __str__(self) -> str:
        return yaml.dump(self.dic)

    @property
    def val_transforms(self) -> list:
        """Get val_transform from val_dataset"""
        _val_dataset = self.val_dataset_config
        if not _val_dataset:
            return []
        _transforms = _val_dataset.get('transforms', [])
        transforms = []
        for i in _transforms:
            transforms.append(self._load_object(i))
        return transforms

    def check_sync_info(self) -> None:
        """
        Check and sync the info, such as num_classes and img_channels, 
        between the config of model, train_dataset and val_dataset.
        """
        self._check_sync_num_classes()
        self._check_sync_img_channels()

    def _check_sync_num_classes(self):
        num_classes_set = set()

        if self.dic['model'].get('num_classes', None) is not None:
            num_classes_set.add(self.dic['model'].get('num_classes'))
        if self.train_dataset_config:
            if hasattr(self.train_dataset_class, 'NUM_CLASSES'):
                num_classes_set.add(self.train_dataset_class.NUM_CLASSES)
            elif 'num_classes' in self.train_dataset_config:
                num_classes_set.add(self.train_dataset_config['num_classes'])
        if self.val_dataset_config:
            if hasattr(self.val_dataset_class, 'NUM_CLASSES'):
                num_classes_set.add(self.val_dataset_class.NUM_CLASSES)
            elif 'num_classes' in self.val_dataset_config:
                num_classes_set.add(self.val_dataset_config['num_classes'])

        if len(num_classes_set) == 0:
            raise ValueError(
                '`num_classes` is not found. Please set it in model, train_dataset or val_dataset'
            )
        elif len(num_classes_set) > 1:
            raise ValueError(
                '`num_classes` is not consistent: {}. Please set it consistently in model or train_dataset or val_dataset'
                .format(num_classes_set))

        num_classes = num_classes_set.pop()
        self.dic['model']['num_classes'] = num_classes
        if self.train_dataset_config and \
            (not hasattr(self.train_dataset_class, 'NUM_CLASSES')):
            self.dic['train_dataset']['num_classes'] = num_classes
        if self.val_dataset_config and \
            (not hasattr(self.val_dataset_class, 'NUM_CLASSES')):
            self.dic['val_dataset']['num_classes'] = num_classes

    def _check_sync_img_channels(self):
        img_channels_set = set()
        model_cfg = self.dic['model']

        # If the model has backbone, in_channels is the input params of backbone.
        # Otherwise, in_channels is the input params of the model.
        if 'backbone' in model_cfg:
            x = model_cfg['backbone'].get('in_channels', None)
            if x is not None:
                img_channels_set.add(x)
        elif model_cfg.get('in_channels', None) is not None:
            img_channels_set.add(model_cfg.get('in_channels'))
        if self.train_dataset_config and \
            ('img_channels' in self.train_dataset_config):
            img_channels_set.add(self.train_dataset_config['img_channels'])
        if self.val_dataset_config and \
            ('img_channels' in self.val_dataset_config):
            img_channels_set.add(self.val_dataset_config['img_channels'])

        if len(img_channels_set) > 1:
            raise ValueError(
                '`img_channels` is not consistent: {}. Please set it consistently in model or train_dataset or val_dataset'
                .format(img_channels_set))

        img_channels = 3 if len(img_channels_set) == 0 \
            else img_channels_set.pop()
        if 'backbone' in model_cfg:
            self.dic['model']['backbone']['in_channels'] = img_channels
        else:
            self.dic['model']['in_channels'] = img_channels
        if self.train_dataset_config and \
            self.train_dataset_config['type'] == "Dataset":
            self.dic['train_dataset']['img_channels'] = img_channels
        if self.val_dataset_config and \
            self.val_dataset_config['type'] == "Dataset":
            self.dic['val_dataset']['img_channels'] = img_channels
