# Supplementary material for: Road surface semantic segmentation for autonomous driving
Source: PeerJ Comput Sci. 2024 Sep 25;10:e2250. doi: 10.7717/peerj-cs.2250 (PMC11623202; doi:10.7717/peerj-cs.2250)
Supplement: Supplemental Information 1 [file peerj-cs-10-2250-s001.zip › FSSFormer/paddleseg/cvlibs/param_init.py]

import paddle.nn as nn


def constant_init(param, **kwargs):
    """
    Initialize the `param` with constants.

    Args:
        param (Tensor): Tensor that needs to be initialized.

    Examples:

        from paddleseg.cvlibs import param_init
        import paddle.nn as nn

        linear = nn.Linear(2, 4)
        param_init.constant_init(linear.weight, value=2.0)
        print(linear.weight.numpy())
        # result is [[2. 2. 2. 2.], [2. 2. 2. 2.]]

    """
    initializer = nn.initializer.Constant(**kwargs)
    initializer(param, param.block)


def normal_init(param, **kwargs):
    """
    Initialize the `param` with a Normal distribution.

    Args:
        param (Tensor): Tensor that needs to be initialized.

    Examples:

        from paddleseg.cvlibs import param_init
        import paddle.nn as nn

        linear = nn.Linear(2, 4)
        param_init.normal_init(linear.weight, loc=0.0, scale=1.0)

    """
    initializer = nn.initializer.Normal(**kwargs)
    initializer(param, param.block)


def kaiming_normal_init(param, **kwargs):
    r"""
    Initialize the input tensor with Kaiming Normal initialization.

    This function implements the `param` initialization from the paper
    `Delving Deep into Rectifiers: Surpassing Human-Level Performance on
    ImageNet Classification <https://arxiv.org/abs/1502.01852>`
    by Kaiming He, Xiangyu Zhang, Shaoqing Ren and Jian Sun. This is a
    robust initialization method that particularly considers the rectifier
    nonlinearities. In case of Uniform distribution, the range is [-x, x], where
    .. math::
        x = \sqrt{\\frac{6.0}{fan\_in}}
    In case of Normal distribution, the mean is 0 and the standard deviation
    is
    .. math::
        \sqrt{\\frac{2.0}{fan\_in}}

    Args:
        param (Tensor): Tensor that needs to be initialized.

    Examples:

        from paddleseg.cvlibs import param_init
        import paddle.nn as nn

        linear = nn.Linear(2, 4)
        # uniform is used to decide whether to use uniform or normal distribution
        param_init.kaiming_normal_init(linear.weight)

    """
    initializer = nn.initializer.KaimingNormal(**kwargs)
    initializer(param, param.block)


def trunc_normal_init(param, **kwargs):
    r"""
    Initialize the input tensor with The Random TruncatedNormal (Gaussian) distribution initializer.

    Args:
        param (Tensor): Tensor that needs to be initialized.

    Examples:

        from paddleseg.cvlibs import param_init
        import paddle.nn as nn

        linear = nn.Linear(2, 4)
        param_init.trunc_normal_init(linear.weight, mean=0.0, std=0.02)

    """
    initializer = nn.initializer.TruncatedNormal(**kwargs)
    initializer(param, param.block)


def kaiming_uniform(param, **kwargs):
    r"""Implements the Kaiming Uniform initializer
    This class implements the weight initialization from the paper
    `Delving Deep into Rectifiers: Surpassing Human-Level Performance on
    ImageNet Classification <https://arxiv.org/abs/1502.01852>`_
    by Kaiming He, Xiangyu Zhang, Shaoqing Ren and Jian Sun. This is a
    robust initialization method that particularly considers the rectifier
    nonlinearities.

    In case of Uniform distribution, the range is [-x, x], where
    .. math::
        x = \sqrt{\\frac{6.0}{fan\_in}}

    Args:
        param (Tensor): Tensor that needs to be initialized.

    Examples:

        from paddleseg.cvlibs import param_init
        import paddle.nn as nn

        linear = nn.Linear(2, 4)
        param_init.kaiming_uniform(linear.weight)
    """

    initializer = nn.initializer.KaimingUniform(**kwargs)
    initializer(param, param.block)


def xavier_uniform(param, **kwargs):
    r"""
    This implements the Xavier weight initializer from the paper
    `Understanding the difficulty of training deep feedforward neural
    networks <http://proceedings.mlr.press/v9/glorot10a/glorot10a.pdf>`_
    by Xavier Glorot and Yoshua Bengio.
    This initializer is designed to keep the scale of the gradients
    approximately same in all the layers. In case of Uniform distribution,
    the range is [-x, x], where
    .. math::
        x = \sqrt{\frac{6.0}{fan\_in + fan\_out}}
    Args:
        param (Tensor): Tensor that needs to be initialized.

    Examples:

        from paddleseg.cvlibs import param_init
        import paddle.nn as nn

        linear = nn.Linear(2, 4)
        param_init.xavier_uniform(linear.weight)
    """
    initializer = nn.initializer.XavierUniform(**kwargs)
    initializer(param, param.block)
