# Supplementary material for: Road surface semantic segmentation for autonomous driving
Source: PeerJ Comput Sci. 2024 Sep 25;10:e2250. doi: 10.7717/peerj-cs.2250 (PMC11623202; doi:10.7717/peerj-cs.2250)
Supplement: Supplemental Information 1 [file peerj-cs-10-2250-s001.zip › FSSFormer/paddleseg/datasets/__init__.py]

from .dataset import Dataset
from .cityscapes import Cityscapes
from .voc import PascalVOC
from .ade import ADE20K
from .optic_disc_seg import OpticDiscSeg
from .pascal_context import PascalContext
from .mini_deep_globe_road_extraction import MiniDeepGlobeRoadExtraction
from .eg1800 import EG1800
from .supervisely import SUPERVISELY
from .cocostuff import CocoStuff
from .stare import STARE
from .drive import DRIVE
from .hrf import HRF
from .chase_db1 import CHASEDB1
from .pp_humanseg14k import PPHumanSeg14K
from .pssl import PSSLDataset
