# Supplementary material for: Road surface semantic segmentation for autonomous driving
Source: PeerJ Comput Sci. 2024 Sep 25;10:e2250. doi: 10.7717/peerj-cs.2250 (PMC11623202; doi:10.7717/peerj-cs.2250)
Supplement: Supplemental Information 1 [file peerj-cs-10-2250-s001.zip › FSSFormer/paddleseg/models/FSSFormer.py]

from functools import partial

import torch
from torch import einsum, nn
import torch.nn.functional as K
import torch.nn as kk
from functools import partial
import math
import numpy as np
from einops import rearrange

import paddle
import paddle.nn as nn
import paddle.nn.functional as F

from paddleseg.cvlibs import manager, param_init
from paddleseg.models import layers
from paddleseg.utils import utils
from paddleseg.models.backbones.transformer_utils import (DropPath, Identity)
from paddleseg.cvlibs.param_init import (constant_init, kaiming_normal_init,
                                         trunc_normal_init)
import paddle.fluid as fluid

@manager.MODELS.add_component
class FSSFormer(nn.Layer):

    def __init__(self,
                 num_classes,
                 layer_nums=[2, 2, 2, 2],
                 base_channels=64,
                 spp_channels=128,
                 num_heads=8,
                 head_channels=128,
                 drop_rate=0.,
                 drop_path_rate=0.2,
                 use_aux_head=True,
                 use_injection=[True, True],
                 lr_mult=10.,
                 cross_size=12,
                 in_channels=3,
                 pretrained=None):
        super().__init__()
        self.base_channels = base_channels
        base_chs = base_channels

        self.conv1 = nn.Sequential(
            nn.Conv2D(
                in_channels, base_chs, kernel_size=3, stride=2, padding=1),
            bn2d(base_chs),
            nn.ReLU(),
            nn.Conv2D(
                base_chs, base_chs, kernel_size=3, stride=2, padding=1),
            bn2d(base_chs),
            nn.ReLU(), )
        self.relu = nn.ReLU()

        self.layer1 = self._make_layer(BasicBlock, base_chs, base_chs,
                                       layer_nums[0])
        self.layer2 = self._make_layer(
            BasicBlock, base_chs, base_chs * 2, layer_nums[1], stride=2)
        self.layer3 = self._make_layer(
            BasicBlock, base_chs * 2, base_chs * 4, layer_nums[2], stride=2)
        self.layer3_ = self._make_layer(BasicBlock, base_chs * 2, base_chs * 2,
                                        1)
        self.compression3 = nn.Sequential(
            bn2d(base_chs * 4),
            nn.ReLU(),
            conv2d(
                base_chs * 4, base_chs * 2, kernel_size=1), )
        self.layer4 = EABlock(
            in_channels=[base_chs * 2, base_chs * 4],
            out_channels=[base_chs * 2, base_chs * 8],
            num_heads=num_heads,
            drop_rate=drop_rate,
            drop_path_rate=drop_path_rate,
            use_injection=use_injection[0],
            use_cross_kv=True,
            cross_size=cross_size)
        self.layer5 = EABlock(
            in_channels=[base_chs * 2, base_chs * 8],
            out_channels=[base_chs * 2, base_chs * 8],
            num_heads=num_heads,
            drop_rate=drop_rate,
            drop_path_rate=drop_path_rate,
            use_injection=use_injection[1],
            use_cross_kv=True,
            cross_size=cross_size)
        self.layer5_ = MHCABlock(
            dim=base_chs * 2,
            num_heads=num_heads,
            qk_scale=None,
            shared_cpe=None,
            shared_crpe=None,
            crpe_window={
                3: 2,
                5: 3,
                7: 3
            },
            drop_rate=drop_rate,
            drop_path_rate=drop_path_rate,
        )

        self.spp = DAPPM(
            base_chs * 8, spp_channels, base_chs * 2, lr_mult=lr_mult)
        self.seghead = SegHead(
            base_chs * 4, int(head_channels * 2), num_classes, lr_mult=lr_mult)
        self.use_aux_head = use_aux_head
        if self.use_aux_head:
            self.seghead_extra = SegHead(
                base_chs * 2, head_channels, num_classes, lr_mult=lr_mult)

        self.pretrained = pretrained
        self.init_weight()

    def _init_weights_kaiming(self, m):
        if isinstance(m, nn.Linear):
            trunc_normal_init(m.weight, std=.02)
            if m.bias is not None:
                constant_init(m.bias, value=0)
        elif isinstance(m, (nn.SyncBatchNorm, nn.BatchNorm2D)):
            constant_init(m.weight, value=1.0)
            constant_init(m.bias, value=0)
        elif isinstance(m, nn.Conv2D):
            kaiming_normal_init(m.weight)
            if m.bias is not None:
                constant_init(m.bias, value=0)

    def init_weight(self):
        self.conv1.apply(self._init_weights_kaiming)
        self.layer1.apply(self._init_weights_kaiming)
        self.layer2.apply(self._init_weights_kaiming)
        self.layer3.apply(self._init_weights_kaiming)
        self.layer3_.apply(self._init_weights_kaiming)
        self.compression3.apply(self._init_weights_kaiming)
        self.spp.apply(self._init_weights_kaiming)
        self.seghead.apply(self._init_weights_kaiming)
        if self.use_aux_head:
            self.seghead_extra.apply(self._init_weights_kaiming)

        if self.pretrained is not None:
            utils.load_entire_model(self, self.pretrained)

    def _make_layer(self, block, in_channels, out_channels, blocks, stride=1):
        downsample = None
        if stride != 1 or in_channels != out_channels:
            downsample = nn.Sequential(
                conv2d(
                    in_channels, out_channels, kernel_size=1, stride=stride),
                bn2d(out_channels))

        layers = []
        layers.append(block(in_channels, out_channels, stride, downsample))
        for i in range(1, blocks):
            if i == (blocks - 1):
                layers.append(
                    block(
                        out_channels, out_channels, stride=1, no_relu=True))
            else:
                layers.append(
                    block(
                        out_channels, out_channels, stride=1, no_relu=False))

        return nn.Sequential(*layers)

    def forward(self, x):
        x1 = self.layer1(self.conv1(x))  # c, 1/4
        x2 = self.layer2(self.relu(x1))  # 2c, 1/8
        x3 = self.layer3(self.relu(x2))  # 4c, 1/16

        x3_ = x2 + F.interpolate(
            self.compression3(x3), size=paddle.shape(x2)[2:], mode='bilinear')
        x3_ = self.layer3_(self.relu(x3_))  # 2c, 1/8

        x4_, x4 = self.layer4(
            [self.relu(x3_), self.relu(x3)])  # 2c, 1/8; 8c, 1/16

        x5_, x5 = self.layer5(
            [self.relu(x4_), self.relu(x4)])  # 2c, 1/8; 8c, 1/32

        x6 = self.spp(x5)
        x6 = F.interpolate(
            x6, size=paddle.shape(x5_)[2:], mode='bilinear')  # 2c, 1/8
        x6_=paddle.concat([x5_, x6], axis=1)
        x7_ =self.layer5_(self.relu(x3_))
        #x7_=0.1*x7_+x6_


        x_out = self.seghead(x6_)
        #x_out = self.seghead(paddle.concat([x5_, x6], axis=1))  # 4c, 1/8
        logit_list = [x_out]

        if self.training and self.use_aux_head:
            x_out_extra = self.seghead_extra(x7_)
            logit_list.append(x_out_extra)

        logit_list = [
            F.interpolate(
                logit,
                paddle.shape(x)[2:],
                mode='bilinear',
                align_corners=False) for logit in logit_list
        ]

        return logit_list


def conv2d(in_channels,
           out_channels,
           kernel_size,
           stride=1,
           padding=0,
           bias_attr=False,
           lr_mult=1.0,
           **kwargs):
    assert bias_attr in [True, False], "bias_attr should be True or False"
    weight_attr = paddle.ParamAttr(learning_rate=lr_mult)
    if bias_attr:
        bias_attr = paddle.ParamAttr(learning_rate=lr_mult)
    return nn.Conv2D(
        in_channels,
        out_channels,
        kernel_size,
        stride,
        padding,
        weight_attr=weight_attr,
        bias_attr=bias_attr,
        **kwargs)


def bn2d(in_channels, bn_mom=0.1, lr_mult=1.0, **kwargs):
    assert 'bias_attr' not in kwargs, "bias_attr must not in kwargs"
    param_attr = paddle.ParamAttr(learning_rate=lr_mult)
    return nn.BatchNorm2D(
        in_channels,
        momentum=bn_mom,
        weight_attr=param_attr,
        bias_attr=param_attr,
        **kwargs)
##
class ConvPosEnc(nn.Layer):
    def __init__(self, dim, k=3):
        super(ConvPosEnc, self).__init__()

        self.proj = nn.Conv2D(dim, dim, k, 1, k // 2, groups=dim)

    def forward(self, x, size):
        B, N, C = x.shape
        H, W = size

        #feat = x.transpose(1, 2).view(B, C, H, W)
        feat = paddle.transpose(x, perm=[0, 2, 1])
        feat = paddle.reshape (feat,[0,-1,H,W])
        x = self.proj(feat) + feat


        return x

'''
Frequency feature extraction by the filter module
'''

class LowPassModule(nn.Layer):
    def __init__(self, in_channel, sizes=(1, 2, 3, 6)):
        super().__init__()
        self.stages = []
        self.stages = kk.ModuleList([self._make_stage(size) for size in sizes])
        self.relu = kk.ReLU()
        ch = in_channel // 4
        self.channel_splits = [ch, ch, ch, ch]

    def _make_stage(self, size):
        prior = kk.AdaptiveAvgPool2d(output_size=(size, size))
        return kk.Sequential(prior)

    def forward(self, feats):
        h, w = feats.size(2), feats.size(3)
        feats = paddle.split(feats, self.channel_splits, dim=1)
        priors = [F.upsample(input=self.stages[i](feats[i]), size=(h, w), mode='bilinear') for i in range(4)]
        bottle = paddle.concat(priors, 1)

        return self.relu(bottle)


class FilterModule(nn.Layer):
    def __init__(self, Ch, h, window):
        super().__init__()

        self.conv_list =  kk.ModuleList()
        self.head_splits = []
        for cur_window, cur_head_split in window.items():
            dilation = 1  # Use dilation=1 at default.
            padding_size = (cur_window + (cur_window - 1) *
                            (dilation - 1)) // 2
            cur_conv = kk.Conv2d(
                cur_head_split * Ch,
                cur_head_split * Ch,
                kernel_size=(cur_window, cur_window),
                padding=(padding_size, padding_size),
                dilation=(dilation, dilation),
                groups=cur_head_split * Ch,
            )

            self.conv_list.append(cur_conv)
            self.head_splits.append(cur_head_split)
        self.channel_splits = [x * Ch for x in self.head_splits]
        self.LP = LowPassModule(Ch * h)

    def forward(self, q, v, size):
        B, h, N, Ch = q.shape
        H, W = size

        # Shape: [B, h, H*W, Ch] -> [B, h*Ch, H, W].
        v_img = paddle.rearrange(v, "B h (H W) Ch -> B (h Ch) H W", H=H, W=W)
        LP = self.LP(v_img)
        # Split according to channels.
        v_img_list = paddle.split(v_img, self.channel_splits, dim=1)
        HP_list = [
            conv(x) for conv, x in zip(self.conv_list, v_img_list)
        ]
        HP = paddle.concat(HP_list, dim=1)
        # Shape: [B, h*Ch, H, W] -> [B, h, H*W, Ch].
        HP = paddle.rearrange(HP, "B (h Ch) H W -> B h (H W) Ch", h=h)
        LP = paddle.rearrange(LP, "B (h Ch) H W -> B h (H W) Ch", h=h)

        dynamic_filters = q * HP + LP
        return dynamic_filters

class LowPassModule_1(nn.Layer):
    def __init__(self, in_channel, sizes=(1, 2, 3, 6)):
        super().__init__()
        self.stages = []
        self.stages0 = self._make_stage(sizes[0])
        self.stages1 = self._make_stage(sizes[1])
        self.stages2 = self._make_stage(sizes[2])
        self.stages3 = self._make_stage(sizes[3])
        # self.stages = torch.nn.ModuleList([self._make_stage(size) for size in sizes])
        self.relu = torch.nn.ReLU()
        ch = in_channel // 4
        self.channel_splits = [ch, ch, ch, ch]

    def _make_stage(self, size):
        prior = paddle.nn.AdaptiveAvgPool2D(output_size=(size, size))

        return nn.Sequential(prior)

    def forward(self, feats):
        _,_,h, w = feats.shape
        feats = paddle.split(feats, self.channel_splits, axis=1)
        priors = [F.upsample(x=self.stages0(feats[0]), size=[h, w], mode='bilinear'),
                  F.upsample(x=self.stages1(feats[1]), size=[h, w], mode='bilinear'),
                  F.upsample(x=self.stages2(feats[2]), size=[h, w], mode='bilinear'),
                  F.upsample(x=self.stages3(feats[3]), size=[h, w], mode='bilinear')
                  ]
        #priors = [F.upsample(input=self.stages[i](feats[i]), size=(h, w), mode='bilinear') for i in range(4)]
        bottle = paddle.concat(priors, 1)


        return F.relu(bottle)

class Frequency_FilterModule(nn.Layer):

    def __init__(
            self,
            dim,
            Ch,
            h,
            num_heads=8,
            qkv_bias=False,
            qk_scale=None,
            drop_rate=0.,
            drop_path_rate=0.2,
            shared_crpe=None,

    ):
        super().__init__()
        self.num_heads = num_heads
        head_dim = dim // num_heads
        self.scale = qk_scale or head_dim ** -0.5
        self.LP = LowPassModule_1(Ch * h)
        # self.qkv = nn.Linear(dim, dim * 3, bias=qkv_bias)
        self.qkv = conv2d(dim, dim * 3, kernel_size=1, bias_attr=qkv_bias)
        self.attn_drop = DropPath(
            drop_path_rate) if drop_path_rate > 0. else Identity()
        # self.proj = kk.Linear(dim, dim)
        self.proj = conv2d(dim, dim, kernel_size=1, bias_attr=qkv_bias)

        self.proj_drop = DropPath(
            drop_path_rate) if drop_path_rate > 0. else Identity()

        # Shared convolutional relative position encoding.
        self.crpe = shared_crpe

        self.con1 = conv2d(dim, dim, kernel_size=1, bias_attr=False)

    def forward(self, x, size):
        B, C, H, W = x.shape

        # Generate Q, K, V.
        # qkv = (self.qkv(x).reshape(B, N, 3, self.num_heads,
        #                          C // self.num_heads).permute(2, 0, 3, 1, 4))

        qkv = self.qkv(x)
        # x = paddle.reshape(x, [0, -1, H, W])
        qkv = paddle.transpose(qkv, perm=[0, 3, 2, 1])
        qkv = paddle.reshape(qkv, [B, H * W, 3, C])
        qkv = paddle.reshape(qkv, [B, H * W, 3, self.num_heads,
                                   C // self.num_heads])
        qkv = paddle.transpose(qkv, perm=[2, 0, 3, 1, 4])

        q, k, v = qkv[0], qkv[1], qkv[2]

        # Factorized attention.
        k_softmax = paddle.nn.functional.softmax(k, axis=2)
        k_softmax_T_dot_v = paddle.einsum("b h n k, b h n v -> b h k v", k_softmax, v)
        factor_att = paddle.einsum("b h n k, b h k v -> b h n v", q,
                                   k_softmax_T_dot_v)

        # Convolutional relative position encoding.
        #crpe = self.crpe(q, v, size=size)

        # Merge and reshape.
        #x = self.scale * factor_att + crpe
        x = self.scale * factor_att
        b, h, a, Ch = q.shape
        v_img = rearrange(v, "B h (H W) Ch -> B (h Ch) H W", H=H, W=W)

        crpe=self.LP(v_img)
        HP =self.con1(v_img-crpe)

        HP = rearrange(HP, "B (h Ch) H W -> B h (H W) Ch", h=h)
        LP = rearrange(crpe, "B (h Ch) H W -> B h (H W) Ch", h=h)

        dynamic_filters = q * HP + LP

        x=x+dynamic_filters

        x = paddle.transpose(x, perm=[0, 2, 1, 3])
        x = paddle.reshape(x, [B, H * W, C])
        x = paddle.transpose(x, perm=[0, 2, 1])
        x = paddle.reshape(x, [B, C, H, W])

        # Output projection.
        x = self.proj(x)
        x = self.proj_drop(x)

        return x

'''
spatial feature
'''
class MHCABlock(nn.Layer):
    def __init__(
            self,
            dim,
            num_heads,
            qkv_bias=True,
            qk_scale=None,
            norm_layer=partial(nn.LayerNorm, eps=1e-6),
            shared_cpe=None,
            shared_crpe=None,
            crpe_window={
                3: 2,
                5: 3,
                7: 3
            },
            drop_rate=None,
            drop_path_rate=None,
    ):
        super().__init__()
        self.cpe = shared_cpe
        self.crpe = shared_crpe
        self.cpe = ConvPosEnc(dim, k=3)
        self.crpe = FilterModule(Ch=dim // num_heads,
                                 h=num_heads,
                                 window=crpe_window)
        self.factoratt_crpe = Frequency_FilterModule(
            dim=dim,
            Ch=dim // num_heads,
            h=num_heads,
            num_heads=num_heads,
            qkv_bias=qkv_bias,
            qk_scale=qk_scale,
            shared_crpe=None,
        )
        self.conv1 = conv2d(dim*2,dim*2,1)
        self.mlp = MLP(dim)
        self.norm1= bn2d(dim)
        self.norm2 = bn2d(dim)
        self.drop_path = DropPath(
            drop_path_rate) if drop_path_rate > 0. else Identity()

    def forward(self, x):
        _, _, H, W = x.shape
        xx=x
        B = x.shape[0]
        size = (H, W)
#        x = x.flatten(2).transpose(1, 2)
        x=paddle.flatten(x,2,3)
        x=paddle.transpose(x,perm=[0,2,1])

        if self.cpe is not None:
            x = self.cpe(x, size)
        cur = self.norm1(x)

        #cur = paddle.flatten(cur, 2, 3)
        #cur = paddle.transpose(cur, perm=[0, 2, 1])

        #x = paddle.flatten(x, 2, 3)
        #x = paddle.transpose(x, perm=[0, 2, 1])

        x = x + self.drop_path(self.factoratt_crpe(cur, size))

      #  x = paddle.transpose(x, perm=[0, 2, 1])
       # x = paddle.reshape(x, [0, -1, H, W])

        cur = self.norm2(x)

        #x = x.reshape(B, H, W, -1).permute(0, 3, 1, 2).contiguous()

        x = x + self.drop_path(self.mlp(cur))

        """
        yy=paddle.concat([xx, x], axis=1)
        yy=F.gelu(self.conv1(yy))
        xx1, xx2 = self.conv1(yy).chunk(chunks=2, axis=1)
        xx1_=xx1*xx
        xx2_=xx2*x
        x=xx1_+xx2_  #俩参数
        x=self.drop_path(self.mlp(x))
"""
        return x

##
class BasicBlock(nn.Layer):
    def __init__(self,
                 in_channels,
                 out_channels,
                 stride=1,
                 downsample=None,
                 no_relu=False):
        super().__init__()
        self.conv1 = conv2d(in_channels, out_channels, 3, stride, 1)
        self.bn1 = bn2d(out_channels)
        self.relu = nn.ReLU()
        self.conv2 = conv2d(out_channels, out_channels, 3, 1, 1)
        self.bn2 = bn2d(out_channels)
        self.downsample = downsample
        self.stride = stride
        self.no_relu = no_relu

    def forward(self, x):
        out = self.conv1(x)
        out = self.bn1(out)
        out = self.relu(out)
        out = self.conv2(out)
        out = self.bn2(out)

        residual = x
        if self.downsample is not None:
            residual = self.downsample(x)

        out += residual

        return out if self.no_relu else self.relu(out)

'''
Parallel Gated Feedforward Network
'''

class MLP(nn.Layer):
    def __init__(self, dim, ffn_expansion_factor=2.66, bias=False):
        super().__init__()

        hidden_features = int(dim*ffn_expansion_factor)

        self.project_in = nn.Conv2D(dim, hidden_features*2, kernel_size=1, )

        self.dwconv = nn.Conv2D(hidden_features*2, hidden_features*2, kernel_size=3, stride=1, padding=1, groups=hidden_features*2, bias_attr=bias)

        self.project_out = nn.Conv2D(hidden_features*2, dim, kernel_size=1, bias_attr=bias)

        self.apply(self._init_weights)

    def _init_weights(self, m):
        if isinstance(m, nn.Linear):
            trunc_normal_init(m.weight, std=.02)
            if m.bias is not None:
                constant_init(m.bias, value=0)
        elif isinstance(m, (nn.SyncBatchNorm, nn.BatchNorm2D)):
            constant_init(m.weight, value=1.0)
            constant_init(m.bias, value=0)
        elif isinstance(m, nn.Conv2D):
            kaiming_normal_init(m.weight)
            if m.bias is not None:
                constant_init(m.bias, value=0)

    def forward(self, x):
        x = self.project_in(x)
        x1, x2 = self.dwconv(x).chunk(chunks=2,axis=1) # 通道？？？

        x1_ = F.gelu(x1) * x2
        x2_ = F.gelu(x2) * x1
        x = paddle.concat(x=[x1_, x2_], axis=1)
        x = self.project_out(x)

        return x

'''
Spatial feature extraction by the filter module
'''
class ExternalAttention(nn.Layer):
    """
    The ExternalAttention implementation based on PaddlePaddle.
    Args:
        in_channels (int, optional): The input channels.
        inter_channels (int, optional): The channels of intermediate feature.
        out_channels (int, optional): The output channels.
        num_heads (int, optional): The num of heads in attention. Default: 8
        use_cross_kv (bool, optional): Wheter use cross_kv. Default: False
    """

    def __init__(self,
                 in_channels,
                 out_channels,
                 inter_channels,
                 num_heads=8,
                 use_cross_kv=False):
        super().__init__()
        assert out_channels % num_heads == 0, \
            "out_channels ({}) should be be a multiple of num_heads ({})".format(out_channels, num_heads)
        self.in_channels = in_channels
        self.out_channels = out_channels
        self.inter_channels = inter_channels
        self.num_heads = num_heads
        self.use_cross_kv = use_cross_kv
        self.norm = bn2d(in_channels)
        self.same_in_out_chs = in_channels == out_channels
        self.apply(self._init_weights)
        if use_cross_kv:
           assert self.same_in_out_chs, "in_channels is not equal to out_channels when use_cross_kv is True"
        else:
            self.k = self.create_parameter(
                shape=(inter_channels, in_channels, 1, 1),

                default_initializer=paddle.nn.initializer.Normal(std=0.001))
            self.v = self.create_parameter(
                shape=(out_channels, inter_channels, 1, 1),

                default_initializer=paddle.nn.initializer.Normal(std=0.001))

        self.apply(self._init_weights)

    def _init_weights(self, m):

        if isinstance(m, nn.Linear):
            trunc_normal_init(m.weight, std=.001)
            if m.bias is not None:
                constant_init(m.bias, value=0.)

        if isinstance(m, (nn.SyncBatchNorm, nn.BatchNorm2D)):
            constant_init(m.weight, value=1.)
            constant_init(m.bias, value=.0)
        elif isinstance(m, nn.Conv2D):
            trunc_normal_init(m.weight, std=.001)
            if m.bias is not None:
                constant_init(m.bias, value=0.)

    def _act_sn(self, x):
        x = x.reshape([-1, self.inter_channels, 0, 0]) * (self.inter_channels
                                                          **-0.5)
        x = F.softmax(x, axis=1)
        x = x.reshape([1, -1, 0, 0])
        return x

    def _act_dn(self, x):
        x_shape = paddle.shape(x)
        h, w = x_shape[2], x_shape[3]
        x = x.reshape(
            [0, self.num_heads, self.inter_channels // self.num_heads, -1])
        x = F.softmax(x, axis=3)
        x = x / (paddle.sum(x, axis=2, keepdim=True) + 1e-06)
        x = x.reshape([0, self.inter_channels, h, w])
        return x

    def forward(self, x, cross_k=None, cross_v=None):
        """
        Args:
            x (Tensor): The input tensor.
            cross_k (Tensor, optional): The dims is (n*144, c_in, 1, 1)
            cross_v (Tensor, optional): The dims is (n*c_in, 144, 1, 1)
        """
        x = self.norm(x)
        if not self.use_cross_kv:
            x = F.conv2d(
                x,
                self.k,
                bias=None,
                stride=2 if not self.same_in_out_chs else 1,
                padding=0)  # n,c_in,h,w -> n,c_inter,h,w
            x = self._act_dn(x)  # n,c_inter,h,w
            x = F.conv2d(
                x, self.v, bias=None, stride=1,
                padding=0)  # n,c_inter,h,w -> n,c_out,h,w
        else:
            assert (cross_k is not None) and (cross_v is not None), \
                "cross_k and cross_v should no be None when use_cross_kv"
            B = x.shape[0]
            assert B > 0, "The first dim of x ({}) should be greater than 0, please set input_shape for export.py".format(
                B)
            x = x.reshape([1, -1, 0, 0])  # n,c_in,h,w -> 1,n*c_in,h,w
            x = F.conv2d(
                x, cross_k, bias=None, stride=1, padding=0,
                groups=B)  # 1,n*c_in,h,w -> 1,n*144,h,w  (group=B)
            x = self._act_sn(x)
            x = F.conv2d(
                x, cross_v, bias=None, stride=1, padding=0,
                groups=B)  # 1,n*144,h,w -> 1, n*c_in,h,w  (group=B)
            x = x.reshape([-1, self.in_channels, 0,
                           0])  # 1, n*c_in,h,w -> n,c_in,h,w  (c_in = c_out)
        return x

class Frequency_FilterModule_1(nn.Layer):

    def __init__(
            self,
            dim,
            num_heads=8,
            qkv_bias=False,
            qk_scale=None,
            drop_rate=0.,
            drop_path_rate=0.2,
            shared_crpe=None,
    ):
        super().__init__()
        self.num_heads = num_heads
        head_dim = dim // num_heads
        self.scale = qk_scale or head_dim ** -0.5

       # self.qkv = nn.Linear(dim, dim * 3, bias=qkv_bias)
        self.qkv = conv2d(dim, dim * 3, kernel_size=1, bias_attr=qkv_bias)
        self.attn_drop = DropPath(
            drop_path_rate) if drop_path_rate > 0. else Identity()
        #self.proj = kk.Linear(dim, dim)
        self.proj = conv2d(dim, dim , kernel_size=1, bias_attr=qkv_bias)
       # self.proj_drop = kk.Dropout(proj_drop)
        self.proj_drop = DropPath(
            drop_path_rate) if drop_path_rate > 0. else Identity()

        # Shared convolutional relative position encoding.
        self.crpe = shared_crpe

    def forward(self, x, size):
        B, C, H,W = x.shape

        # Generate Q, K, V.
        #qkv = (self.qkv(x).reshape(B, N, 3, self.num_heads,
         #                          C // self.num_heads).permute(2, 0, 3, 1, 4))

        qkv =self.qkv(x)
        #x = paddle.reshape(x, [0, -1, H, W])
        qkv = paddle.transpose(qkv, perm=[0,3,2,1])
        qkv=paddle.reshape(qkv,[B,H*W,3,C])
        qkv = paddle.reshape(qkv, [B, H*W, 3, self.num_heads,
                                  C // self.num_heads])
        qkv = paddle.transpose(qkv, perm=[2, 0, 3, 1, 4])


        q, k, v = qkv[0], qkv[1], qkv[2]

        # Factorized attention.
        k_softmax =paddle.nn.functional.softmax(k,axis=2)
        k_softmax_T_dot_v = paddle.einsum("b h n k, b h n v -> b h k v", k_softmax, v)
        factor_att = paddle.einsum("b h n k, b h k v -> b h n v", q,
                            k_softmax_T_dot_v)

        # Convolutional relative position encoding.
      #  crpe = self.crpe(q, v, size=size)

        # Merge and reshape.
      #  x = self.scale * factor_att + crpe
        x = self.scale * factor_att
        x=paddle.transpose(x, perm=[0, 2, 1, 3])
        x=paddle.reshape(x,[B,H*W,C])
        x = paddle.transpose(x, perm=[0, 2, 1])
        x = paddle.reshape(x, [B,C,H,W])


        # Output projection.
        x = self.proj(x)
        x = self.proj_drop(x)

        return x

'''
Frequency Feature 
'''

class MHCABlock1(nn.Layer):
    def __init__(
            self,
            dim,
            num_heads,
            qkv_bias=True,
            qk_scale=None,
            norm_layer=partial(nn.LayerNorm, eps=1e-6),
            shared_cpe=None,
            shared_crpe=None,
            crpe_window={
                3: 2,
                5: 3,
                7: 3
            },
            drop_rate=None,
            drop_path_rate=None,
    ):
        super().__init__()
        self.cpe = shared_cpe
        self.crpe = shared_crpe
        self.cpe = ConvPosEnc(dim, k=3)
        self.crpe = FilterModule(Ch=dim // num_heads,
                                 h=num_heads,
                                 window=crpe_window)
        self.factoratt_crpe = Frequency_FilterModule_1(
            dim,
            num_heads=num_heads,
            qkv_bias=qkv_bias,
            qk_scale=qk_scale,
            shared_crpe=shared_crpe,
        )
        self.conv1 = conv2d(dim*2,dim*2,1)
        self.mlp = MLP(dim)
        self.norm1= bn2d(dim)
        self.norm2 = bn2d(dim)
        self.drop_path = DropPath(
            drop_path_rate) if drop_path_rate > 0. else Identity()

    def forward(self, x):
        _, _, H, W = x.shape
        B = x.shape[0]
        size = (H, W)

        x=paddle.flatten(x,2,3)
        x=paddle.transpose(x,perm=[0,2,1])

        if self.cpe is not None:
            x = self.cpe(x, size)
        cur = self.norm1(x)
        x = x + self.drop_path(self.factoratt_crpe(cur, size))


        cur = self.norm2(x)


        return x

class EABlock(nn.Layer):
    """
    The EABlock implementation based on PaddlePaddle.
    Args:
        in_channels (int, optional): The input channels.
        out_channels (int, optional): The output channels.
        num_heads (int, optional): The num of heads in attention. Default: 8
        drop_rate (float, optional): The drop rate in MLP. Default:0.
        drop_path_rate (float, optional): The drop path rate in EABlock. Default: 0.2
        use_injection (bool, optional): Whether inject the high feature into low feature. Default: True
        use_cross_kv (bool, optional): Wheter use cross_kv. Default: True
        cross_size (int, optional): The size of pooling in cross_kv. Default: 12
    """

    def __init__(self,
                 in_channels,
                 out_channels,
                 num_heads=8,
                 drop_rate=0.,
                 drop_path_rate=0.,
                 use_injection=True,
                 use_cross_kv=True,
                 cross_size=12):
        super().__init__()
        in_channels_h, in_channels_l = in_channels
        out_channels_h, out_channels_l = out_channels
        assert in_channels_h == out_channels_h, "in_channels_h is not equal to out_channels_h"
        self.out_channels_h = out_channels_h
        self.proj_flag = in_channels_l != out_channels_l
        self.use_injection = use_injection
        self.use_cross_kv = use_cross_kv
        self.cross_size = cross_size
        # low resolution
        if self.proj_flag:
            self.attn_shortcut_l = nn.Sequential(
                bn2d(in_channels_l),
                conv2d(in_channels_l, out_channels_l, 1, 2, 0))
            self.attn_shortcut_l.apply(self._init_weights_kaiming)
        self.attn_l = ExternalAttention(
            in_channels_l,
            out_channels_l,
            inter_channels=out_channels_l,
            num_heads=num_heads,
            use_cross_kv=False)
        #self.mlp_l = MLP(out_channels_l, drop_rate=drop_rate)
        self.bn_l = bn2d(out_channels_l)
        self.mlp_l = MLP(out_channels_l)
        self.drop_path = DropPath(
            drop_path_rate) if drop_path_rate > 0. else Identity()
        '''
        Frequency Feature 
        '''
        self.attn_l_1= MHCABlock1(
            dim=out_channels_l,
            num_heads=num_heads,
            qk_scale=None,
            shared_cpe=None,
            shared_crpe=None,
            crpe_window={
                3: 2,
                5: 3,
                7: 3
            },
            drop_rate=drop_rate,
            drop_path_rate=drop_path_rate,
        )

        # compression
        self.compression = nn.Sequential(
            bn2d(out_channels_l),
            nn.ReLU(),
            conv2d(
                out_channels_l, out_channels_h, kernel_size=1))
        self.compression.apply(self._init_weights_kaiming)

        # high resolution
        self.attn_h = ExternalAttention(
            in_channels_h,
            in_channels_h,
            inter_channels=cross_size * cross_size,
            num_heads=num_heads,
            use_cross_kv=use_cross_kv)
        #self.mlp_h = MLP(out_channels_h, drop_rate=drop_rate)
        self.bn_h = bn2d(out_channels_h)
        self.mlp_h = MLP(out_channels_h)
        if use_cross_kv:
            self.cross_kv = nn.Sequential(
                bn2d(out_channels_l),
                nn.AdaptiveMaxPool2D(output_size=(self.cross_size,
                                                  self.cross_size)),
                conv2d(out_channels_l, 2 * out_channels_h, 1, 1, 0))
            self.cross_kv.apply(self._init_weights)

        # injection
        if use_injection:
            self.down = nn.Sequential(
                bn2d(out_channels_h),
                nn.ReLU(),
                conv2d(
                    out_channels_h,
                    out_channels_l // 2,
                    kernel_size=3,
                    stride=2,
                    padding=1),
                bn2d(out_channels_l // 2),
                nn.ReLU(),
                conv2d(
                    out_channels_l // 2,
                    out_channels_l,
                    kernel_size=3,
                    stride=2,
                    padding=1), )
            self.down.apply(self._init_weights_kaiming)


    def _init_weights(self, m):
        if isinstance(m, nn.Linear):
            trunc_normal_init(m.weight, std=.02)
            if m.bias is not None:
                constant_init(m.bias, value=0)
        elif isinstance(m, (nn.SyncBatchNorm, nn.BatchNorm2D)):
            constant_init(m.weight, value=1.0)
            constant_init(m.bias, value=0)
        elif isinstance(m, nn.Conv2D):
            trunc_normal_init(m.weight, std=.02)
            if m.bias is not None:
                constant_init(m.bias, value=0)

    def _init_weights_kaiming(self, m):
        if isinstance(m, nn.Linear):
            trunc_normal_init(m.weight, std=.02)
            if m.bias is not None:
                constant_init(m.bias, value=0)
        elif isinstance(m, (nn.SyncBatchNorm, nn.BatchNorm2D)):
            constant_init(m.weight, value=1.0)
            constant_init(m.bias, value=0)
        elif isinstance(m, nn.Conv2D):
            kaiming_normal_init(m.weight)
            if m.bias is not None:
                constant_init(m.bias, value=0)

    def forward(self, x):
        x_h, x_l = x

        # Frequency resolution
        x_l_res = self.attn_shortcut_l(x_l) if self.proj_flag else x_l
        x_l = x_l_res + self.drop_path(self.attn_l_1(x_l_res))
        x_l = x_l + self.drop_path(self.mlp_l(x_l))  # n,out_chs_l,h,w

        # compression
        x_h_shape = paddle.shape(x_h)[2:]
        x_l_cp = self.compression(x_l)
        x_h += F.interpolate(x_l_cp, size=x_h_shape, mode='bilinear')

        # Spatial resolution
        if not self.use_cross_kv:
            x_h = x_h + self.drop_path(self.attn_h(x_h))  # n,out_chs_h,h,w
        else:
            cross_kv = self.cross_kv(x_l)  # n,2*out_channels_h,12,12
            cross_k, cross_v = paddle.split(cross_kv, 2, axis=1)
            cross_k = cross_k.transpose([0, 2, 3, 1]).reshape(
                [-1, self.out_channels_h, 1, 1])  # n*144,out_channels_h,1,1
            cross_v = cross_v.reshape(
                [-1, self.cross_size * self.cross_size, 1,
                 1])  # n*out_channels_h,144,1,1
            x_h = x_h + self.drop_path(self.attn_h(x_h, cross_k,
                                                   cross_v))  # n,out_chs_h,h,w

        x_h = x_h + self.drop_path(self.mlp_h(x_h))


        # injection
        if self.use_injection:
            x_l = x_l + self.down(x_h)

        return x_h, x_l


class DAPPM(nn.Layer):
    def __init__(self, in_channels, inter_channels, out_channels, lr_mult):
        super().__init__()
        self.scale1 = nn.Sequential(
            nn.AvgPool2D(
                kernel_size=5, stride=2, padding=2, exclusive=False),
            bn2d(
                in_channels, lr_mult=lr_mult),
            nn.ReLU(),
            conv2d(
                in_channels, inter_channels, kernel_size=1, lr_mult=lr_mult))
        self.scale2 = nn.Sequential(
            nn.AvgPool2D(
                kernel_size=9, stride=4, padding=4, exclusive=False),
            bn2d(
                in_channels, lr_mult=lr_mult),
            nn.ReLU(),
            conv2d(
                in_channels, inter_channels, kernel_size=1, lr_mult=lr_mult))
        self.scale3 = nn.Sequential(
            nn.AvgPool2D(
                kernel_size=17, stride=8, padding=8, exclusive=False),
            bn2d(
                in_channels, lr_mult=lr_mult),
            nn.ReLU(),
            conv2d(
                in_channels, inter_channels, kernel_size=1, lr_mult=lr_mult))
        self.scale4 = nn.Sequential(
            nn.AdaptiveAvgPool2D((1, 1)),
            bn2d(
                in_channels, lr_mult=lr_mult),
            nn.ReLU(),
            conv2d(
                in_channels, inter_channels, kernel_size=1, lr_mult=lr_mult))
        self.scale0 = nn.Sequential(
            bn2d(
                in_channels, lr_mult=lr_mult),
            nn.ReLU(),
            conv2d(
                in_channels, inter_channels, kernel_size=1, lr_mult=lr_mult))
        self.process1 = nn.Sequential(
            bn2d(
                inter_channels, lr_mult=lr_mult),
            nn.ReLU(),
            conv2d(
                inter_channels,
                inter_channels,
                kernel_size=3,
                padding=1,
                lr_mult=lr_mult))
        self.process2 = nn.Sequential(
            bn2d(
                inter_channels, lr_mult=lr_mult),
            nn.ReLU(),
            conv2d(
                inter_channels,
                inter_channels,
                kernel_size=3,
                padding=1,
                lr_mult=lr_mult))
        self.process3 = nn.Sequential(
            bn2d(
                inter_channels, lr_mult=lr_mult),
            nn.ReLU(),
            conv2d(
                inter_channels,
                inter_channels,
                kernel_size=3,
                padding=1,
                lr_mult=lr_mult))
        self.process4 = nn.Sequential(
            bn2d(
                inter_channels, lr_mult=lr_mult),
            nn.ReLU(),
            conv2d(
                inter_channels,
                inter_channels,
                kernel_size=3,
                padding=1,
                lr_mult=lr_mult))
        self.compression = nn.Sequential(
            bn2d(
                inter_channels * 5, lr_mult=lr_mult),
            nn.ReLU(),
            conv2d(
                inter_channels * 5,
                out_channels,
                kernel_size=1,
                lr_mult=lr_mult))
        self.shortcut = nn.Sequential(
            bn2d(
                in_channels, lr_mult=lr_mult),
            nn.ReLU(),
            conv2d(
                in_channels, out_channels, kernel_size=1, lr_mult=lr_mult))

    def forward(self, x):
        x_shape = paddle.shape(x)[2:]
        x_list = []

        x_list.append(self.scale0(x))
        x_list.append(
            self.process1((F.interpolate(
                self.scale1(x), size=x_shape, mode='bilinear') + x_list[0])))
        x_list.append((self.process2((F.interpolate(
            self.scale2(x), size=x_shape, mode='bilinear') + x_list[1]))))
        x_list.append(
            self.process3((F.interpolate(
                self.scale3(x), size=x_shape, mode='bilinear') + x_list[2])))
        x_list.append(
            self.process4((F.interpolate(
                self.scale4(x), size=x_shape, mode='bilinear') + x_list[3])))

        out = self.compression(paddle.concat(x_list, axis=1)) + self.shortcut(x)
        return out


class SegHead(nn.Layer):
    def __init__(self, in_channels, inter_channels, out_channels, lr_mult):
        super().__init__()
        self.bn1 = bn2d(in_channels, lr_mult=lr_mult)
        self.conv1 = conv2d(
            in_channels,
            inter_channels,
            kernel_size=3,
            padding=1,
            lr_mult=lr_mult)
        self.bn2 = bn2d(inter_channels, lr_mult=lr_mult)
        self.relu = nn.ReLU()
        self.conv2 = conv2d(
            inter_channels,
            out_channels,
            kernel_size=1,
            padding=0,
            bias_attr=True,
            lr_mult=lr_mult)

    def forward(self, x):
        x = self.conv1(self.relu(self.bn1(x)))
        out = self.conv2(self.relu(self.bn2(x)))
        return out
