# Supplementary material for: Road surface semantic segmentation for autonomous driving
Source: PeerJ Comput Sci. 2024 Sep 25;10:e2250. doi: 10.7717/peerj-cs.2250 (PMC11623202; doi:10.7717/peerj-cs.2250)
Supplement: Supplemental Information 1 [file peerj-cs-10-2250-s001.zip › FSSFormer/paddleseg/models/layers/attention.py]

import paddle
import paddle.nn as nn
import paddle.nn.functional as F

from paddleseg.models import layers


class AttentionBlock(nn.Layer):
    """General self-attention block/non-local block.

    The original article refers to refer to https://arxiv.org/abs/1706.03762.
    Args:
        key_in_channels (int): Input channels of key feature.
        query_in_channels (int): Input channels of query feature.
        channels (int): Output channels of key/query transform.
        out_channels (int): Output channels.
        share_key_query (bool): Whether share projection weight between key
            and query projection.
        query_downsample (nn.Module): Query downsample module.
        key_downsample (nn.Module): Key downsample module.
        key_query_num_convs (int): Number of convs for key/query projection.
        value_out_num_convs (int): Number of convs for value projection.
        key_query_norm (bool): Whether to use BN for key/query projection.
        value_out_norm (bool): Whether to use BN for value projection.
        matmul_norm (bool): Whether normalize attention map with sqrt of
            channels
        with_out (bool): Whether use out projection.
    """

    def __init__(self, key_in_channels, query_in_channels, channels,
                 out_channels, share_key_query, query_downsample,
                 key_downsample, key_query_num_convs, value_out_num_convs,
                 key_query_norm, value_out_norm, matmul_norm, with_out):
        super(AttentionBlock, self).__init__()
        if share_key_query:
            assert key_in_channels == query_in_channels
        self.with_out = with_out
        self.key_in_channels = key_in_channels
        self.query_in_channels = query_in_channels
        self.out_channels = out_channels
        self.channels = channels
        self.share_key_query = share_key_query
        self.key_project = self.build_project(
            key_in_channels,
            channels,
            num_convs=key_query_num_convs,
            use_conv_module=key_query_norm)
        if share_key_query:
            self.query_project = self.key_project
        else:
            self.query_project = self.build_project(
                query_in_channels,
                channels,
                num_convs=key_query_num_convs,
                use_conv_module=key_query_norm)

        self.value_project = self.build_project(
            key_in_channels,
            channels if self.with_out else out_channels,
            num_convs=value_out_num_convs,
            use_conv_module=value_out_norm)

        if self.with_out:
            self.out_project = self.build_project(
                channels,
                out_channels,
                num_convs=value_out_num_convs,
                use_conv_module=value_out_norm)
        else:
            self.out_project = None

        self.query_downsample = query_downsample
        self.key_downsample = key_downsample
        self.matmul_norm = matmul_norm

    def build_project(self, in_channels, channels, num_convs, use_conv_module):
        if use_conv_module:
            convs = [
                layers.ConvBNReLU(
                    in_channels=in_channels,
                    out_channels=channels,
                    kernel_size=1,
                    bias_attr=False)
            ]
            for _ in range(num_convs - 1):
                convs.append(
                    layers.ConvBNReLU(
                        in_channels=channels,
                        out_channels=channels,
                        kernel_size=1,
                        bias_attr=False))
        else:
            convs = [nn.Conv2D(in_channels, channels, 1)]
            for _ in range(num_convs - 1):
                convs.append(nn.Conv2D(channels, channels, 1))

        if len(convs) > 1:
            convs = nn.Sequential(*convs)
        else:
            convs = convs[0]
        return convs

    def forward(self, query_feats, key_feats):
        query_shape = paddle.shape(query_feats)
        query = self.query_project(query_feats)
        if self.query_downsample is not None:
            query = self.query_downsample(query)
        query = query.flatten(2).transpose([0, 2, 1])

        key = self.key_project(key_feats)
        value = self.value_project(key_feats)

        if self.key_downsample is not None:
            key = self.key_downsample(key)
            value = self.key_downsample(value)

        key = key.flatten(2)
        value = value.flatten(2).transpose([0, 2, 1])
        sim_map = paddle.matmul(query, key)
        if self.matmul_norm:
            sim_map = (self.channels**-0.5) * sim_map
        sim_map = F.softmax(sim_map, axis=-1)

        context = paddle.matmul(sim_map, value)
        context = paddle.transpose(context, [0, 2, 1])

        context = paddle.reshape(
            context, [0, self.out_channels, query_shape[2], query_shape[3]])

        if self.out_project is not None:
            context = self.out_project(context)
        return context


class DualAttentionModule(nn.Layer):
    """
    Dual attention module.

    Args:
        in_channels (int): The number of input channels.
        out_channels (int): The number of output channels.
    """

    def __init__(self, in_channels, out_channels):
        super().__init__()
        inter_channels = in_channels // 4

        self.channel_conv = layers.ConvBNReLU(in_channels, inter_channels, 1)
        self.position_conv = layers.ConvBNReLU(in_channels, inter_channels, 1)
        self.pam = PAM(inter_channels)
        self.cam = CAM(inter_channels)
        self.conv1 = layers.ConvBNReLU(inter_channels, inter_channels, 3)
        self.conv2 = layers.ConvBNReLU(inter_channels, inter_channels, 3)
        self.conv3 = layers.ConvBNReLU(inter_channels, out_channels, 3)

    def forward(self, feats):
        channel_feats = self.channel_conv(feats)
        channel_feats = self.cam(channel_feats)
        channel_feats = self.conv1(channel_feats)

        position_feats = self.position_conv(feats)
        position_feats = self.pam(position_feats)
        position_feats = self.conv2(position_feats)

        feats_sum = position_feats + channel_feats
        out = self.conv3(feats_sum)
        return out


class PAM(nn.Layer):
    """
    Position attention module.
    Args:
        in_channels (int): The number of input channels.
    """

    def __init__(self, in_channels):
        super().__init__()
        mid_channels = in_channels // 8
        self.mid_channels = mid_channels
        self.in_channels = in_channels

        self.query_conv = nn.Conv2D(in_channels, mid_channels, 1, 1)
        self.key_conv = nn.Conv2D(in_channels, mid_channels, 1, 1)
        self.value_conv = nn.Conv2D(in_channels, in_channels, 1, 1)

        self.gamma = self.create_parameter(
            shape=[1],
            dtype='float32',
            default_initializer=nn.initializer.Constant(0))

    def forward(self, x):
        x_shape = paddle.shape(x)

        # query: n, h * w, c1
        query = self.query_conv(x)
        query = paddle.reshape(query, (0, self.mid_channels, -1))
        query = paddle.transpose(query, (0, 2, 1))

        # key: n, c1, h * w
        key = self.key_conv(x)
        key = paddle.reshape(key, (0, self.mid_channels, -1))

        # sim: n, h * w, h * w
        sim = paddle.bmm(query, key)
        sim = F.softmax(sim, axis=-1)

        value = self.value_conv(x)
        value = paddle.reshape(value, (0, self.in_channels, -1))
        sim = paddle.transpose(sim, (0, 2, 1))

        # feat: from (n, c2, h * w) -> (n, c2, h, w)
        feat = paddle.bmm(value, sim)
        feat = paddle.reshape(feat,
                              (0, self.in_channels, x_shape[2], x_shape[3]))

        out = self.gamma * feat + x
        return out


class CAM(nn.Layer):
    """
    Channel attention module.
    Args:
        in_channels (int): The number of input channels.
    """

    def __init__(self, channels):
        super().__init__()

        self.channels = channels
        self.gamma = self.create_parameter(
            shape=[1],
            dtype='float32',
            default_initializer=nn.initializer.Constant(0))

    def forward(self, x):
        x_shape = paddle.shape(x)
        # query: n, c, h * w
        query = paddle.reshape(x, (0, self.channels, -1))
        # key: n, h * w, c
        key = paddle.reshape(x, (0, self.channels, -1))
        key = paddle.transpose(key, (0, 2, 1))

        # sim: n, c, c
        sim = paddle.bmm(query, key)
        # The danet author claims that this can avoid gradient divergence
        sim = paddle.max(sim, axis=-1, keepdim=True).tile(
            [1, 1, self.channels]) - sim
        sim = F.softmax(sim, axis=-1)

        # feat: from (n, c, h * w) to (n, c, h, w)
        value = paddle.reshape(x, (0, self.channels, -1))
        feat = paddle.bmm(sim, value)
        feat = paddle.reshape(feat, (0, self.channels, x_shape[2], x_shape[3]))

        out = self.gamma * feat + x
        return out
