# Supplementary material for: Road surface semantic segmentation for autonomous driving
Source: PeerJ Comput Sci. 2024 Sep 25;10:e2250. doi: 10.7717/peerj-cs.2250 (PMC11623202; doi:10.7717/peerj-cs.2250)
Supplement: Supplemental Information 1 [file peerj-cs-10-2250-s001.zip › FSSFormer/paddleseg/models/layers/layer_libs.py]

import os

import paddle
import paddle.nn as nn
import paddle.nn.functional as F
from paddleseg.models import layers


def SyncBatchNorm(*args, **kwargs):
    """In cpu environment nn.SyncBatchNorm does not have kernel so use nn.BatchNorm2D instead"""
    if paddle.get_device() == 'cpu' or os.environ.get(
            'PADDLESEG_EXPORT_STAGE') or 'xpu' in paddle.get_device(
            ) or 'npu' in paddle.get_device():
        return nn.BatchNorm2D(*args, **kwargs)
    elif paddle.distributed.ParallelEnv().nranks == 1:
        return nn.BatchNorm2D(*args, **kwargs)
    else:
        return nn.SyncBatchNorm(*args, **kwargs)


class ConvBNReLU(nn.Layer):
    def __init__(self,
                 in_channels,
                 out_channels,
                 kernel_size,
                 padding='same',
                 **kwargs):
        super().__init__()

        self._conv = nn.Conv2D(
            in_channels, out_channels, kernel_size, padding=padding, **kwargs)

        if 'data_format' in kwargs:
            data_format = kwargs['data_format']
        else:
            data_format = 'NCHW'
        self._batch_norm = SyncBatchNorm(out_channels, data_format=data_format)
        self._relu = layers.Activation("relu")

    def forward(self, x):
        x = self._conv(x)
        x = self._batch_norm(x)
        x = self._relu(x)
        return x


class ConvBNAct(nn.Layer):
    def __init__(self,
                 in_channels,
                 out_channels,
                 kernel_size,
                 padding='same',
                 act_type=None,
                 **kwargs):
        super().__init__()

        self._conv = nn.Conv2D(
            in_channels, out_channels, kernel_size, padding=padding, **kwargs)

        if 'data_format' in kwargs:
            data_format = kwargs['data_format']
        else:
            data_format = 'NCHW'
        self._batch_norm = SyncBatchNorm(out_channels, data_format=data_format)

        self._act_type = act_type
        if act_type is not None:
            self._act = layers.Activation(act_type)

    def forward(self, x):
        x = self._conv(x)
        x = self._batch_norm(x)
        if self._act_type is not None:
            x = self._act(x)
        return x


class ConvBN(nn.Layer):
    def __init__(self,
                 in_channels,
                 out_channels,
                 kernel_size,
                 padding='same',
                 **kwargs):
        super().__init__()
        self._conv = nn.Conv2D(
            in_channels, out_channels, kernel_size, padding=padding, **kwargs)
        if 'data_format' in kwargs:
            data_format = kwargs['data_format']
        else:
            data_format = 'NCHW'
        self._batch_norm = SyncBatchNorm(out_channels, data_format=data_format)

    def forward(self, x):
        x = self._conv(x)
        x = self._batch_norm(x)
        return x


class ConvReLUPool(nn.Layer):
    def __init__(self, in_channels, out_channels):
        super().__init__()
        self.conv = nn.Conv2D(
            in_channels,
            out_channels,
            kernel_size=3,
            stride=1,
            padding=1,
            dilation=1)
        self._relu = layers.Activation("relu")
        self._max_pool = nn.MaxPool2D(kernel_size=2, stride=2)

    def forward(self, x):
        x = self.conv(x)
        x = self._relu(x)
        x = self._max_pool(x)
        return x


class SeparableConvBNReLU(nn.Layer):
    def __init__(self,
                 in_channels,
                 out_channels,
                 kernel_size,
                 padding='same',
                 pointwise_bias=None,
                 **kwargs):
        super().__init__()
        self.depthwise_conv = ConvBN(
            in_channels,
            out_channels=in_channels,
            kernel_size=kernel_size,
            padding=padding,
            groups=in_channels,
            **kwargs)
        if 'data_format' in kwargs:
            data_format = kwargs['data_format']
        else:
            data_format = 'NCHW'
        self.piontwise_conv = ConvBNReLU(
            in_channels,
            out_channels,
            kernel_size=1,
            groups=1,
            data_format=data_format,
            bias_attr=pointwise_bias)

    def forward(self, x):
        x = self.depthwise_conv(x)
        x = self.piontwise_conv(x)
        return x


class DepthwiseConvBN(nn.Layer):
    def __init__(self,
                 in_channels,
                 out_channels,
                 kernel_size,
                 padding='same',
                 **kwargs):
        super().__init__()
        self.depthwise_conv = ConvBN(
            in_channels,
            out_channels=out_channels,
            kernel_size=kernel_size,
            padding=padding,
            groups=in_channels,
            **kwargs)

    def forward(self, x):
        x = self.depthwise_conv(x)
        return x


class AuxLayer(nn.Layer):
    """
    The auxiliary layer implementation for auxiliary loss.

    Args:
        in_channels (int): The number of input channels.
        inter_channels (int): The intermediate channels.
        out_channels (int): The number of output channels, and usually it is num_classes.
        dropout_prob (float, optional): The drop rate. Default: 0.1.
    """

    def __init__(self,
                 in_channels,
                 inter_channels,
                 out_channels,
                 dropout_prob=0.1,
                 **kwargs):
        super().__init__()

        self.conv_bn_relu = ConvBNReLU(
            in_channels=in_channels,
            out_channels=inter_channels,
            kernel_size=3,
            padding=1,
            **kwargs)

        self.dropout = nn.Dropout(p=dropout_prob)

        self.conv = nn.Conv2D(
            in_channels=inter_channels,
            out_channels=out_channels,
            kernel_size=1)

    def forward(self, x):
        x = self.conv_bn_relu(x)
        x = self.dropout(x)
        x = self.conv(x)
        return x


class JPU(nn.Layer):
    """
    Joint Pyramid Upsampling of FCN.
    The original paper refers to
        Wu, Huikai, et al. "Fastfcn: Rethinking dilated convolution in the backbone for semantic segmentation." arXiv preprint arXiv:1903.11816 (2019).
    """

    def __init__(self, in_channels, width=512):
        super().__init__()

        self.conv5 = ConvBNReLU(
            in_channels[-1], width, 3, padding=1, bias_attr=False)
        self.conv4 = ConvBNReLU(
            in_channels[-2], width, 3, padding=1, bias_attr=False)
        self.conv3 = ConvBNReLU(
            in_channels[-3], width, 3, padding=1, bias_attr=False)

        self.dilation1 = SeparableConvBNReLU(
            3 * width,
            width,
            3,
            padding=1,
            pointwise_bias=False,
            dilation=1,
            bias_attr=False,
            stride=1, )
        self.dilation2 = SeparableConvBNReLU(
            3 * width,
            width,
            3,
            padding=2,
            pointwise_bias=False,
            dilation=2,
            bias_attr=False,
            stride=1)
        self.dilation3 = SeparableConvBNReLU(
            3 * width,
            width,
            3,
            padding=4,
            pointwise_bias=False,
            dilation=4,
            bias_attr=False,
            stride=1)
        self.dilation4 = SeparableConvBNReLU(
            3 * width,
            width,
            3,
            padding=8,
            pointwise_bias=False,
            dilation=8,
            bias_attr=False,
            stride=1)

    def forward(self, *inputs):
        feats = [
            self.conv5(inputs[-1]), self.conv4(inputs[-2]),
            self.conv3(inputs[-3])
        ]
        size = paddle.shape(feats[-1])[2:]
        feats[-2] = F.interpolate(
            feats[-2], size, mode='bilinear', align_corners=True)
        feats[-3] = F.interpolate(
            feats[-3], size, mode='bilinear', align_corners=True)

        feat = paddle.concat(feats, axis=1)
        feat = paddle.concat(
            [
                self.dilation1(feat), self.dilation2(feat),
                self.dilation3(feat), self.dilation4(feat)
            ],
            axis=1)

        return inputs[0], inputs[1], inputs[2], feat


class ConvBNPReLU(nn.Layer):
    def __init__(self,
                 in_channels,
                 out_channels,
                 kernel_size,
                 padding='same',
                 **kwargs):
        super().__init__()

        self._conv = nn.Conv2D(
            in_channels, out_channels, kernel_size, padding=padding, **kwargs)

        if 'data_format' in kwargs:
            data_format = kwargs['data_format']
        else:
            data_format = 'NCHW'
        self._batch_norm = SyncBatchNorm(out_channels, data_format=data_format)
        self._prelu = layers.Activation("prelu")

    def forward(self, x):
        x = self._conv(x)
        x = self._batch_norm(x)
        x = self._prelu(x)
        return x


class ConvBNLeakyReLU(nn.Layer):
    def __init__(self,
                 in_channels,
                 out_channels,
                 kernel_size,
                 padding='same',
                 **kwargs):
        super().__init__()

        self._conv = nn.Conv2D(
            in_channels, out_channels, kernel_size, padding=padding, **kwargs)

        if 'data_format' in kwargs:
            data_format = kwargs['data_format']
        else:
            data_format = 'NCHW'
        self._batch_norm = SyncBatchNorm(out_channels, data_format=data_format)
        self._relu = layers.Activation("leakyrelu")

    def forward(self, x):
        x = self._conv(x)
        x = self._batch_norm(x)
        x = self._relu(x)
        return x
