# Supplementary material for: Road surface semantic segmentation for autonomous driving
Source: PeerJ Comput Sci. 2024 Sep 25;10:e2250. doi: 10.7717/peerj-cs.2250 (PMC11623202; doi:10.7717/peerj-cs.2250)
Supplement: Supplemental Information 1 [file peerj-cs-10-2250-s001.zip › FSSFormer/paddleseg/models/layers/tensor_fusion.py]

import paddle
import paddle.nn as nn
import paddle.nn.functional as F
from paddle import ParamAttr
from paddle.nn.initializer import Constant
from paddleseg.models import layers
from paddleseg.models.layers import tensor_fusion_helper as helper


class UAFM(nn.Layer):
    """
    The base of Unified Attention Fusion Module.
    Args:
        x_ch (int): The channel of x tensor, which is the low level feature.
        y_ch (int): The channel of y tensor, which is the high level feature.
        out_ch (int): The channel of output tensor.
        ksize (int, optional): The kernel size of the conv for x tensor. Default: 3.
        resize_mode (str, optional): The resize model in unsampling y tensor. Default: bilinear.
    """

    def __init__(self, x_ch, y_ch, out_ch, ksize=3, resize_mode='bilinear'):
        super().__init__()

        self.conv_x = layers.ConvBNReLU(
            x_ch, y_ch, kernel_size=ksize, padding=ksize // 2, bias_attr=False)
        self.conv_out = layers.ConvBNReLU(
            y_ch, out_ch, kernel_size=3, padding=1, bias_attr=False)
        self.resize_mode = resize_mode

    def check(self, x, y):
        assert x.ndim == 4 and y.ndim == 4
        x_h, x_w = x.shape[2:]
        y_h, y_w = y.shape[2:]
        assert x_h >= y_h and x_w >= y_w

    def prepare(self, x, y):
        x = self.prepare_x(x, y)
        y = self.prepare_y(x, y)
        return x, y

    def prepare_x(self, x, y):
        x = self.conv_x(x)
        return x

    def prepare_y(self, x, y):
        y_up = F.interpolate(y, paddle.shape(x)[2:], mode=self.resize_mode)
        return y_up

    def fuse(self, x, y):
        out = x + y
        out = self.conv_out(out)
        return out

    def forward(self, x, y):
        """
        Args:
            x (Tensor): The low level feature.
            y (Tensor): The high level feature.
        """
        self.check(x, y)
        x, y = self.prepare(x, y)
        out = self.fuse(x, y)
        return out


class UAFM_ChAtten(UAFM):
    """
    The UAFM with channel attention, which uses mean and max values.
    Args:
        x_ch (int): The channel of x tensor, which is the low level feature.
        y_ch (int): The channel of y tensor, which is the high level feature.
        out_ch (int): The channel of output tensor.
        ksize (int, optional): The kernel size of the conv for x tensor. Default: 3.
        resize_mode (str, optional): The resize model in unsampling y tensor. Default: bilinear.
    """

    def __init__(self, x_ch, y_ch, out_ch, ksize=3, resize_mode='bilinear'):
        super().__init__(x_ch, y_ch, out_ch, ksize, resize_mode)

        self.conv_xy_atten = nn.Sequential(
            layers.ConvBNAct(
                4 * y_ch,
                y_ch // 2,
                kernel_size=1,
                bias_attr=False,
                act_type="leakyrelu"),
            layers.ConvBN(
                y_ch // 2, y_ch, kernel_size=1, bias_attr=False))

    def fuse(self, x, y):
        """
        Args:
            x (Tensor): The low level feature.
            y (Tensor): The high level feature.
        """
        atten = helper.avg_max_reduce_hw([x, y], self.training)
        atten = F.sigmoid(self.conv_xy_atten(atten))

        out = x * atten + y * (1 - atten)
        out = self.conv_out(out)
        return out


class UAFM_ChAtten_S(UAFM):
    """
    The UAFM with channel attention, which uses mean values.
    Args:
        x_ch (int): The channel of x tensor, which is the low level feature.
        y_ch (int): The channel of y tensor, which is the high level feature.
        out_ch (int): The channel of output tensor.
        ksize (int, optional): The kernel size of the conv for x tensor. Default: 3.
        resize_mode (str, optional): The resize model in unsampling y tensor. Default: bilinear.
    """

    def __init__(self, x_ch, y_ch, out_ch, ksize=3, resize_mode='bilinear'):
        super().__init__(x_ch, y_ch, out_ch, ksize, resize_mode)

        self.conv_xy_atten = nn.Sequential(
            layers.ConvBNAct(
                2 * y_ch,
                y_ch // 2,
                kernel_size=1,
                bias_attr=False,
                act_type="leakyrelu"),
            layers.ConvBN(
                y_ch // 2, y_ch, kernel_size=1, bias_attr=False))

    def fuse(self, x, y):
        """
        Args:
            x (Tensor): The low level feature.
            y (Tensor): The high level feature.
        """
        atten = helper.avg_reduce_hw([x, y])
        atten = F.sigmoid(self.conv_xy_atten(atten))

        out = x * atten + y * (1 - atten)
        out = self.conv_out(out)
        return out


class UAFM_SpAtten(UAFM):
    """
    The UAFM with spatial attention, which uses mean and max values.
    Args:
        x_ch (int): The channel of x tensor, which is the low level feature.
        y_ch (int): The channel of y tensor, which is the high level feature.
        out_ch (int): The channel of output tensor.
        ksize (int, optional): The kernel size of the conv for x tensor. Default: 3.
        resize_mode (str, optional): The resize model in unsampling y tensor. Default: bilinear.
    """

    def __init__(self, x_ch, y_ch, out_ch, ksize=3, resize_mode='bilinear'):
        super().__init__(x_ch, y_ch, out_ch, ksize, resize_mode)

        self.conv_xy_atten = nn.Sequential(
            layers.ConvBNReLU(
                4, 2, kernel_size=3, padding=1, bias_attr=False),
            layers.ConvBN(
                2, 1, kernel_size=3, padding=1, bias_attr=False))
        self._scale = self.create_parameter(
            shape=[1],
            attr=ParamAttr(initializer=Constant(value=1.)),
            dtype="float32")
        self._scale.stop_gradient = True

    def fuse(self, x, y):
        """
        Args:
            x (Tensor): The low level feature.
            y (Tensor): The high level feature.
        """
        atten = helper.avg_max_reduce_channel([x, y])
        atten = F.sigmoid(self.conv_xy_atten(atten))

        out = x * atten + y * (self._scale - atten)
        out = self.conv_out(out)
        return out


class UAFM_SpAtten_S(UAFM):
    """
    The UAFM with spatial attention, which uses mean values.
    Args:
        x_ch (int): The channel of x tensor, which is the low level feature.
        y_ch (int): The channel of y tensor, which is the high level feature.
        out_ch (int): The channel of output tensor.
        ksize (int, optional): The kernel size of the conv for x tensor. Default: 3.
        resize_mode (str, optional): The resize model in unsampling y tensor. Default: bilinear.
    """

    def __init__(self, x_ch, y_ch, out_ch, ksize=3, resize_mode='bilinear'):
        super().__init__(x_ch, y_ch, out_ch, ksize, resize_mode)

        self.conv_xy_atten = nn.Sequential(
            layers.ConvBNReLU(
                2, 2, kernel_size=3, padding=1, bias_attr=False),
            layers.ConvBN(
                2, 1, kernel_size=3, padding=1, bias_attr=False))

    def fuse(self, x, y):
        """
        Args:
            x (Tensor): The low level feature.
            y (Tensor): The high level feature.
        """
        atten = helper.avg_reduce_channel([x, y])
        atten = F.sigmoid(self.conv_xy_atten(atten))

        out = x * atten + y * (1 - atten)
        out = self.conv_out(out)
        return out


class UAFMMobile(UAFM):
    """
    Unified Attention Fusion Module for mobile.
    Args:
        x_ch (int): The channel of x tensor, which is the low level feature.
        y_ch (int): The channel of y tensor, which is the high level feature.
        out_ch (int): The channel of output tensor.
        ksize (int, optional): The kernel size of the conv for x tensor. Default: 3.
        resize_mode (str, optional): The resize model in unsampling y tensor. Default: bilinear.
    """

    def __init__(self, x_ch, y_ch, out_ch, ksize=3, resize_mode='bilinear'):
        super().__init__(x_ch, y_ch, out_ch, ksize, resize_mode)

        self.conv_x = layers.SeparableConvBNReLU(
            x_ch, y_ch, kernel_size=ksize, padding=ksize // 2, bias_attr=False)
        self.conv_out = layers.SeparableConvBNReLU(
            y_ch, out_ch, kernel_size=3, padding=1, bias_attr=False)


class UAFMMobile_SpAtten(UAFM):
    """
    Unified Attention Fusion Module with spatial attention for mobile.
    Args:
        x_ch (int): The channel of x tensor, which is the low level feature.
        y_ch (int): The channel of y tensor, which is the high level feature.
        out_ch (int): The channel of output tensor.
        ksize (int, optional): The kernel size of the conv for x tensor. Default: 3.
        resize_mode (str, optional): The resize model in unsampling y tensor. Default: bilinear.
    """

    def __init__(self, x_ch, y_ch, out_ch, ksize=3, resize_mode='bilinear'):
        super().__init__(x_ch, y_ch, out_ch, ksize, resize_mode)

        self.conv_x = layers.SeparableConvBNReLU(
            x_ch, y_ch, kernel_size=ksize, padding=ksize // 2, bias_attr=False)
        self.conv_out = layers.SeparableConvBNReLU(
            y_ch, out_ch, kernel_size=3, padding=1, bias_attr=False)

        self.conv_xy_atten = nn.Sequential(
            layers.ConvBNReLU(
                4, 2, kernel_size=3, padding=1, bias_attr=False),
            layers.ConvBN(
                2, 1, kernel_size=3, padding=1, bias_attr=False))

    def fuse(self, x, y):
        """
        Args:
            x (Tensor): The low level feature.
            y (Tensor): The high level feature.
        """
        atten = helper.avg_max_reduce_channel([x, y])
        atten = F.sigmoid(self.conv_xy_atten(atten))

        out = x * atten + y * (1 - atten)
        out = self.conv_out(out)
        return out
