# Supplementary material for: Road surface semantic segmentation for autonomous driving
Source: PeerJ Comput Sci. 2024 Sep 25;10:e2250. doi: 10.7717/peerj-cs.2250 (PMC11623202; doi:10.7717/peerj-cs.2250)
Supplement: Supplemental Information 1 [file peerj-cs-10-2250-s001.zip › FSSFormer/paddleseg/models/layers/tensor_fusion_helper.py]

import paddle
import paddle.nn as nn
import paddle.nn.functional as F


def avg_reduce_hw(x):
    # Reduce hw by avg
    # Return cat([avg_pool_0, avg_pool_1, ...])
    if not isinstance(x, (list, tuple)):
        return F.adaptive_avg_pool2d(x, 1)
    elif len(x) == 1:
        return F.adaptive_avg_pool2d(x[0], 1)
    else:
        res = []
        for xi in x:
            res.append(F.adaptive_avg_pool2d(xi, 1))
        return paddle.concat(res, axis=1)


def avg_max_reduce_hw_helper(x, is_training, use_concat=True):
    assert not isinstance(x, (list, tuple))
    avg_pool = F.adaptive_avg_pool2d(x, 1)
    # TODO(pjc): when axis=[2, 3], the paddle.max api has bug for training.
    if is_training:
        max_pool = F.adaptive_max_pool2d(x, 1)
    else:
        max_pool = paddle.max(x, axis=[2, 3], keepdim=True)

    if use_concat:
        res = paddle.concat([avg_pool, max_pool], axis=1)
    else:
        res = [avg_pool, max_pool]
    return res


def avg_max_reduce_hw(x, is_training):
    # Reduce hw by avg and max
    # Return cat([avg_pool_0, avg_pool_1, ..., max_pool_0, max_pool_1, ...])
    if not isinstance(x, (list, tuple)):
        return avg_max_reduce_hw_helper(x, is_training)
    elif len(x) == 1:
        return avg_max_reduce_hw_helper(x[0], is_training)
    else:
        res_avg = []
        res_max = []
        for xi in x:
            avg, max = avg_max_reduce_hw_helper(xi, is_training, False)
            res_avg.append(avg)
            res_max.append(max)
        res = res_avg + res_max
        return paddle.concat(res, axis=1)


def avg_reduce_channel(x):
    # Reduce channel by avg
    # Return cat([avg_ch_0, avg_ch_1, ...])
    if not isinstance(x, (list, tuple)):
        return paddle.mean(x, axis=1, keepdim=True)
    elif len(x) == 1:
        return paddle.mean(x[0], axis=1, keepdim=True)
    else:
        res = []
        for xi in x:
            res.append(paddle.mean(xi, axis=1, keepdim=True))
        return paddle.concat(res, axis=1)


def max_reduce_channel(x):
    # Reduce channel by max
    # Return cat([max_ch_0, max_ch_1, ...])
    if not isinstance(x, (list, tuple)):
        return paddle.max(x, axis=1, keepdim=True)
    elif len(x) == 1:
        return paddle.max(x[0], axis=1, keepdim=True)
    else:
        res = []
        for xi in x:
            res.append(paddle.max(xi, axis=1, keepdim=True))
        return paddle.concat(res, axis=1)


def avg_max_reduce_channel_helper(x, use_concat=True):
    # Reduce hw by avg and max, only support single input
    assert not isinstance(x, (list, tuple))
    mean_value = paddle.mean(x, axis=1, keepdim=True)
    max_value = paddle.max(x, axis=1, keepdim=True)

    if use_concat:
        res = paddle.concat([mean_value, max_value], axis=1)
    else:
        res = [mean_value, max_value]
    return res


def avg_max_reduce_channel(x):
    # Reduce hw by avg and max
    # Return cat([avg_ch_0, max_ch_0, avg_ch_1, max_ch_1, ...])
    if not isinstance(x, (list, tuple)):
        return avg_max_reduce_channel_helper(x)
    elif len(x) == 1:
        return avg_max_reduce_channel_helper(x[0])
    else:
        res = []
        for xi in x:
            res.extend(avg_max_reduce_channel_helper(xi, False))
        return paddle.concat(res, axis=1)


def cat_avg_max_reduce_channel(x):
    # Reduce hw by cat+avg+max
    assert isinstance(x, (list, tuple)) and len(x) > 1

    x = paddle.concat(x, axis=1)

    mean_value = paddle.mean(x, axis=1, keepdim=True)
    max_value = paddle.max(x, axis=1, keepdim=True)
    res = paddle.concat([mean_value, max_value], axis=1)

    return res
