# Supplementary material for: Road surface semantic segmentation for autonomous driving
Source: PeerJ Comput Sci. 2024 Sep 25;10:e2250. doi: 10.7717/peerj-cs.2250 (PMC11623202; doi:10.7717/peerj-cs.2250)
Supplement: Supplemental Information 1 [file peerj-cs-10-2250-s001.zip › FSSFormer/paddleseg/models/layers/wrap_functions.py]

import paddle
import paddle.nn as nn
"""
Warp the functon api, so the normal and quantization training can use the same network.
"""


class Add(nn.Layer):
    def __init__(self):
        super().__init__()

    def forward(self, x, y, name=None):
        return paddle.add(x, y, name)


class Subtract(nn.Layer):
    def __init__(self):
        super().__init__()

    def forward(self, x, y, name=None):
        return paddle.subtract(x, y, name)


class Multiply(nn.Layer):
    def __init__(self):
        super().__init__()

    def forward(self, x, y, name=None):
        return paddle.multiply(x, y, name)


class Divide(nn.Layer):
    def __init__(self):
        super().__init__()

    def forward(self, x, y, name=None):
        return paddle.divide(x, y, name)


class Reshape(nn.Layer):
    def __init__(self):
        super().__init__()

    def forward(self, x, shape, name=None):
        return paddle.reshape(x, shape, name)


class Transpose(nn.Layer):
    def __init__(self):
        super().__init__()

    def forward(self, x, perm, name=None):
        return paddle.transpose(x, perm, name)


class Concat(nn.Layer):
    def __init__(self):
        super().__init__()

    def forward(self, x, axis=0, name=None):
        return paddle.concat(x, axis, name)


class Flatten(nn.Layer):
    def __init__(self):
        super().__init__()

    def forward(self, x, start_axis=0, stop_axis=-1, name=None):
        return paddle.flatten(x, start_axis, stop_axis, name)
