# Supplementary material for: Road surface semantic segmentation for autonomous driving
Source: PeerJ Comput Sci. 2024 Sep 25;10:e2250. doi: 10.7717/peerj-cs.2250 (PMC11623202; doi:10.7717/peerj-cs.2250)
Supplement: Supplemental Information 1 [file peerj-cs-10-2250-s001.zip › FSSFormer/paddleseg/models/layers/__init__.py]

from .layer_libs import ConvBNReLU, ConvBN, SeparableConvBNReLU, DepthwiseConvBN, AuxLayer, SyncBatchNorm, JPU, ConvBNPReLU, ConvBNAct, ConvBNLeakyReLU
from .activation import Activation
from .pyramid_pool import ASPPModule, PPModule
from .attention import AttentionBlock
from .nonlocal2d import NonLocal2D
from .wrap_functions import *
from .tensor_fusion import UAFM_SpAtten, UAFM_SpAtten_S, UAFM_ChAtten, UAFM_ChAtten_S, UAFM, UAFMMobile, UAFMMobile_SpAtten
from .polaried_self_attention import PolarizedSelfAttentionModule
