# Supplementary material for: Road surface semantic segmentation for autonomous driving
Source: PeerJ Comput Sci. 2024 Sep 25;10:e2250. doi: 10.7717/peerj-cs.2250 (PMC11623202; doi:10.7717/peerj-cs.2250)
Supplement: Supplemental Information 1 [file peerj-cs-10-2250-s001.zip › FSSFormer/paddleseg/models/losses/cross_entropy_loss.py]

import paddle
from paddle import nn
import paddle.nn.functional as F

from paddleseg.cvlibs import manager


@manager.LOSSES.add_component
class CrossEntropyLoss(nn.Layer):
    """
    Implements the cross entropy loss function.

    Args:
        weight (tuple|list|ndarray|Tensor, optional): A manual rescaling weight
            given to each class. Its length must be equal to the number of classes.
            Default ``None``.
        ignore_index (int64, optional): Specifies a target value that is ignored
            and does not contribute to the input gradient. Default ``255``.
        top_k_percent_pixels (float, optional): the value lies in [0.0, 1.0].
            When its value < 1.0, only compute the loss for the top k percent pixels
            (e.g., the top 20% pixels). This is useful for hard pixel mining. Default ``1.0``.
        data_format (str, optional): The tensor format to use, 'NCHW' or 'NHWC'. Default ``'NCHW'``.
    """

    def __init__(self,
                 weight=None,
                 ignore_index=255,
                 top_k_percent_pixels=1.0,
                 data_format='NCHW'):
        super(CrossEntropyLoss, self).__init__()
        self.ignore_index = ignore_index
        self.top_k_percent_pixels = top_k_percent_pixels
        self.EPS = 1e-8
        self.data_format = data_format
        if weight is not None:
            self.weight = paddle.to_tensor(weight, dtype='float32')
        else:
            self.weight = None

    def forward(self, logit, label, semantic_weights=None):
        """
        Forward computation.

        Args:
            logit (Tensor): Logit tensor, the data type is float32, float64. Shape is
                (N, C), where C is number of classes, and if shape is more than 2D, this
                is (N, C, D1, D2,..., Dk), k >= 1.
            label (Tensor): Label tensor, the data type is int64. Shape is (N), where each
                value is 0 <= label[i] <= C-1, and if shape is more than 2D, this is
                (N, D1, D2,..., Dk), k >= 1.
            semantic_weights (Tensor, optional): Weights about loss for each pixels,
                shape is the same as label. Default: None.
        Returns:
            (Tensor): The average loss.
        """
        channel_axis = 1 if self.data_format == 'NCHW' else -1
        if self.weight is not None and logit.shape[channel_axis] != len(
                self.weight):
            raise ValueError(
                'The number of weights = {} must be the same as the number of classes = {}.'
                .format(len(self.weight), logit.shape[channel_axis]))

        if channel_axis == 1:
            logit = paddle.transpose(logit, [0, 2, 3, 1])
        label = label.astype('int64')

        loss = F.cross_entropy(
            logit,
            label,
            ignore_index=self.ignore_index,
            reduction='none',
            weight=self.weight)

        return self._post_process_loss(logit, label, semantic_weights, loss)

    def _post_process_loss(self, logit, label, semantic_weights, loss):
        """
        Consider mask and top_k to calculate the final loss.

        Args:
            logit (Tensor): Logit tensor, the data type is float32, float64. Shape is
                (N, C), where C is number of classes, and if shape is more than 2D, this
                is (N, C, D1, D2,..., Dk), k >= 1.
            label (Tensor): Label tensor, the data type is int64. Shape is (N), where each
                value is 0 <= label[i] <= C-1, and if shape is more than 2D, this is
                (N, D1, D2,..., Dk), k >= 1.
            semantic_weights (Tensor, optional): Weights about loss for each pixels,
                shape is the same as label.
            loss (Tensor): Loss tensor which is the output of cross_entropy. If soft_label
                is False in cross_entropy, the shape of loss should be the same as the label.
                If soft_label is True in cross_entropy, the shape of loss should be
                (N, D1, D2,..., Dk, 1).
        Returns:
            (Tensor): The average loss.
        """
        mask = label != self.ignore_index
        mask = paddle.cast(mask, 'float32')
        label.stop_gradient = True
        mask.stop_gradient = True

        if loss.ndim > mask.ndim:
            loss = paddle.squeeze(loss, axis=-1)
        loss = loss * mask
        if semantic_weights is not None:
            loss = loss * semantic_weights

        if self.weight is not None:
            _one_hot = F.one_hot(label * mask, logit.shape[-1])
            coef = paddle.sum(_one_hot * self.weight, axis=-1)
        else:
            coef = paddle.ones_like(label)

        if self.top_k_percent_pixels == 1.0:
            avg_loss = paddle.mean(loss) / (paddle.mean(mask * coef) + self.EPS)
        else:
            loss = loss.reshape((-1, ))
            top_k_pixels = int(self.top_k_percent_pixels * loss.numel())
            loss, indices = paddle.topk(loss, top_k_pixels)
            coef = coef.reshape((-1, ))
            coef = paddle.gather(coef, indices)
            coef.stop_gradient = True
            coef = coef.astype('float32')
            avg_loss = loss.mean() / (paddle.mean(coef) + self.EPS)

        return avg_loss


@manager.LOSSES.add_component
class DistillCrossEntropyLoss(CrossEntropyLoss):
    """
    The implementation of distill cross entropy loss.

    Args:
        weight (tuple|list|ndarray|Tensor, optional): A manual rescaling weight
            given to each class. Its length must be equal to the number of classes.
            Default ``None``.
        ignore_index (int64, optional): Specifies a target value that is ignored
            and does not contribute to the input gradient. Default ``255``.
        top_k_percent_pixels (float, optional): the value lies in [0.0, 1.0].
            When its value < 1.0, only compute the loss for the top k percent pixels
            (e.g., the top 20% pixels). This is useful for hard pixel mining.
            Default ``1.0``.
        data_format (str, optional): The tensor format to use, 'NCHW' or 'NHWC'.
            Default ``'NCHW'``.
    """

    def __init__(self,
                 weight=None,
                 ignore_index=255,
                 top_k_percent_pixels=1.0,
                 data_format='NCHW'):
        super().__init__(weight, ignore_index, top_k_percent_pixels,
                         data_format)

    def forward(self,
                student_logit,
                teacher_logit,
                label,
                semantic_weights=None):
        """
        Forward computation.

        Args:
            student_logit (Tensor): Logit tensor, the data type is float32, float64. Shape is
                (N, C), where C is number of classes, and if shape is more than 2D, this
                is (N, C, D1, D2,..., Dk), k >= 1.
            teacher_logit (Tensor): Logit tensor, the data type is float32, float64. The shape
                is the same as the student_logit.
            label (Tensor): Label tensor, the data type is int64. Shape is (N), where each
                value is 0 <= label[i] <= C-1, and if shape is more than 2D, this is
                (N, D1, D2,..., Dk), k >= 1.
            semantic_weights (Tensor, optional): Weights about loss for each pixels,
                shape is the same as label. Default: None.
        """

        if student_logit.shape != teacher_logit.shape:
            raise ValueError(
                'The shape of student_logit = {} must be the same as the shape of teacher_logit = {}.'
                .format(student_logit.shape, teacher_logit.shape))

        channel_axis = 1 if self.data_format == 'NCHW' else -1
        if self.weight is not None and student_logit.shape[channel_axis] != len(
                self.weight):
            raise ValueError(
                'The number of weights = {} must be the same as the number of classes = {}.'
                .format(len(self.weight), student_logit.shape[channel_axis]))

        if channel_axis == 1:
            student_logit = paddle.transpose(student_logit, [0, 2, 3, 1])
            teacher_logit = paddle.transpose(teacher_logit, [0, 2, 3, 1])

        teacher_logit = F.softmax(teacher_logit)

        loss = F.cross_entropy(
            student_logit,
            teacher_logit,
            weight=self.weight,
            reduction='none',
            soft_label=True)

        return self._post_process_loss(student_logit, label, semantic_weights,
                                       loss)
