# Supplementary material for: Road surface semantic segmentation for autonomous driving
Source: PeerJ Comput Sci. 2024 Sep 25;10:e2250. doi: 10.7717/peerj-cs.2250 (PMC11623202; doi:10.7717/peerj-cs.2250)
Supplement: Supplemental Information 1 [file peerj-cs-10-2250-s001.zip › FSSFormer/paddleseg/models/losses/mixed_loss.py]

import numpy as np
import paddle
from paddle import nn
import paddle.nn.functional as F

from paddleseg.cvlibs import manager


@manager.LOSSES.add_component
class MixedLoss(nn.Layer):
    """
    Weighted computations for multiple Loss.
    The advantage is that mixed loss training can be achieved without changing the networking code.

    Args:
        losses (list[nn.Layer]): A list consisting of multiple loss classes
        coef (list[float|int]): Weighting coefficient of multiple loss

    Returns:
        A callable object of MixedLoss.
    """

    def __init__(self, losses, coef):
        super(MixedLoss, self).__init__()
        if not isinstance(losses, list):
            raise TypeError('`losses` must be a list!')
        if not isinstance(coef, list):
            raise TypeError('`coef` must be a list!')
        len_losses = len(losses)
        len_coef = len(coef)
        if len_losses != len_coef:
            raise ValueError(
                'The length of `losses` should equal to `coef`, but they are {} and {}.'
                .format(len_losses, len_coef))

        self.losses = losses
        self.coef = coef

    def forward(self, logits, labels):
        loss_list = []
        for i, loss in enumerate(self.losses):
            output = loss(logits, labels)
            loss_list.append(output * self.coef[i])
        return loss_list
