# Supplementary material for: Road surface semantic segmentation for autonomous driving
Source: PeerJ Comput Sci. 2024 Sep 25;10:e2250. doi: 10.7717/peerj-cs.2250 (PMC11623202; doi:10.7717/peerj-cs.2250)
Supplement: Supplemental Information 1 [file peerj-cs-10-2250-s001.zip › FSSFormer/paddleseg/models/losses/semantic_encode_cross_entropy_loss.py]

import paddle
import paddle.nn as nn
import paddle.nn.functional as F

from paddleseg.cvlibs import manager


@manager.LOSSES.add_component
class SECrossEntropyLoss(nn.Layer):
    """
    The Semantic Encoding Loss implementation based on PaddlePaddle.

    """

    def __init__(self, *args, **kwargs):
        super(SECrossEntropyLoss, self).__init__()

    def forward(self, logit, label):
        if logit.ndim == 4:
            logit = logit.squeeze(2).squeeze(3)
        assert logit.ndim == 2, "The shape of logit should be [N, C, 1, 1] or [N, C], but the logit dim is  {}.".format(
            logit.ndim)

        batch_size, num_classes = paddle.shape(logit)
        se_label = paddle.zeros([batch_size, num_classes])
        for i in range(batch_size):
            hist = paddle.histogram(
                label[i], bins=num_classes, min=0, max=num_classes - 1)
            hist = hist.astype('float32') / hist.sum().astype('float32')
            se_label[i] = (hist > 0).astype('float32')
        loss = F.binary_cross_entropy_with_logits(logit, se_label)
        return loss
