# Supplementary material for: Road surface semantic segmentation for autonomous driving
Source: PeerJ Comput Sci. 2024 Sep 25;10:e2250. doi: 10.7717/peerj-cs.2250 (PMC11623202; doi:10.7717/peerj-cs.2250)
Supplement: Supplemental Information 1 [file peerj-cs-10-2250-s001.zip › FSSFormer/paddleseg/models/losses/__init__.py]

from .mixed_loss import MixedLoss
from .cross_entropy_loss import CrossEntropyLoss
from .cross_entropy_loss import DistillCrossEntropyLoss
from .binary_cross_entropy_loss import BCELoss
from .lovasz_loss import LovaszSoftmaxLoss, LovaszHingeLoss
from .gscnn_dual_task_loss import DualTaskLoss
from .edge_attention_loss import EdgeAttentionLoss
from .bootstrapped_cross_entropy import BootstrappedCrossEntropyLoss
from .dice_loss import DiceLoss
from .ohem_cross_entropy_loss import OhemCrossEntropyLoss
from .decoupledsegnet_relax_boundary_loss import RelaxBoundaryLoss
from .ohem_edge_attention_loss import OhemEdgeAttentionLoss
from .l1_loss import L1Loss
from .mean_square_error_loss import MSELoss
from .focal_loss import FocalLoss
from .kl_loss import KLLoss
from .rmi_loss import RMILoss
from .detail_aggregate_loss import DetailAggregateLoss
from .point_cross_entropy_loss import PointCrossEntropyLoss
from .pixel_contrast_cross_entropy_loss import PixelContrastCrossEntropyLoss
from .semantic_encode_cross_entropy_loss import SECrossEntropyLoss
from .semantic_connectivity_loss import SemanticConnectivityLoss
