# Supplementary material for: Road surface semantic segmentation for autonomous driving
Source: PeerJ Comput Sci. 2024 Sep 25;10:e2250. doi: 10.7717/peerj-cs.2250 (PMC11623202; doi:10.7717/peerj-cs.2250)
Supplement: Supplemental Information 1 [file peerj-cs-10-2250-s001.zip › FSSFormer/paddleseg/models/__init__.py]

from .backbones import *
from .losses import *

from .ann import *
from .bisenet import *
from .danet import *
from .deeplab import *
from .fast_scnn import *
from .fcn import *
from .gcnet import *
from .ocrnet import *
from .pspnet import *
from .gscnn import GSCNN
from .unet import UNet
from .hardnet import HarDNet
from .u2net import U2Net, U2Netp
from .attention_unet import AttentionUNet
from .unet_plusplus import UNetPlusPlus
from .unet_3plus import UNet3Plus
from .decoupled_segnet import DecoupledSegNet
from .emanet import *
from .isanet import *
from .dnlnet import *
from .setr import *
from .sfnet import *
from .pphumanseg_lite import *
from .mla_transformer import MLATransformer
from .portraitnet import PortraitNet
from .stdcseg import STDCSeg
from .segformer import SegFormer
from .pointrend import PointRend
from .ginet import GINet
from .segmenter import *
from .segnet import SegNet
from .encnet import ENCNet
from .hrnet_contrast import HRNetW48Contrast
from .espnet import ESPNetV2
from .pp_liteseg import PPLiteSeg
from .dmnet import DMNet
from .espnetv1 import ESPNetV1
from .enet import ENet
from .bisenetv1 import BiseNetV1
from .fastfcn import FastFCN
from .pfpnnet import PFPNNet
from .glore import GloRe
from .ddrnet import DDRNet_23
from .ccnet import CCNet
from .mobileseg import MobileSeg
from .upernet import UPerNet
from .sinet import SINet
from .lraspp import LRASPP
from .mscale_ocrnet import MscaleOCRNet
from .topformer import TopFormer
from .rtformer import RTFormer
