# Supplementary material for: Road surface semantic segmentation for autonomous driving
Source: PeerJ Comput Sci. 2024 Sep 25;10:e2250. doi: 10.7717/peerj-cs.2250 (PMC11623202; doi:10.7717/peerj-cs.2250)
Supplement: Supplemental Information 1 [file peerj-cs-10-2250-s001.zip › FSSFormer/paddleseg/utils/logger.py]

import sys
import time

import paddle

levels = {0: 'ERROR', 1: 'WARNING', 2: 'INFO', 3: 'DEBUG'}
log_level = 2


def log(level=2, message=""):
    if paddle.distributed.ParallelEnv().local_rank == 0:
        current_time = time.time()
        time_array = time.localtime(current_time)
        current_time = time.strftime("%Y-%m-%d %H:%M:%S", time_array)
        if log_level >= level:
            print("{} [{}]\t{}".format(current_time, levels[level], message)
                  .encode("utf-8").decode("latin1"))
            sys.stdout.flush()


def debug(message=""):
    log(level=3, message=message)


def info(message=""):
    log(level=2, message=message)


def warning(message=""):
    log(level=1, message=message)


def error(message=""):
    log(level=0, message=message)
