# Supplementary material for: Road surface semantic segmentation for autonomous driving
Source: PeerJ Comput Sci. 2024 Sep 25;10:e2250. doi: 10.7717/peerj-cs.2250 (PMC11623202; doi:10.7717/peerj-cs.2250)
Supplement: Supplemental Information 1 [file peerj-cs-10-2250-s001.zip › FSSFormer/paddleseg/utils/op_flops_funs.py]

"""
Implement the counting flops functions for some ops.
"""


def count_syncbn(m, x, y):
    x = x[0]
    nelements = x.numel()
    m.total_ops += int(2 * nelements)
