# Supplementary material for: Road surface semantic segmentation for autonomous driving
Source: PeerJ Comput Sci. 2024 Sep 25;10:e2250. doi: 10.7717/peerj-cs.2250 (PMC11623202; doi:10.7717/peerj-cs.2250)
Supplement: Supplemental Information 1 [file peerj-cs-10-2250-s001.zip › FSSFormer/paddleseg/utils/visualize.py]

import os

import cv2
import numpy as np
from PIL import Image as PILImage


def visualize(image, result, color_map, save_dir=None, weight=0.6):
    """
    Convert predict result to color image, and save added image.

    Args:
        image (str): The path of origin image.
        result (np.ndarray): The predict result of image.
        color_map (list): The color used to save the prediction results.
        save_dir (str): The directory for saving visual image. Default: None.
        weight (float): The image weight of visual image, and the result weight is (1 - weight). Default: 0.6

    Returns:
        vis_result (np.ndarray): If `save_dir` is None, return the visualized result.
    """

    color_map = [color_map[i:i + 3] for i in range(0, len(color_map), 3)]
    color_map = np.array(color_map).astype("uint8")
    # Use OpenCV LUT for color mapping
    c1 = cv2.LUT(result, color_map[:, 0])
    c2 = cv2.LUT(result, color_map[:, 1])
    c3 = cv2.LUT(result, color_map[:, 2])
    pseudo_img = np.dstack((c3, c2, c1))

    im = cv2.imread(image)
    vis_result = cv2.addWeighted(im, weight, pseudo_img, 1 - weight, 0)

    if save_dir is not None:
        if not os.path.exists(save_dir):
            os.makedirs(save_dir)
        image_name = os.path.split(image)[-1]
        out_path = os.path.join(save_dir, image_name)
        cv2.imwrite(out_path, vis_result)
    else:
        return vis_result


def get_pseudo_color_map(pred, color_map=None):
    """
    Get the pseudo color image.

    Args:
        pred (numpy.ndarray): the origin predicted image.
        color_map (list, optional): the palette color map. Default: None,
            use paddleseg's default color map.

    Returns:
        (numpy.ndarray): the pseduo image.
    """
    pred_mask = PILImage.fromarray(pred.astype(np.uint8), mode='P')
    if color_map is None:
        color_map = get_color_map_list(256)
    pred_mask.putpalette(color_map)
    return pred_mask


def get_color_map_list(num_classes, custom_color=None):
    """
    Returns the color map for visualizing the segmentation mask,
    which can support arbitrary number of classes.

    Args:
        num_classes (int): Number of classes.
        custom_color (list, optional): Save images with a custom color map. Default: None, use paddleseg's default color map.

    Returns:
        (list). The color map.
    """

    num_classes += 1
    color_map = num_classes * [0, 0, 0]
    for i in range(0, num_classes):
        j = 0
        lab = i
        while lab:
            color_map[i * 3] |= (((lab >> 0) & 1) << (7 - j))
            color_map[i * 3 + 1] |= (((lab >> 1) & 1) << (7 - j))
            color_map[i * 3 + 2] |= (((lab >> 2) & 1) << (7 - j))
            j += 1
            lab >>= 3
    color_map = color_map[3:]

    if custom_color:
        color_map[:len(custom_color)] = custom_color
    return color_map


def paste_images(image_list):
    """
    Paste all image to a image.
    Args:
        image_list (List or Tuple): The images to be pasted and their size are the same.
    Returns:
        result_img (PIL.Image): The pasted image.
    """
    assert isinstance(image_list,
                      (list, tuple)), "image_list should be a list or tuple"
    assert len(
        image_list) > 1, "The length of image_list should be greater than 1"

    pil_img_list = []
    for img in image_list:
        if isinstance(img, str):
            assert os.path.exists(img), "The image is not existed: {}".format(
                img)
            img = PILImage.open(img)
            img = np.array(img)
        elif isinstance(img, np.ndarray):
            img = PILImage.fromarray(img)
        pil_img_list.append(img)

    sample_img = pil_img_list[0]
    size = sample_img.size
    for img in pil_img_list:
        assert size == img.size, "The image size in image_list should be the same"

    width, height = sample_img.size
    result_img = PILImage.new(sample_img.mode,
                              (width * len(pil_img_list), height))
    for i, img in enumerate(pil_img_list):
        result_img.paste(img, box=(width * i, 0))

    return result_img
