# Supplementary material for: Road surface semantic segmentation for autonomous driving
Source: PeerJ Comput Sci. 2024 Sep 25;10:e2250. doi: 10.7717/peerj-cs.2250 (PMC11623202; doi:10.7717/peerj-cs.2250)
Supplement: Supplemental Information 1 [file peerj-cs-10-2250-s001.zip › FSSFormer/paddleseg/utils/__init__.py]

from . import logger
from . import download
from . import metrics
from .env import seg_env, get_sys_env
from .utils import *
from .timer import TimeAverager, calculate_eta
from . import visualize
from .ema import EMA
