# Supplementary material for: Road surface semantic segmentation for autonomous driving
Source: PeerJ Comput Sci. 2024 Sep 25;10:e2250. doi: 10.7717/peerj-cs.2250 (PMC11623202; doi:10.7717/peerj-cs.2250)
Supplement: Supplemental Information 1 [file peerj-cs-10-2250-s001.zip › FSSFormer/tools/data/create_dataset_list.py]

import glob
import os.path
import argparse
import warnings


def parse_args():
    parser = argparse.ArgumentParser(
        description='PaddleSeg generate file list on cityscapes or your customized dataset.'
    )
    parser.add_argument('--dataset_root',default="/data/datasets/cityscapes/", help='dataset root directory', type=str)
    parser.add_argument(
        '--type',
        help='dataset type: \n'
        '- cityscapes \n'
        '- custom(default)',
        default="cityscapes",
        type=str)
    parser.add_argument(
        '--separator',
        dest='separator',
        help='file list separator',
        default=" ",
        type=str)
    parser.add_argument(
        '--folder',
        help='the folder names of images and labels',
        type=str,
        nargs=2,
        default=['images', 'annotations'])
    parser.add_argument(
        '--second_folder',
        help='the second-level folder names of train set, validation set, test set',
        type=str,
        nargs='*',
        default=['train', 'val', 'test'])
    parser.add_argument(
        '--format',
        help='data format of images and labels, e.g. jpg or png.',
        type=str,
        nargs=2,
        default=['png', 'png'])
    parser.add_argument(
        '--postfix',
        help='postfix of images or labels',
        type=str,
        nargs=2,
        default=['', ''])

    return parser.parse_args()


def cityscape_cfg(args):
    args.postfix = ['_leftImg8bit', '_gtFine_labelTrainIds']

    args.folder = ['leftImg8bit', 'gtFine']

    args.format = ['png', 'png']


def get_files(image_or_label, dataset_split, args):
    dataset_root = args.dataset_root
    postfix = args.postfix
    format = args.format
    folder = args.folder

    pattern = '*%s.%s' % (postfix[image_or_label], format[image_or_label])

    search_files = os.path.join(dataset_root, folder[image_or_label],
                                dataset_split, pattern)
    search_files2 = os.path.join(dataset_root, folder[image_or_label],
                                 dataset_split, "*", pattern)  # 包含子目录
    search_files3 = os.path.join(dataset_root, folder[image_or_label],
                                 dataset_split, "*", "*", pattern)  # 包含三级目录
    search_files4 = os.path.join(dataset_root, folder[image_or_label],
                                 dataset_split, "*", "*", "*",
                                 pattern)  # 包含四级目录
    search_files5 = os.path.join(dataset_root, folder[image_or_label],
                                 dataset_split, "*", "*", "*", "*",
                                 pattern)  # 包含五级目录

    filenames = glob.glob(search_files)
    filenames2 = glob.glob(search_files2)
    filenames3 = glob.glob(search_files3)
    filenames4 = glob.glob(search_files4)
    filenames5 = glob.glob(search_files5)

    filenames = filenames + filenames2 + filenames3 + filenames4 + filenames5

    return sorted(filenames)


def generate_list(args):
    dataset_root = args.dataset_root
    separator = args.separator

    for dataset_split in args.second_folder:
        print("Creating {}.txt...".format(dataset_split))
        image_files = get_files(0, dataset_split, args)
        label_files = get_files(1, dataset_split, args)
        if not image_files:
            img_dir = os.path.join(dataset_root, args.folder[0], dataset_split)
            warnings.warn("No images in {} !!!".format(img_dir))
        num_images = len(image_files)

        if not label_files:
            label_dir = os.path.join(dataset_root, args.folder[1],
                                     dataset_split)
            warnings.warn("No labels in {} !!!".format(label_dir))
        num_label = len(label_files)

        if num_images != num_label and num_label > 0:
            raise Exception(
                "Number of images = {}    number of labels = {} \n"
                "Either number of images is equal to number of labels, "
                "or number of labels is equal to 0.\n"
                "Please check your dataset!".format(num_images, num_label))

        file_list = os.path.join(dataset_root, dataset_split + '.txt')
        with open(file_list, "w") as f:
            for item in range(num_images):
                left = image_files[item].replace(dataset_root, '', 1)
                if left[0] == os.path.sep:
                    left = left.lstrip(os.path.sep)

                try:
                    right = label_files[item].replace(dataset_root, '', 1)
                    if right[0] == os.path.sep:
                        right = right.lstrip(os.path.sep)
                    line = left + separator + right + '\n'
                except:
                    line = left + '\n'

                f.write(line)
                print(line)


if __name__ == '__main__':
    args = parse_args()
    if args.type == 'cityscapes':
        cityscape_cfg(args)
    generate_list(args)
