# Supplementary material for: Road surface semantic segmentation for autonomous driving
Source: PeerJ Comput Sci. 2024 Sep 25;10:e2250. doi: 10.7717/peerj-cs.2250 (PMC11623202; doi:10.7717/peerj-cs.2250)
Supplement: Supplemental Information 1 [file peerj-cs-10-2250-s001.zip › FSSFormer/tools/data/split_dataset_list.py]

import glob
import os.path
import argparse
import warnings
import numpy as np


def parse_args():
    parser = argparse.ArgumentParser(
        description='A tool for proportionally randomizing dataset to produce file lists.'
    )
    parser.add_argument('dataset_root', help='the dataset root path', type=str)
    parser.add_argument(
        'images_dir_name', help='the directory name of images', type=str)
    parser.add_argument(
        'labels_dir_name', help='the directory name of labels', type=str)
    parser.add_argument(
        '--split', help='', nargs=3, type=float, default=[0.7, 0.3, 0])
    parser.add_argument(
        '--separator',
        dest='separator',
        help='file list separator',
        default=" ",
        type=str)
    parser.add_argument(
        '--format',
        help='data format of images and labels, e.g. jpg, tif or png.',
        type=str,
        nargs=2,
        default=['jpg', 'png'])
    parser.add_argument(
        '--postfix',
        help='postfix of images or labels',
        type=str,
        nargs=2,
        default=['', ''])

    return parser.parse_args()


def get_files(path, format, postfix):
    pattern = '*%s.%s' % (postfix, format)

    search_files = os.path.join(path, pattern)
    search_files2 = os.path.join(path, "*", pattern)  # 包含子目录
    search_files3 = os.path.join(path, "*", "*", pattern)  # 包含三级目录

    filenames = glob.glob(search_files)
    filenames2 = glob.glob(search_files2)
    filenames3 = glob.glob(search_files3)

    filenames = filenames + filenames2 + filenames3

    return sorted(filenames)


def generate_list(args):
    separator = args.separator
    dataset_root = args.dataset_root
    if abs(sum(args.split) - 1.0) > 1e-8:
        raise ValueError("The sum of input params `--split` should be 1")

    image_dir = os.path.join(dataset_root, args.images_dir_name)
    label_dir = os.path.join(dataset_root, args.labels_dir_name)
    image_files = get_files(image_dir, args.format[0], args.postfix[0])
    label_files = get_files(label_dir, args.format[1], args.postfix[1])

    if not image_files:
        warnings.warn("No files in {}".format(image_dir))
    if not label_files:
        warnings.warn("No files in {}".format(label_dir))

    num_images = len(image_files)
    num_label = len(label_files)
    if num_images != num_label:
        raise Exception(
            "Number of images = {}, number of labels = {}."
            "The number of images is not equal to number of labels, "
            "Please check your dataset!".format(num_images, num_label))

    image_files = np.array(image_files)
    label_files = np.array(label_files)
    state = np.random.get_state()
    np.random.shuffle(image_files)
    np.random.set_state(state)
    np.random.shuffle(label_files)

    start = 0
    num_split = len(args.split)
    dataset_name = ['train', 'val', 'test']
    for i in range(num_split):
        dataset_split = dataset_name[i]
        print("Creating {}.txt...".format(dataset_split))
        if args.split[i] > 1.0 or args.split[i] < 0:
            raise ValueError("{} dataset percentage should be 0~1.".format(
                dataset_split))

        file_list = os.path.join(dataset_root, dataset_split + '.txt')
        with open(file_list, "w") as f:
            num = round(args.split[i] * num_images)
            end = start + num
            if i == num_split - 1:
                end = num_images
            for item in range(start, end):
                left = image_files[item].replace(dataset_root, '')
                if left[0] == os.path.sep:
                    left = left.lstrip(os.path.sep)

                try:
                    right = label_files[item].replace(dataset_root, '')
                    if right[0] == os.path.sep:
                        right = right.lstrip(os.path.sep)
                    line = left + separator + right + '\n'
                except:
                    line = left + '\n'

                f.write(line)
                print(line)
            start = end


if __name__ == '__main__':
    args = parse_args()
    generate_list(args)
