# Supplementary material for: Road surface semantic segmentation for autonomous driving
Source: PeerJ Comput Sci. 2024 Sep 25;10:e2250. doi: 10.7717/peerj-cs.2250 (PMC11623202; doi:10.7717/peerj-cs.2250)
Supplement: Supplemental Information 1 [file peerj-cs-10-2250-s001.zip › FSSFormer/tools/model/analyze_model.py]

"""
Analyze the FLOPs and Params of the model.
Usually, just call paddle.flops to output the model information.
We use this file for output flops clearly.
"""

import argparse
import os
import sys

import paddle
import numpy as np

from paddleseg.cvlibs import Config
from paddleseg.utils import get_sys_env, logger, op_flops_funs
from paddle.hapi.dynamic_flops import (count_parameters, register_hooks,
                                       count_io_info)
from paddle.hapi.static_flops import Table


def parse_args():
    parser = argparse.ArgumentParser(description='Model training')
    parser.add_argument("--config", help="The path of config file.", type=str)
    parser.add_argument(
        "--input_shape",
        nargs='+',
        type=int,
        help="Set the input shape, such as --input_shape 1 3 1024 1024",
        default=[1, 3, 1024, 1024])
    return parser.parse_args()


# For output flops clearly, modify the dynamic_flops function in paddle/hapi/dynamic_flops.py
def _dynamic_flops(model, inputs, custom_ops=None, print_detail=False):
    handler_collection = []
    types_collection = set()
    if custom_ops is None:
        custom_ops = {}

    def add_hooks(m):
        if len(list(m.children())) > 0:
            return
        m.register_buffer('total_ops', paddle.zeros([1], dtype='int64'))
        m.register_buffer('total_params', paddle.zeros([1], dtype='int64'))
        m_type = type(m)

        flops_fn = None
        if m_type in custom_ops:
            flops_fn = custom_ops[m_type]
            if m_type not in types_collection:
                print("Customize Function has been applied to {}".format(
                    m_type))
        elif m_type in register_hooks:
            flops_fn = register_hooks[m_type]
            if m_type not in types_collection:
                print("{}'s flops has been counted".format(m_type))
        else:
            if m_type not in types_collection:
                print(
                    "Cannot find suitable count function for {}. Treat it as zero FLOPs."
                    .format(m_type))

        if flops_fn is not None:
            flops_handler = m.register_forward_post_hook(flops_fn)
            handler_collection.append(flops_handler)
        params_handler = m.register_forward_post_hook(count_parameters)
        io_handler = m.register_forward_post_hook(count_io_info)
        handler_collection.append(params_handler)
        handler_collection.append(io_handler)
        types_collection.add(m_type)

    training = model.training

    model.eval()
    model.apply(add_hooks)

    with paddle.framework.no_grad():
        model(inputs)

    total_ops = 0
    total_params = 0
    for m in model.sublayers():
        if len(list(m.children())) > 0:
            continue
        if set(['total_ops', 'total_params', 'input_shape',
                'output_shape']).issubset(set(list(m._buffers.keys()))):
            total_ops += m.total_ops
            total_params += m.total_params

    if training:
        model.train()
    for handler in handler_collection:
        handler.remove()

    table = Table(
        ["Layer Name", "Input Shape", "Output Shape", "Params(M)", "Flops(G)"])

    for n, m in model.named_sublayers():
        if len(list(m.children())) > 0:
            continue
        if set(['total_ops', 'total_params', 'input_shape',
                'output_shape']).issubset(set(list(m._buffers.keys()))):
            table.add_row([
                m.full_name(), list(m.input_shape.numpy()),
                list(m.output_shape.numpy()),
                round(float(m.total_params / 1e6), 3),
                round(float(m.total_ops / 1e9), 3)
            ])
            m._buffers.pop("total_ops")
            m._buffers.pop("total_params")
            m._buffers.pop('input_shape')
            m._buffers.pop('output_shape')
    if print_detail:
        table.print_table()
    print('Total Flops: {}G     Total Params: {}M'.format(
        round(float(total_ops / 1e9), 3), round(float(total_params / 1e6), 3)))
    return int(total_ops)


def analyze(args):
    env_info = get_sys_env()
    info = ['{}: {}'.format(k, v) for k, v in env_info.items()]
    info = '\n'.join(['', format('Environment Information', '-^48s')] + info +
                     ['-' * 48])
    logger.info(info)

    paddle.set_device('cpu')

    cfg = Config(args.config)
    cfg.check_sync_info()

    custom_ops = {paddle.nn.SyncBatchNorm: op_flops_funs.count_syncbn}
    inputs = paddle.randn(args.input_shape)
    _dynamic_flops(cfg.model, inputs, custom_ops=custom_ops, print_detail=True)


if __name__ == '__main__':
    args = parse_args()
    if not args.config:
        raise RuntimeError('No configuration file specified.')

    logger.info("config:" + args.config)
    logger.info("input_shape:")
    logger.info(args.input_shape)
    analyze(args)
