# Supplementary material for: Road surface semantic segmentation for autonomous driving
Source: PeerJ Comput Sci. 2024 Sep 25;10:e2250. doi: 10.7717/peerj-cs.2250 (PMC11623202; doi:10.7717/peerj-cs.2250)
Supplement: Supplemental Information 1 [file peerj-cs-10-2250-s001.zip › FSSFormer/train.txt]

/data/datasets/cocostuff/dataset/images/train2017/000000077693.jpg /data/datasets/cocostuff/dataset/annotations/train2017/000000077693.png
/data/datasets/cocostuff/dataset/images/train2017/000000259477.jpg /data/datasets/cocostuff/dataset/annotations/train2017/000000259477.png
/data/datasets/cocostuff/dataset/images/train2017/000000533312.jpg /data/datasets/cocostuff/dataset/annotations/train2017/000000533312.png
/data/datasets/cocostuff/dataset/images/train2017/000000040419.jpg /data/datasets/cocostuff/dataset/annotations/train2017/000000040419.png
/data/datasets/cocostuff/dataset/images/train2017/000000214007.jpg /data/datasets/cocostuff/dataset/annotations/train2017/000000214007.png
/data/datasets/cocostuff/dataset/images/train2017/000000258270.jpg /data/datasets/cocostuff/dataset/annotations/train2017/000000258270.png
/data/datasets/cocostuff/dataset/images/train2017/000000574668.jpg /data/datasets/cocostuff/dataset/annotations/train2017/000000574668.png
/data/datasets/cocostuff/dataset/images/train2017/000000410743.jpg /data/datasets/cocostuff/dataset/annotations/train2017/000000410743.png
/data/datasets/cocostuff/dataset/images/train2017/000000125535.jpg /data/datasets/cocostuff/dataset/annotations/train2017/000000125535.png
/data/datasets/cocostuff/dataset/images/train2017/000000263586.jpg /data/datasets/cocostuff/dataset/annotations/train2017/000000263586.png
/data/datasets/cocostuff/dataset/images/train2017/000000301954.jpg /data/datasets/cocostuff/dataset/annotations/train2017/000000301954.png
/data/datasets/cocostuff/dataset/images/train2017/000000072216.jpg /data/datasets/cocostuff/dataset/annotations/train2017/000000072216.png
/data/datasets/cocostuff/dataset/images/train2017/000000214395.jpg /data/datasets/cocostuff/dataset/annotations/train2017/000000214395.png
/data/datasets/cocostuff/dataset/images/train2017/000000163339.jpg /data/datasets/cocostuff/dataset/annotations/train2017/000000163339.png
/data/datasets/cocostuff/dataset/images/train2017/000000234220.jpg /data/datasets/cocostuff/dataset/annotations/train2017/000000234220.png
/data/datasets/cocostuff/dataset/images/train2017/000000288274.jpg /data/datasets/cocostuff/dataset/annotations/train2017/000000288274.png
/data/datasets/cocostuff/dataset/images/train2017/000000424979.jpg /data/datasets/cocostuff/dataset/annotations/train2017/000000424979.png
/data/datasets/cocostuff/dataset/images/train2017/000000189701.jpg /data/datasets/cocostuff/dataset/annotations/train2017/000000189701.png
/data/datasets/cocostuff/dataset/images/train2017/000000267022.jpg /data/datasets/cocostuff/dataset/annotations/train2017/000000267022.png
/data/datasets/cocostuff/dataset/images/train2017/000000175943.jpg /data/datasets/cocostuff/dataset/annotations/train2017/000000175943.png
/data/datasets/cocostuff/dataset/images/train2017/000000232769.jpg /data/datasets/cocostuff/dataset/annotations/train2017/000000232769.png
/data/datasets/cocostuff/dataset/images/train2017/000000504306.jpg /data/datasets/cocostuff/dataset/annotations/train2017/000000504306.png
/data/datasets/cocostuff/dataset/images/train2017/000000161962.jpg /data/datasets/cocostuff/dataset/annotations/train2017/000000161962.png
/data/datasets/cocostuff/dataset/images/train2017/000000079490.jpg /data/datasets/cocostuff/dataset/annotations/train2017/000000079490.png
/data/datasets/cocostuff/dataset/images/train2017/000000538423.jpg /data/datasets/cocostuff/dataset/annotations/train2017/000000538423.png
/data/datasets/cocostuff/dataset/images/train2017/000000477847.jpg /data/datasets/cocostuff/dataset/annotations/train2017/000000477847.png
/data/datasets/cocostuff/dataset/images/train2017/000000390864.jpg /data/datasets/cocostuff/dataset/annotations/train2017/000000390864.png
/data/datasets/cocostuff/dataset/images/train2017/000000455311.jpg /data/datasets/cocostuff/dataset/annotations/train2017/000000455311.png
/data/datasets/cocostuff/dataset/images/train2017/000000324730.jpg /data/datasets/cocostuff/dataset/annotations/train2017/000000324730.png
/data/datasets/cocostuff/dataset/images/train2017/000000470057.jpg /data/datasets/cocostuff/dataset/annotations/train2017/000000470057.png
/data/datasets/cocostuff/dataset/images/train2017/000000578990.jpg /data/datasets/cocostuff/dataset/annotations/train2017/000000578990.png
/data/datasets/cocostuff/dataset/images/train2017/000000010420.jpg /data/datasets/cocostuff/dataset/annotations/train2017/000000010420.png
/data/datasets/cocostuff/dataset/images/train2017/000000365316.jpg /data/datasets/cocostuff/dataset/annotations/train2017/000000365316.png
/data/datasets/cocostuff/dataset/images/train2017/000000240175.jpg /data/datasets/cocostuff/dataset/annotations/train2017/000000240175.png
/data/datasets/cocostuff/dataset/images/train2017/000000542443.jpg /data/datasets/cocostuff/dataset/annotations/train2017/000000542443.png
/data/datasets/cocostuff/dataset/images/train2017/000000561346.jpg /data/datasets/cocostuff/dataset/annotations/train2017/000000561346.png
/data/datasets/cocostuff/dataset/images/train2017/000000300264.jpg /data/datasets/cocostuff/dataset/annotations/train2017/000000300264.png
/data/datasets/cocostuff/dataset/images/train2017/000000009175.jpg /data/datasets/cocostuff/dataset/annotations/train2017/000000009175.png
/data/datasets/cocostuff/dataset/images/train2017/000000081064.jpg /data/datasets/cocostuff/dataset/annotations/train2017/000000081064.png
/data/datasets/cocostuff/dataset/images/train2017/000000348950.jpg /data/datasets/cocostuff/dataset/annotations/train2017/000000348950.png
/data/datasets/cocostuff/dataset/images/train2017/000000506544.jpg /data/datasets/cocostuff/dataset/annotations/train2017/000000506544.png
/data/datasets/cocostuff/dataset/images/train2017/000000371183.jpg /data/datasets/cocostuff/dataset/annotations/train2017/000000371183.png
/data/datasets/cocostuff/dataset/images/train2017/000000402407.jpg /data/datasets/cocostuff/dataset/annotations/train2017/000000402407.png
/data/datasets/cocostuff/dataset/images/train2017/000000397286.jpg /data/datasets/cocostuff/dataset/annotations/train2017/000000397286.png
/data/datasets/cocostuff/dataset/images/train2017/000000304390.jpg /data/datasets/cocostuff/dataset/annotations/train2017/000000304390.png
/data/datasets/cocostuff/dataset/images/train2017/000000149895.jpg /data/datasets/cocostuff/dataset/annotations/train2017/000000149895.png
/data/datasets/cocostuff/dataset/images/train2017/000000278601.jpg /data/datasets/cocostuff/dataset/annotations/train2017/000000278601.png
/data/datasets/cocostuff/dataset/images/train2017/000000131115.jpg /data/datasets/cocostuff/dataset/annotations/train2017/000000131115.png
/data/datasets/cocostuff/dataset/images/train2017/000000075560.jpg /data/datasets/cocostuff/dataset/annotations/train2017/000000075560.png
/data/datasets/cocostuff/dataset/images/train2017/000000384970.jpg /data/datasets/cocostuff/dataset/annotations/train2017/000000384970.png
/data/datasets/cocostuff/dataset/images/train2017/000000196797.jpg /data/datasets/cocostuff/dataset/annotations/train2017/000000196797.png
/data/datasets/cocostuff/dataset/images/train2017/000000510536.jpg /data/datasets/cocostuff/dataset/annotations/train2017/000000510536.png
/data/datasets/cocostuff/dataset/images/train2017/000000059393.jpg /data/datasets/cocostuff/dataset/annotations/train2017/000000059393.png
/data/datasets/cocostuff/dataset/images/train2017/000000385517.jpg /data/datasets/cocostuff/dataset/annotations/train2017/000000385517.png
/data/datasets/cocostuff/dataset/images/train2017/000000140908.jpg /data/datasets/cocostuff/dataset/annotations/train2017/000000140908.png
/data/datasets/cocostuff/dataset/images/train2017/000000470915.jpg /data/datasets/cocostuff/dataset/annotations/train2017/000000470915.png
/data/datasets/cocostuff/dataset/images/train2017/000000314044.jpg /data/datasets/cocostuff/dataset/annotations/train2017/000000314044.png
/data/datasets/cocostuff/dataset/images/train2017/000000515938.jpg /data/datasets/cocostuff/dataset/annotations/train2017/000000515938.png
/data/datasets/cocostuff/dataset/images/train2017/000000530991.jpg /data/datasets/cocostuff/dataset/annotations/train2017/000000530991.png
/data/datasets/cocostuff/dataset/images/train2017/000000042698.jpg /data/datasets/cocostuff/dataset/annotations/train2017/000000042698.png
/data/datasets/cocostuff/dataset/images/train2017/000000531061.jpg /data/datasets/cocostuff/dataset/annotations/train2017/000000531061.png
/data/datasets/cocostuff/dataset/images/train2017/000000077380.jpg /data/datasets/cocostuff/dataset/annotations/train2017/000000077380.png
/data/datasets/cocostuff/dataset/images/train2017/000000193647.jpg /data/datasets/cocostuff/dataset/annotations/train2017/000000193647.png
/data/datasets/cocostuff/dataset/images/train2017/000000032877.jpg /data/datasets/cocostuff/dataset/annotations/train2017/000000032877.png
/data/datasets/cocostuff/dataset/images/train2017/000000146583.jpg /data/datasets/cocostuff/dataset/annotations/train2017/000000146583.png
/data/datasets/cocostuff/dataset/images/train2017/000000074101.jpg /data/datasets/cocostuff/dataset/annotations/train2017/000000074101.png
/data/datasets/cocostuff/dataset/images/train2017/000000446688.jpg /data/datasets/cocostuff/dataset/annotations/train2017/000000446688.png
/data/datasets/cocostuff/dataset/images/train2017/000000116005.jpg /data/datasets/cocostuff/dataset/annotations/train2017/000000116005.png
/data/datasets/cocostuff/dataset/images/train2017/000000091080.jpg /data/datasets/cocostuff/dataset/annotations/train2017/000000091080.png
/data/datasets/cocostuff/dataset/images/train2017/000000044774.jpg /data/datasets/cocostuff/dataset/annotations/train2017/000000044774.png
/data/datasets/cocostuff/dataset/images/train2017/000000577847.jpg /data/datasets/cocostuff/dataset/annotations/train2017/000000577847.png
/data/datasets/cocostuff/dataset/images/train2017/000000462527.jpg /data/datasets/cocostuff/dataset/annotations/train2017/000000462527.png
/data/datasets/cocostuff/dataset/images/train2017/000000149849.jpg /data/datasets/cocostuff/dataset/annotations/train2017/000000149849.png
/data/datasets/cocostuff/dataset/images/train2017/000000173887.jpg /data/datasets/cocostuff/dataset/annotations/train2017/000000173887.png
/data/datasets/cocostuff/dataset/images/train2017/000000336006.jpg /data/datasets/cocostuff/dataset/annotations/train2017/000000336006.png
/data/datasets/cocostuff/dataset/images/train2017/000000046940.jpg /data/datasets/cocostuff/dataset/annotations/train2017/000000046940.png
/data/datasets/cocostuff/dataset/images/train2017/000000046077.jpg /data/datasets/cocostuff/dataset/annotations/train2017/000000046077.png
/data/datasets/cocostuff/dataset/images/train2017/000000533054.jpg /data/datasets/cocostuff/dataset/annotations/train2017/000000533054.png
/data/datasets/cocostuff/dataset/images/train2017/000000000263.jpg /data/datasets/cocostuff/dataset/annotations/train2017/000000000263.png
/data/datasets/cocostuff/dataset/images/train2017/000000241675.jpg /data/datasets/cocostuff/dataset/annotations/train2017/000000241675.png
/data/datasets/cocostuff/dataset/images/train2017/000000532501.jpg /data/datasets/cocostuff/dataset/annotations/train2017/000000532501.png
/data/datasets/cocostuff/dataset/images/train2017/000000028019.jpg /data/datasets/cocostuff/dataset/annotations/train2017/000000028019.png
/data/datasets/cocostuff/dataset/images/train2017/000000178598.jpg /data/datasets/cocostuff/dataset/annotations/train2017/000000178598.png
/data/datasets/cocostuff/dataset/images/train2017/000000202850.jpg /data/datasets/cocostuff/dataset/annotations/train2017/000000202850.png
/data/datasets/cocostuff/dataset/images/train2017/000000153634.jpg /data/datasets/cocostuff/dataset/annotations/train2017/000000153634.png
/data/datasets/cocostuff/dataset/images/train2017/000000099996.jpg /data/datasets/cocostuff/dataset/annotations/train2017/000000099996.png
/data/datasets/cocostuff/dataset/images/train2017/000000306950.jpg /data/datasets/cocostuff/dataset/annotations/train2017/000000306950.png
/data/datasets/cocostuff/dataset/images/train2017/000000033144.jpg /data/datasets/cocostuff/dataset/annotations/train2017/000000033144.png
/data/datasets/cocostuff/dataset/images/train2017/000000041920.jpg /data/datasets/cocostuff/dataset/annotations/train2017/000000041920.png
/data/datasets/cocostuff/dataset/images/train2017/000000264730.jpg /data/datasets/cocostuff/dataset/annotations/train2017/000000264730.png
/data/datasets/cocostuff/dataset/images/train2017/000000475998.jpg /data/datasets/cocostuff/dataset/annotations/train2017/000000475998.png
/data/datasets/cocostuff/dataset/images/train2017/000000256546.jpg /data/datasets/cocostuff/dataset/annotations/train2017/000000256546.png
/data/datasets/cocostuff/dataset/images/train2017/000000339244.jpg /data/datasets/cocostuff/dataset/annotations/train2017/000000339244.png
/data/datasets/cocostuff/dataset/images/train2017/000000019642.jpg /data/datasets/cocostuff/dataset/annotations/train2017/000000019642.png
/data/datasets/cocostuff/dataset/images/train2017/000000566341.jpg /data/datasets/cocostuff/dataset/annotations/train2017/000000566341.png
/data/datasets/cocostuff/dataset/images/train2017/000000328368.jpg /data/datasets/cocostuff/dataset/annotations/train2017/000000328368.png
/data/datasets/cocostuff/dataset/images/train2017/000000368836.jpg /data/datasets/cocostuff/dataset/annotations/train2017/000000368836.png
/data/datasets/cocostuff/dataset/images/train2017/000000184919.jpg /data/datasets/cocostuff/dataset/annotations/train2017/000000184919.png
/data/datasets/cocostuff/dataset/images/train2017/000000335653.jpg /data/datasets/cocostuff/dataset/annotations/train2017/000000335653.png
/data/datasets/cocostuff/dataset/images/train2017/000000286336.jpg /data/datasets/cocostuff/dataset/annotations/train2017/000000286336.png
/data/datasets/cocostuff/dataset/images/train2017/000000324448.jpg /data/datasets/cocostuff/dataset/annotations/train2017/000000324448.png
/data/datasets/cocostuff/dataset/images/train2017/000000379520.jpg /data/datasets/cocostuff/dataset/annotations/train2017/000000379520.png
/data/datasets/cocostuff/dataset/images/train2017/000000325958.jpg /data/datasets/cocostuff/dataset/annotations/train2017/000000325958.png
/data/datasets/cocostuff/dataset/images/train2017/000000549744.jpg /data/datasets/cocostuff/dataset/annotations/train2017/000000549744.png
/data/datasets/cocostuff/dataset/images/train2017/000000500265.jpg /data/datasets/cocostuff/dataset/annotations/train2017/000000500265.png
/data/datasets/cocostuff/dataset/images/train2017/000000159152.jpg /data/datasets/cocostuff/dataset/annotations/train2017/000000159152.png
/data/datasets/cocostuff/dataset/images/train2017/000000461787.jpg /data/datasets/cocostuff/dataset/annotations/train2017/000000461787.png
/data/datasets/cocostuff/dataset/images/train2017/000000487340.jpg /data/datasets/cocostuff/dataset/annotations/train2017/000000487340.png
/data/datasets/cocostuff/dataset/images/train2017/000000238887.jpg /data/datasets/cocostuff/dataset/annotations/train2017/000000238887.png
/data/datasets/cocostuff/dataset/images/train2017/000000325583.jpg /data/datasets/cocostuff/dataset/annotations/train2017/000000325583.png
/data/datasets/cocostuff/dataset/images/train2017/000000570242.jpg /data/datasets/cocostuff/dataset/annotations/train2017/000000570242.png
/data/datasets/cocostuff/dataset/images/train2017/000000333415.jpg /data/datasets/cocostuff/dataset/annotations/train2017/000000333415.png
/data/datasets/cocostuff/dataset/images/train2017/000000176858.jpg /data/datasets/cocostuff/dataset/annotations/train2017/000000176858.png
/data/datasets/cocostuff/dataset/images/train2017/000000502998.jpg /data/datasets/cocostuff/dataset/annotations/train2017/000000502998.png
/data/datasets/cocostuff/dataset/images/train2017/000000423855.jpg /data/datasets/cocostuff/dataset/annotations/train2017/000000423855.png
/data/datasets/cocostuff/dataset/images/train2017/000000290276.jpg /data/datasets/cocostuff/dataset/annotations/train2017/000000290276.png
/data/datasets/cocostuff/dataset/images/train2017/000000431431.jpg /data/datasets/cocostuff/dataset/annotations/train2017/000000431431.png
/data/datasets/cocostuff/dataset/images/train2017/000000094957.jpg /data/datasets/cocostuff/dataset/annotations/train2017/000000094957.png
/data/datasets/cocostuff/dataset/images/train2017/000000092131.jpg /data/datasets/cocostuff/dataset/annotations/train2017/000000092131.png
/data/datasets/cocostuff/dataset/images/train2017/000000450407.jpg /data/datasets/cocostuff/dataset/annotations/train2017/000000450407.png
/data/datasets/cocostuff/dataset/images/train2017/000000004684.jpg /data/datasets/cocostuff/dataset/annotations/train2017/000000004684.png
/data/datasets/cocostuff/dataset/images/train2017/000000127620.jpg /data/datasets/cocostuff/dataset/annotations/train2017/000000127620.png
/data/datasets/cocostuff/dataset/images/train2017/000000501855.jpg /data/datasets/cocostuff/dataset/annotations/train2017/000000501855.png
/data/datasets/cocostuff/dataset/images/train2017/000000012407.jpg /data/datasets/cocostuff/dataset/annotations/train2017/000000012407.png
/data/datasets/cocostuff/dataset/images/train2017/000000112394.jpg /data/datasets/cocostuff/dataset/annotations/train2017/000000112394.png
/data/datasets/cocostuff/dataset/images/train2017/000000180983.jpg /data/datasets/cocostuff/dataset/annotations/train2017/000000180983.png
/data/datasets/cocostuff/dataset/images/train2017/000000476339.jpg /data/datasets/cocostuff/dataset/annotations/train2017/000000476339.png
/data/datasets/cocostuff/dataset/images/train2017/000000136343.jpg /data/datasets/cocostuff/dataset/annotations/train2017/000000136343.png
/data/datasets/cocostuff/dataset/images/train2017/000000036614.jpg /data/datasets/cocostuff/dataset/annotations/train2017/000000036614.png
/data/datasets/cocostuff/dataset/images/train2017/000000414047.jpg /data/datasets/cocostuff/dataset/annotations/train2017/000000414047.png
/data/datasets/cocostuff/dataset/images/train2017/000000120805.jpg /data/datasets/cocostuff/dataset/annotations/train2017/000000120805.png
/data/datasets/cocostuff/dataset/images/train2017/000000225517.jpg /data/datasets/cocostuff/dataset/annotations/train2017/000000225517.png
/data/datasets/cocostuff/dataset/images/train2017/000000307432.jpg /data/datasets/cocostuff/dataset/annotations/train2017/000000307432.png
/data/datasets/cocostuff/dataset/images/train2017/000000096475.jpg /data/datasets/cocostuff/dataset/annotations/train2017/000000096475.png
/data/datasets/cocostuff/dataset/images/train2017/000000166236.jpg /data/datasets/cocostuff/dataset/annotations/train2017/000000166236.png
/data/datasets/cocostuff/dataset/images/train2017/000000437120.jpg /data/datasets/cocostuff/dataset/annotations/train2017/000000437120.png
/data/datasets/cocostuff/dataset/images/train2017/000000345211.jpg /data/datasets/cocostuff/dataset/annotations/train2017/000000345211.png
/data/datasets/cocostuff/dataset/images/train2017/000000560088.jpg /data/datasets/cocostuff/dataset/annotations/train2017/000000560088.png
/data/datasets/cocostuff/dataset/images/train2017/000000457926.jpg /data/datasets/cocostuff/dataset/annotations/train2017/000000457926.png
/data/datasets/cocostuff/dataset/images/train2017/000000372464.jpg /data/datasets/cocostuff/dataset/annotations/train2017/000000372464.png
/data/datasets/cocostuff/dataset/images/train2017/000000240698.jpg /data/datasets/cocostuff/dataset/annotations/train2017/000000240698.png
/data/datasets/cocostuff/dataset/images/train2017/000000231604.jpg /data/datasets/cocostuff/dataset/annotations/train2017/000000231604.png
/data/datasets/cocostuff/dataset/images/train2017/000000014709.jpg /data/datasets/cocostuff/dataset/annotations/train2017/000000014709.png
/data/datasets/cocostuff/dataset/images/train2017/000000555245.jpg /data/datasets/cocostuff/dataset/annotations/train2017/000000555245.png
/data/datasets/cocostuff/dataset/images/train2017/000000070297.jpg /data/datasets/cocostuff/dataset/annotations/train2017/000000070297.png
/data/datasets/cocostuff/dataset/images/train2017/000000181850.jpg /data/datasets/cocostuff/dataset/annotations/train2017/000000181850.png
/data/datasets/cocostuff/dataset/images/train2017/000000520430.jpg /data/datasets/cocostuff/dataset/annotations/train2017/000000520430.png
/data/datasets/cocostuff/dataset/images/train2017/000000071927.jpg /data/datasets/cocostuff/dataset/annotations/train2017/000000071927.png
/data/datasets/cocostuff/dataset/images/train2017/000000298306.jpg /data/datasets/cocostuff/dataset/annotations/train2017/000000298306.png
/data/datasets/cocostuff/dataset/images/train2017/000000176060.jpg /data/datasets/cocostuff/dataset/annotations/train2017/000000176060.png
/data/datasets/cocostuff/dataset/images/train2017/000000102319.jpg /data/datasets/cocostuff/dataset/annotations/train2017/000000102319.png
/data/datasets/cocostuff/dataset/images/train2017/000000391548.jpg /data/datasets/cocostuff/dataset/annotations/train2017/000000391548.png
/data/datasets/cocostuff/dataset/images/train2017/000000576589.jpg /data/datasets/cocostuff/dataset/annotations/train2017/000000576589.png
/data/datasets/cocostuff/dataset/images/train2017/000000029751.jpg /data/datasets/cocostuff/dataset/annotations/train2017/000000029751.png
/data/datasets/cocostuff/dataset/images/train2017/000000061919.jpg /data/datasets/cocostuff/dataset/annotations/train2017/000000061919.png
/data/datasets/cocostuff/dataset/images/train2017/000000437318.jpg /data/datasets/cocostuff/dataset/annotations/train2017/000000437318.png
/data/datasets/cocostuff/dataset/images/train2017/000000565600.jpg /data/datasets/cocostuff/dataset/annotations/train2017/000000565600.png
/data/datasets/cocostuff/dataset/images/train2017/000000484301.jpg /data/datasets/cocostuff/dataset/annotations/train2017/000000484301.png
/data/datasets/cocostuff/dataset/images/train2017/000000342532.jpg /data/datasets/cocostuff/dataset/annotations/train2017/000000342532.png
/data/datasets/cocostuff/dataset/images/train2017/000000533477.jpg /data/datasets/cocostuff/dataset/annotations/train2017/000000533477.png
/data/datasets/cocostuff/dataset/images/train2017/000000070426.jpg /data/datasets/cocostuff/dataset/annotations/train2017/000000070426.png
/data/datasets/cocostuff/dataset/images/train2017/000000079552.jpg /data/datasets/cocostuff/dataset/annotations/train2017/000000079552.png
/data/datasets/cocostuff/dataset/images/train2017/000000533898.jpg /data/datasets/cocostuff/dataset/annotations/train2017/000000533898.png
/data/datasets/cocostuff/dataset/images/train2017/000000320682.jpg /data/datasets/cocostuff/dataset/annotations/train2017/000000320682.png
/data/datasets/cocostuff/dataset/images/train2017/000000349164.jpg /data/datasets/cocostuff/dataset/annotations/train2017/000000349164.png
/data/datasets/cocostuff/dataset/images/train2017/000000545806.jpg /data/datasets/cocostuff/dataset/annotations/train2017/000000545806.png
/data/datasets/cocostuff/dataset/images/train2017/000000120088.jpg /data/datasets/cocostuff/dataset/annotations/train2017/000000120088.png
/data/datasets/cocostuff/dataset/images/train2017/000000447510.jpg /data/datasets/cocostuff/dataset/annotations/train2017/000000447510.png
/data/datasets/cocostuff/dataset/images/train2017/000000049017.jpg /data/datasets/cocostuff/dataset/annotations/train2017/000000049017.png
/data/datasets/cocostuff/dataset/images/train2017/000000109061.jpg /data/datasets/cocostuff/dataset/annotations/train2017/000000109061.png
/data/datasets/cocostuff/dataset/images/train2017/000000426261.jpg /data/datasets/cocostuff/dataset/annotations/train2017/000000426261.png
/data/datasets/cocostuff/dataset/images/train2017/000000397587.jpg /data/datasets/cocostuff/dataset/annotations/train2017/000000397587.png
/data/datasets/cocostuff/dataset/images/train2017/000000493941.jpg /data/datasets/cocostuff/dataset/annotations/train2017/000000493941.png
/data/datasets/cocostuff/dataset/images/train2017/000000548428.jpg /data/datasets/cocostuff/dataset/annotations/train2017/000000548428.png
/data/datasets/cocostuff/dataset/images/train2017/000000063856.jpg /data/datasets/cocostuff/dataset/annotations/train2017/000000063856.png
/data/datasets/cocostuff/dataset/images/train2017/000000538334.jpg /data/datasets/cocostuff/dataset/annotations/train2017/000000538334.png
/data/datasets/cocostuff/dataset/images/train2017/000000318330.jpg /data/datasets/cocostuff/dataset/annotations/train2017/000000318330.png
/data/datasets/cocostuff/dataset/images/train2017/000000447585.jpg /data/datasets/cocostuff/dataset/annotations/train2017/000000447585.png
/data/datasets/cocostuff/dataset/images/train2017/000000520251.jpg /data/datasets/cocostuff/dataset/annotations/train2017/000000520251.png
/data/datasets/cocostuff/dataset/images/train2017/000000365851.jpg /data/datasets/cocostuff/dataset/annotations/train2017/000000365851.png
/data/datasets/cocostuff/dataset/images/train2017/000000361059.jpg /data/datasets/cocostuff/dataset/annotations/train2017/000000361059.png
/data/datasets/cocostuff/dataset/images/train2017/000000223006.jpg /data/datasets/cocostuff/dataset/annotations/train2017/000000223006.png
/data/datasets/cocostuff/dataset/images/train2017/000000251404.jpg /data/datasets/cocostuff/dataset/annotations/train2017/000000251404.png
/data/datasets/cocostuff/dataset/images/train2017/000000523394.jpg /data/datasets/cocostuff/dataset/annotations/train2017/000000523394.png
/data/datasets/cocostuff/dataset/images/train2017/000000184493.jpg /data/datasets/cocostuff/dataset/annotations/train2017/000000184493.png
/data/datasets/cocostuff/dataset/images/train2017/000000334585.jpg /data/datasets/cocostuff/dataset/annotations/train2017/000000334585.png
/data/datasets/cocostuff/dataset/images/train2017/000000068223.jpg /data/datasets/cocostuff/dataset/annotations/train2017/000000068223.png
/data/datasets/cocostuff/dataset/images/train2017/000000299444.jpg /data/datasets/cocostuff/dataset/annotations/train2017/000000299444.png
/data/datasets/cocostuff/dataset/images/train2017/000000245384.jpg /data/datasets/cocostuff/dataset/annotations/train2017/000000245384.png
/data/datasets/cocostuff/dataset/images/train2017/000000001164.jpg /data/datasets/cocostuff/dataset/annotations/train2017/000000001164.png
/data/datasets/cocostuff/dataset/images/train2017/000000559442.jpg /data/datasets/cocostuff/dataset/annotations/train2017/000000559442.png
/data/datasets/cocostuff/dataset/images/train2017/000000274418.jpg /data/datasets/cocostuff/dataset/annotations/train2017/000000274418.png
/data/datasets/cocostuff/dataset/images/train2017/000000456670.jpg /data/datasets/cocostuff/dataset/annotations/train2017/000000456670.png
/data/datasets/cocostuff/dataset/images/train2017/000000033215.jpg /data/datasets/cocostuff/dataset/annotations/train2017/000000033215.png
/data/datasets/cocostuff/dataset/images/train2017/000000174440.jpg /data/datasets/cocostuff/dataset/annotations/train2017/000000174440.png
/data/datasets/cocostuff/dataset/images/train2017/000000252940.jpg /data/datasets/cocostuff/dataset/annotations/train2017/000000252940.png
/data/datasets/cocostuff/dataset/images/train2017/000000373415.jpg /data/datasets/cocostuff/dataset/annotations/train2017/000000373415.png
/data/datasets/cocostuff/dataset/images/train2017/000000189364.jpg /data/datasets/cocostuff/dataset/annotations/train2017/000000189364.png
/data/datasets/cocostuff/dataset/images/train2017/000000039277.jpg /data/datasets/cocostuff/dataset/annotations/train2017/000000039277.png
/data/datasets/cocostuff/dataset/images/train2017/000000163717.jpg /data/datasets/cocostuff/dataset/annotations/train2017/000000163717.png
/data/datasets/cocostuff/dataset/images/train2017/000000571392.jpg /data/datasets/cocostuff/dataset/annotations/train2017/000000571392.png
/data/datasets/cocostuff/dataset/images/train2017/000000264121.jpg /data/datasets/cocostuff/dataset/annotations/train2017/000000264121.png
/data/datasets/cocostuff/dataset/images/train2017/000000227901.jpg /data/datasets/cocostuff/dataset/annotations/train2017/000000227901.png
/data/datasets/cocostuff/dataset/images/train2017/000000157942.jpg /data/datasets/cocostuff/dataset/annotations/train2017/000000157942.png
/data/datasets/cocostuff/dataset/images/train2017/000000013031.jpg /data/datasets/cocostuff/dataset/annotations/train2017/000000013031.png
/data/datasets/cocostuff/dataset/images/train2017/000000383073.jpg /data/datasets/cocostuff/dataset/annotations/train2017/000000383073.png
/data/datasets/cocostuff/dataset/images/train2017/000000476034.jpg /data/datasets/cocostuff/dataset/annotations/train2017/000000476034.png
/data/datasets/cocostuff/dataset/images/train2017/000000440015.jpg /data/datasets/cocostuff/dataset/annotations/train2017/000000440015.png
/data/datasets/cocostuff/dataset/images/train2017/000000476939.jpg /data/datasets/cocostuff/dataset/annotations/train2017/000000476939.png
/data/datasets/cocostuff/dataset/images/train2017/000000207447.jpg /data/datasets/cocostuff/dataset/annotations/train2017/000000207447.png
/data/datasets/cocostuff/dataset/images/train2017/000000468237.jpg /data/datasets/cocostuff/dataset/annotations/train2017/000000468237.png
/data/datasets/cocostuff/dataset/images/train2017/000000233022.jpg /data/datasets/cocostuff/dataset/annotations/train2017/000000233022.png
/data/datasets/cocostuff/dataset/images/train2017/000000308139.jpg /data/datasets/cocostuff/dataset/annotations/train2017/000000308139.png
/data/datasets/cocostuff/dataset/images/train2017/000000082874.jpg /data/datasets/cocostuff/dataset/annotations/train2017/000000082874.png
/data/datasets/cocostuff/dataset/images/train2017/000000518215.jpg /data/datasets/cocostuff/dataset/annotations/train2017/000000518215.png
/data/datasets/cocostuff/dataset/images/train2017/000000410581.jpg /data/datasets/cocostuff/dataset/annotations/train2017/000000410581.png
/data/datasets/cocostuff/dataset/images/train2017/000000353907.jpg /data/datasets/cocostuff/dataset/annotations/train2017/000000353907.png
/data/datasets/cocostuff/dataset/images/train2017/000000163332.jpg /data/datasets/cocostuff/dataset/annotations/train2017/000000163332.png
/data/datasets/cocostuff/dataset/images/train2017/000000337653.jpg /data/datasets/cocostuff/dataset/annotations/train2017/000000337653.png
/data/datasets/cocostuff/dataset/images/train2017/000000328284.jpg /data/datasets/cocostuff/dataset/annotations/train2017/000000328284.png
/data/datasets/cocostuff/dataset/images/train2017/000000393394.jpg /data/datasets/cocostuff/dataset/annotations/train2017/000000393394.png
/data/datasets/cocostuff/dataset/images/train2017/000000563964.jpg /data/datasets/cocostuff/dataset/annotations/train2017/000000563964.png
/data/datasets/cocostuff/dataset/images/train2017/000000101906.jpg /data/datasets/cocostuff/dataset/annotations/train2017/000000101906.png
/data/datasets/cocostuff/dataset/images/train2017/000000161751.jpg /data/datasets/cocostuff/dataset/annotations/train2017/000000161751.png
/data/datasets/cocostuff/dataset/images/train2017/000000400204.jpg /data/datasets/cocostuff/dataset/annotations/train2017/000000400204.png
/data/datasets/cocostuff/dataset/images/train2017/000000130406.jpg /data/datasets/cocostuff/dataset/annotations/train2017/000000130406.png
/data/datasets/cocostuff/dataset/images/train2017/000000329869.jpg /data/datasets/cocostuff/dataset/annotations/train2017/000000329869.png
/data/datasets/cocostuff/dataset/images/train2017/000000400686.jpg /data/datasets/cocostuff/dataset/annotations/train2017/000000400686.png
/data/datasets/cocostuff/dataset/images/train2017/000000406874.jpg /data/datasets/cocostuff/dataset/annotations/train2017/000000406874.png
/data/datasets/cocostuff/dataset/images/train2017/000000140590.jpg /data/datasets/cocostuff/dataset/annotations/train2017/000000140590.png
/data/datasets/cocostuff/dataset/images/train2017/000000314694.jpg /data/datasets/cocostuff/dataset/annotations/train2017/000000314694.png
/data/datasets/cocostuff/dataset/images/train2017/000000209380.jpg /data/datasets/cocostuff/dataset/annotations/train2017/000000209380.png
/data/datasets/cocostuff/dataset/images/train2017/000000371194.jpg /data/datasets/cocostuff/dataset/annotations/train2017/000000371194.png
/data/datasets/cocostuff/dataset/images/train2017/000000456589.jpg /data/datasets/cocostuff/dataset/annotations/train2017/000000456589.png
/data/datasets/cocostuff/dataset/images/train2017/000000161539.jpg /data/datasets/cocostuff/dataset/annotations/train2017/000000161539.png
/data/datasets/cocostuff/dataset/images/train2017/000000011818.jpg /data/datasets/cocostuff/dataset/annotations/train2017/000000011818.png
/data/datasets/cocostuff/dataset/images/train2017/000000481398.jpg /data/datasets/cocostuff/dataset/annotations/train2017/000000481398.png
/data/datasets/cocostuff/dataset/images/train2017/000000061722.jpg /data/datasets/cocostuff/dataset/annotations/train2017/000000061722.png
/data/datasets/cocostuff/dataset/images/train2017/000000139785.jpg /data/datasets/cocostuff/dataset/annotations/train2017/000000139785.png
/data/datasets/cocostuff/dataset/images/train2017/000000548107.jpg /data/datasets/cocostuff/dataset/annotations/train2017/000000548107.png
/data/datasets/cocostuff/dataset/images/train2017/000000510617.jpg /data/datasets/cocostuff/dataset/annotations/train2017/000000510617.png
/data/datasets/cocostuff/dataset/images/train2017/000000358239.jpg /data/datasets/cocostuff/dataset/annotations/train2017/000000358239.png
/data/datasets/cocostuff/dataset/images/train2017/000000113559.jpg /data/datasets/cocostuff/dataset/annotations/train2017/000000113559.png
/data/datasets/cocostuff/dataset/images/train2017/000000530284.jpg /data/datasets/cocostuff/dataset/annotations/train2017/000000530284.png
/data/datasets/cocostuff/dataset/images/train2017/000000347509.jpg /data/datasets/cocostuff/dataset/annotations/train2017/000000347509.png
/data/datasets/cocostuff/dataset/images/train2017/000000457476.jpg /data/datasets/cocostuff/dataset/annotations/train2017/000000457476.png
/data/datasets/cocostuff/dataset/images/train2017/000000030401.jpg /data/datasets/cocostuff/dataset/annotations/train2017/000000030401.png
/data/datasets/cocostuff/dataset/images/train2017/000000013943.jpg /data/datasets/cocostuff/dataset/annotations/train2017/000000013943.png
/data/datasets/cocostuff/dataset/images/train2017/000000089973.jpg /data/datasets/cocostuff/dataset/annotations/train2017/000000089973.png
/data/datasets/cocostuff/dataset/images/train2017/000000198434.jpg /data/datasets/cocostuff/dataset/annotations/train2017/000000198434.png
/data/datasets/cocostuff/dataset/images/train2017/000000178567.jpg /data/datasets/cocostuff/dataset/annotations/train2017/000000178567.png
/data/datasets/cocostuff/dataset/images/train2017/000000549685.jpg /data/datasets/cocostuff/dataset/annotations/train2017/000000549685.png
/data/datasets/cocostuff/dataset/images/train2017/000000320351.jpg /data/datasets/cocostuff/dataset/annotations/train2017/000000320351.png
/data/datasets/cocostuff/dataset/images/train2017/000000204897.jpg /data/datasets/cocostuff/dataset/annotations/train2017/000000204897.png
/data/datasets/cocostuff/dataset/images/train2017/000000000795.jpg /data/datasets/cocostuff/dataset/annotations/train2017/000000000795.png
/data/datasets/cocostuff/dataset/images/train2017/000000016361.jpg /data/datasets/cocostuff/dataset/annotations/train2017/000000016361.png
/data/datasets/cocostuff/dataset/images/train2017/000000364814.jpg /data/datasets/cocostuff/dataset/annotations/train2017/000000364814.png
/data/datasets/cocostuff/dataset/images/train2017/000000166076.jpg /data/datasets/cocostuff/dataset/annotations/train2017/000000166076.png
/data/datasets/cocostuff/dataset/images/train2017/000000312486.jpg /data/datasets/cocostuff/dataset/annotations/train2017/000000312486.png
/data/datasets/cocostuff/dataset/images/train2017/000000353435.jpg /data/datasets/cocostuff/dataset/annotations/train2017/000000353435.png
/data/datasets/cocostuff/dataset/images/train2017/000000153870.jpg /data/datasets/cocostuff/dataset/annotations/train2017/000000153870.png
/data/datasets/cocostuff/dataset/images/train2017/000000508302.jpg /data/datasets/cocostuff/dataset/annotations/train2017/000000508302.png
/data/datasets/cocostuff/dataset/images/train2017/000000332875.jpg /data/datasets/cocostuff/dataset/annotations/train2017/000000332875.png
/data/datasets/cocostuff/dataset/images/train2017/000000507317.jpg /data/datasets/cocostuff/dataset/annotations/train2017/000000507317.png
/data/datasets/cocostuff/dataset/images/train2017/000000036028.jpg /data/datasets/cocostuff/dataset/annotations/train2017/000000036028.png
/data/datasets/cocostuff/dataset/images/train2017/000000086107.jpg /data/datasets/cocostuff/dataset/annotations/train2017/000000086107.png
/data/datasets/cocostuff/dataset/images/train2017/000000110567.jpg /data/datasets/cocostuff/dataset/annotations/train2017/000000110567.png
/data/datasets/cocostuff/dataset/images/train2017/000000385522.jpg /data/datasets/cocostuff/dataset/annotations/train2017/000000385522.png
/data/datasets/cocostuff/dataset/images/train2017/000000400953.jpg /data/datasets/cocostuff/dataset/annotations/train2017/000000400953.png
/data/datasets/cocostuff/dataset/images/train2017/000000338581.jpg /data/datasets/cocostuff/dataset/annotations/train2017/000000338581.png
/data/datasets/cocostuff/dataset/images/train2017/000000062878.jpg /data/datasets/cocostuff/dataset/annotations/train2017/000000062878.png
/data/datasets/cocostuff/dataset/images/train2017/000000562628.jpg /data/datasets/cocostuff/dataset/annotations/train2017/000000562628.png
/data/datasets/cocostuff/dataset/images/train2017/000000513458.jpg /data/datasets/cocostuff/dataset/annotations/train2017/000000513458.png
/data/datasets/cocostuff/dataset/images/train2017/000000435805.jpg /data/datasets/cocostuff/dataset/annotations/train2017/000000435805.png
/data/datasets/cocostuff/dataset/images/train2017/000000136286.jpg /data/datasets/cocostuff/dataset/annotations/train2017/000000136286.png
/data/datasets/cocostuff/dataset/images/train2017/000000144056.jpg /data/datasets/cocostuff/dataset/annotations/train2017/000000144056.png
/data/datasets/cocostuff/dataset/images/train2017/000000369703.jpg /data/datasets/cocostuff/dataset/annotations/train2017/000000369703.png
/data/datasets/cocostuff/dataset/images/train2017/000000019451.jpg /data/datasets/cocostuff/dataset/annotations/train2017/000000019451.png
/data/datasets/cocostuff/dataset/images/train2017/000000474800.jpg /data/datasets/cocostuff/dataset/annotations/train2017/000000474800.png
/data/datasets/cocostuff/dataset/images/train2017/000000569795.jpg /data/datasets/cocostuff/dataset/annotations/train2017/000000569795.png
/data/datasets/cocostuff/dataset/images/train2017/000000537920.jpg /data/datasets/cocostuff/dataset/annotations/train2017/000000537920.png
/data/datasets/cocostuff/dataset/images/train2017/000000526403.jpg /data/datasets/cocostuff/dataset/annotations/train2017/000000526403.png
/data/datasets/cocostuff/dataset/images/train2017/000000253432.jpg /data/datasets/cocostuff/dataset/annotations/train2017/000000253432.png
/data/datasets/cocostuff/dataset/images/train2017/000000526433.jpg /data/datasets/cocostuff/dataset/annotations/train2017/000000526433.png
/data/datasets/cocostuff/dataset/images/train2017/000000084521.jpg /data/datasets/cocostuff/dataset/annotations/train2017/000000084521.png
/data/datasets/cocostuff/dataset/images/train2017/000000354761.jpg /data/datasets/cocostuff/dataset/annotations/train2017/000000354761.png
/data/datasets/cocostuff/dataset/images/train2017/000000124940.jpg /data/datasets/cocostuff/dataset/annotations/train2017/000000124940.png
/data/datasets/cocostuff/dataset/images/train2017/000000228336.jpg /data/datasets/cocostuff/dataset/annotations/train2017/000000228336.png
/data/datasets/cocostuff/dataset/images/train2017/000000156349.jpg /data/datasets/cocostuff/dataset/annotations/train2017/000000156349.png
/data/datasets/cocostuff/dataset/images/train2017/000000463953.jpg /data/datasets/cocostuff/dataset/annotations/train2017/000000463953.png
/data/datasets/cocostuff/dataset/images/train2017/000000505286.jpg /data/datasets/cocostuff/dataset/annotations/train2017/000000505286.png
/data/datasets/cocostuff/dataset/images/train2017/000000083257.jpg /data/datasets/cocostuff/dataset/annotations/train2017/000000083257.png
/data/datasets/cocostuff/dataset/images/train2017/000000404059.jpg /data/datasets/cocostuff/dataset/annotations/train2017/000000404059.png
/data/datasets/cocostuff/dataset/images/train2017/000000041356.jpg /data/datasets/cocostuff/dataset/annotations/train2017/000000041356.png
/data/datasets/cocostuff/dataset/images/train2017/000000396351.jpg /data/datasets/cocostuff/dataset/annotations/train2017/000000396351.png
/data/datasets/cocostuff/dataset/images/train2017/000000203359.jpg /data/datasets/cocostuff/dataset/annotations/train2017/000000203359.png
/data/datasets/cocostuff/dataset/images/train2017/000000013497.jpg /data/datasets/cocostuff/dataset/annotations/train2017/000000013497.png
/data/datasets/cocostuff/dataset/images/train2017/000000446088.jpg /data/datasets/cocostuff/dataset/annotations/train2017/000000446088.png
/data/datasets/cocostuff/dataset/images/train2017/000000089318.jpg /data/datasets/cocostuff/dataset/annotations/train2017/000000089318.png
/data/datasets/cocostuff/dataset/images/train2017/000000413334.jpg /data/datasets/cocostuff/dataset/annotations/train2017/000000413334.png
/data/datasets/cocostuff/dataset/images/train2017/000000034086.jpg /data/datasets/cocostuff/dataset/annotations/train2017/000000034086.png
/data/datasets/cocostuff/dataset/images/train2017/000000340943.jpg /data/datasets/cocostuff/dataset/annotations/train2017/000000340943.png
/data/datasets/cocostuff/dataset/images/train2017/000000239323.jpg /data/datasets/cocostuff/dataset/annotations/train2017/000000239323.png
/data/datasets/cocostuff/dataset/images/train2017/000000406708.jpg /data/datasets/cocostuff/dataset/annotations/train2017/000000406708.png
/data/datasets/cocostuff/dataset/images/train2017/000000446559.jpg /data/datasets/cocostuff/dataset/annotations/train2017/000000446559.png
/data/datasets/cocostuff/dataset/images/train2017/000000179302.jpg /data/datasets/cocostuff/dataset/annotations/train2017/000000179302.png
/data/datasets/cocostuff/dataset/images/train2017/000000398036.jpg /data/datasets/cocostuff/dataset/annotations/train2017/000000398036.png
/data/datasets/cocostuff/dataset/images/train2017/000000134618.jpg /data/datasets/cocostuff/dataset/annotations/train2017/000000134618.png
/data/datasets/cocostuff/dataset/images/train2017/000000046353.jpg /data/datasets/cocostuff/dataset/annotations/train2017/000000046353.png
/data/datasets/cocostuff/dataset/images/train2017/000000315621.jpg /data/datasets/cocostuff/dataset/annotations/train2017/000000315621.png
/data/datasets/cocostuff/dataset/images/train2017/000000183401.jpg /data/datasets/cocostuff/dataset/annotations/train2017/000000183401.png
/data/datasets/cocostuff/dataset/images/train2017/000000298658.jpg /data/datasets/cocostuff/dataset/annotations/train2017/000000298658.png
/data/datasets/cocostuff/dataset/images/train2017/000000288283.jpg /data/datasets/cocostuff/dataset/annotations/train2017/000000288283.png
/data/datasets/cocostuff/dataset/images/train2017/000000151885.jpg /data/datasets/cocostuff/dataset/annotations/train2017/000000151885.png
/data/datasets/cocostuff/dataset/images/train2017/000000446359.jpg /data/datasets/cocostuff/dataset/annotations/train2017/000000446359.png
/data/datasets/cocostuff/dataset/images/train2017/000000405376.jpg /data/datasets/cocostuff/dataset/annotations/train2017/000000405376.png
/data/datasets/cocostuff/dataset/images/train2017/000000519610.jpg /data/datasets/cocostuff/dataset/annotations/train2017/000000519610.png
/data/datasets/cocostuff/dataset/images/train2017/000000061076.jpg /data/datasets/cocostuff/dataset/annotations/train2017/000000061076.png
/data/datasets/cocostuff/dataset/images/train2017/000000141224.jpg /data/datasets/cocostuff/dataset/annotations/train2017/000000141224.png
/data/datasets/cocostuff/dataset/images/train2017/000000375714.jpg /data/datasets/cocostuff/dataset/annotations/train2017/000000375714.png
/data/datasets/cocostuff/dataset/images/train2017/000000281850.jpg /data/datasets/cocostuff/dataset/annotations/train2017/000000281850.png
/data/datasets/cocostuff/dataset/images/train2017/000000366396.jpg /data/datasets/cocostuff/dataset/annotations/train2017/000000366396.png
/data/datasets/cocostuff/dataset/images/train2017/000000479129.jpg /data/datasets/cocostuff/dataset/annotations/train2017/000000479129.png
/data/datasets/cocostuff/dataset/images/train2017/000000376366.jpg /data/datasets/cocostuff/dataset/annotations/train2017/000000376366.png
/data/datasets/cocostuff/dataset/images/train2017/000000415904.jpg /data/datasets/cocostuff/dataset/annotations/train2017/000000415904.png
/data/datasets/cocostuff/dataset/images/train2017/000000468619.jpg /data/datasets/cocostuff/dataset/annotations/train2017/000000468619.png
/data/datasets/cocostuff/dataset/images/train2017/000000297828.jpg /data/datasets/cocostuff/dataset/annotations/train2017/000000297828.png
/data/datasets/cocostuff/dataset/images/train2017/000000073697.jpg /data/datasets/cocostuff/dataset/annotations/train2017/000000073697.png
/data/datasets/cocostuff/dataset/images/train2017/000000002703.jpg /data/datasets/cocostuff/dataset/annotations/train2017/000000002703.png
/data/datasets/cocostuff/dataset/images/train2017/000000580374.jpg /data/datasets/cocostuff/dataset/annotations/train2017/000000580374.png
/data/datasets/cocostuff/dataset/images/train2017/000000287167.jpg /data/datasets/cocostuff/dataset/annotations/train2017/000000287167.png
/data/datasets/cocostuff/dataset/images/train2017/000000108140.jpg /data/datasets/cocostuff/dataset/annotations/train2017/000000108140.png
/data/datasets/cocostuff/dataset/images/train2017/000000058726.jpg /data/datasets/cocostuff/dataset/annotations/train2017/000000058726.png
/data/datasets/cocostuff/dataset/images/train2017/000000358079.jpg /data/datasets/cocostuff/dataset/annotations/train2017/000000358079.png
/data/datasets/cocostuff/dataset/images/train2017/000000190603.jpg /data/datasets/cocostuff/dataset/annotations/train2017/000000190603.png
/data/datasets/cocostuff/dataset/images/train2017/000000116886.jpg /data/datasets/cocostuff/dataset/annotations/train2017/000000116886.png
/data/datasets/cocostuff/dataset/images/train2017/000000453426.jpg /data/datasets/cocostuff/dataset/annotations/train2017/000000453426.png
/data/datasets/cocostuff/dataset/images/train2017/000000314439.jpg /data/datasets/cocostuff/dataset/annotations/train2017/000000314439.png
/data/datasets/cocostuff/dataset/images/train2017/000000494182.jpg /data/datasets/cocostuff/dataset/annotations/train2017/000000494182.png
/data/datasets/cocostuff/dataset/images/train2017/000000349403.jpg /data/datasets/cocostuff/dataset/annotations/train2017/000000349403.png
/data/datasets/cocostuff/dataset/images/train2017/000000009218.jpg /data/datasets/cocostuff/dataset/annotations/train2017/000000009218.png
/data/datasets/cocostuff/dataset/images/train2017/000000039430.jpg /data/datasets/cocostuff/dataset/annotations/train2017/000000039430.png
/data/datasets/cocostuff/dataset/images/train2017/000000402071.jpg /data/datasets/cocostuff/dataset/annotations/train2017/000000402071.png
/data/datasets/cocostuff/dataset/images/train2017/000000005635.jpg /data/datasets/cocostuff/dataset/annotations/train2017/000000005635.png
/data/datasets/cocostuff/dataset/images/train2017/000000444627.jpg /data/datasets/cocostuff/dataset/annotations/train2017/000000444627.png
/data/datasets/cocostuff/dataset/images/train2017/000000532704.jpg /data/datasets/cocostuff/dataset/annotations/train2017/000000532704.png
/data/datasets/cocostuff/dataset/images/train2017/000000441132.jpg /data/datasets/cocostuff/dataset/annotations/train2017/000000441132.png
/data/datasets/cocostuff/dataset/images/train2017/000000529871.jpg /data/datasets/cocostuff/dataset/annotations/train2017/000000529871.png
/data/datasets/cocostuff/dataset/images/train2017/000000361905.jpg /data/datasets/cocostuff/dataset/annotations/train2017/000000361905.png
/data/datasets/cocostuff/dataset/images/train2017/000000135564.jpg /data/datasets/cocostuff/dataset/annotations/train2017/000000135564.png
/data/datasets/cocostuff/dataset/images/train2017/000000349560.jpg /data/datasets/cocostuff/dataset/annotations/train2017/000000349560.png
/data/datasets/cocostuff/dataset/images/train2017/000000282523.jpg /data/datasets/cocostuff/dataset/annotations/train2017/000000282523.png
/data/datasets/cocostuff/dataset/images/train2017/000000559633.jpg /data/datasets/cocostuff/dataset/annotations/train2017/000000559633.png
/data/datasets/cocostuff/dataset/images/train2017/000000491959.jpg /data/datasets/cocostuff/dataset/annotations/train2017/000000491959.png
/data/datasets/cocostuff/dataset/images/train2017/000000077849.jpg /data/datasets/cocostuff/dataset/annotations/train2017/000000077849.png
/data/datasets/cocostuff/dataset/images/train2017/000000186799.jpg /data/datasets/cocostuff/dataset/annotations/train2017/000000186799.png
/data/datasets/cocostuff/dataset/images/train2017/000000482024.jpg /data/datasets/cocostuff/dataset/annotations/train2017/000000482024.png
/data/datasets/cocostuff/dataset/images/train2017/000000030139.jpg /data/datasets/cocostuff/dataset/annotations/train2017/000000030139.png
/data/datasets/cocostuff/dataset/images/train2017/000000123067.jpg /data/datasets/cocostuff/dataset/annotations/train2017/000000123067.png
/data/datasets/cocostuff/dataset/images/train2017/000000457672.jpg /data/datasets/cocostuff/dataset/annotations/train2017/000000457672.png
/data/datasets/cocostuff/dataset/images/train2017/000000492040.jpg /data/datasets/cocostuff/dataset/annotations/train2017/000000492040.png
/data/datasets/cocostuff/dataset/images/train2017/000000417458.jpg /data/datasets/cocostuff/dataset/annotations/train2017/000000417458.png
/data/datasets/cocostuff/dataset/images/train2017/000000061215.jpg /data/datasets/cocostuff/dataset/annotations/train2017/000000061215.png
/data/datasets/cocostuff/dataset/images/train2017/000000095891.jpg /data/datasets/cocostuff/dataset/annotations/train2017/000000095891.png
/data/datasets/cocostuff/dataset/images/train2017/000000097006.jpg /data/datasets/cocostuff/dataset/annotations/train2017/000000097006.png
/data/datasets/cocostuff/dataset/images/train2017/000000229401.jpg /data/datasets/cocostuff/dataset/annotations/train2017/000000229401.png
/data/datasets/cocostuff/dataset/images/train2017/000000200377.jpg /data/datasets/cocostuff/dataset/annotations/train2017/000000200377.png
/data/datasets/cocostuff/dataset/images/train2017/000000436626.jpg /data/datasets/cocostuff/dataset/annotations/train2017/000000436626.png
/data/datasets/cocostuff/dataset/images/train2017/000000579101.jpg /data/datasets/cocostuff/dataset/annotations/train2017/000000579101.png
/data/datasets/cocostuff/dataset/images/train2017/000000173533.jpg /data/datasets/cocostuff/dataset/annotations/train2017/000000173533.png
/data/datasets/cocostuff/dataset/images/train2017/000000562071.jpg /data/datasets/cocostuff/dataset/annotations/train2017/000000562071.png
/data/datasets/cocostuff/dataset/images/train2017/000000483357.jpg /data/datasets/cocostuff/dataset/annotations/train2017/000000483357.png
/data/datasets/cocostuff/dataset/images/train2017/000000116663.jpg /data/datasets/cocostuff/dataset/annotations/train2017/000000116663.png
/data/datasets/cocostuff/dataset/images/train2017/000000035936.jpg /data/datasets/cocostuff/dataset/annotations/train2017/000000035936.png
/data/datasets/cocostuff/dataset/images/train2017/000000529069.jpg /data/datasets/cocostuff/dataset/annotations/train2017/000000529069.png
/data/datasets/cocostuff/dataset/images/train2017/000000356302.jpg /data/datasets/cocostuff/dataset/annotations/train2017/000000356302.png
/data/datasets/cocostuff/dataset/images/train2017/000000420692.jpg /data/datasets/cocostuff/dataset/annotations/train2017/000000420692.png
/data/datasets/cocostuff/dataset/images/train2017/000000389731.jpg /data/datasets/cocostuff/dataset/annotations/train2017/000000389731.png
/data/datasets/cocostuff/dataset/images/train2017/000000226412.jpg /data/datasets/cocostuff/dataset/annotations/train2017/000000226412.png
/data/datasets/cocostuff/dataset/images/train2017/000000291770.jpg /data/datasets/cocostuff/dataset/annotations/train2017/000000291770.png
/data/datasets/cocostuff/dataset/images/train2017/000000330770.jpg /data/datasets/cocostuff/dataset/annotations/train2017/000000330770.png
/data/datasets/cocostuff/dataset/images/train2017/000000268239.jpg /data/datasets/cocostuff/dataset/annotations/train2017/000000268239.png
/data/datasets/cocostuff/dataset/images/train2017/000000168282.jpg /data/datasets/cocostuff/dataset/annotations/train2017/000000168282.png
/data/datasets/cocostuff/dataset/images/train2017/000000397809.jpg /data/datasets/cocostuff/dataset/annotations/train2017/000000397809.png
/data/datasets/cocostuff/dataset/images/train2017/000000027919.jpg /data/datasets/cocostuff/dataset/annotations/train2017/000000027919.png
/data/datasets/cocostuff/dataset/images/train2017/000000361928.jpg /data/datasets/cocostuff/dataset/annotations/train2017/000000361928.png
/data/datasets/cocostuff/dataset/images/train2017/000000400487.jpg /data/datasets/cocostuff/dataset/annotations/train2017/000000400487.png
/data/datasets/cocostuff/dataset/images/train2017/000000285628.jpg /data/datasets/cocostuff/dataset/annotations/train2017/000000285628.png
/data/datasets/cocostuff/dataset/images/train2017/000000090864.jpg /data/datasets/cocostuff/dataset/annotations/train2017/000000090864.png
/data/datasets/cocostuff/dataset/images/train2017/000000280740.jpg /data/datasets/cocostuff/dataset/annotations/train2017/000000280740.png
/data/datasets/cocostuff/dataset/images/train2017/000000087493.jpg /data/datasets/cocostuff/dataset/annotations/train2017/000000087493.png
/data/datasets/cocostuff/dataset/images/train2017/000000379735.jpg /data/datasets/cocostuff/dataset/annotations/train2017/000000379735.png
/data/datasets/cocostuff/dataset/images/train2017/000000016897.jpg /data/datasets/cocostuff/dataset/annotations/train2017/000000016897.png
/data/datasets/cocostuff/dataset/images/train2017/000000229885.jpg /data/datasets/cocostuff/dataset/annotations/train2017/000000229885.png
/data/datasets/cocostuff/dataset/images/train2017/000000039682.jpg /data/datasets/cocostuff/dataset/annotations/train2017/000000039682.png
/data/datasets/cocostuff/dataset/images/train2017/000000544035.jpg /data/datasets/cocostuff/dataset/annotations/train2017/000000544035.png
/data/datasets/cocostuff/dataset/images/train2017/000000062296.jpg /data/datasets/cocostuff/dataset/annotations/train2017/000000062296.png
/data/datasets/cocostuff/dataset/images/train2017/000000471987.jpg /data/datasets/cocostuff/dataset/annotations/train2017/000000471987.png
/data/datasets/cocostuff/dataset/images/train2017/000000577455.jpg /data/datasets/cocostuff/dataset/annotations/train2017/000000577455.png
/data/datasets/cocostuff/dataset/images/train2017/000000463533.jpg /data/datasets/cocostuff/dataset/annotations/train2017/000000463533.png
/data/datasets/cocostuff/dataset/images/train2017/000000194968.jpg /data/datasets/cocostuff/dataset/annotations/train2017/000000194968.png
/data/datasets/cocostuff/dataset/images/train2017/000000376177.jpg /data/datasets/cocostuff/dataset/annotations/train2017/000000376177.png
/data/datasets/cocostuff/dataset/images/train2017/000000105600.jpg /data/datasets/cocostuff/dataset/annotations/train2017/000000105600.png
/data/datasets/cocostuff/dataset/images/train2017/000000410962.jpg /data/datasets/cocostuff/dataset/annotations/train2017/000000410962.png
/data/datasets/cocostuff/dataset/images/train2017/000000321854.jpg /data/datasets/cocostuff/dataset/annotations/train2017/000000321854.png
/data/datasets/cocostuff/dataset/images/train2017/000000104028.jpg /data/datasets/cocostuff/dataset/annotations/train2017/000000104028.png
/data/datasets/cocostuff/dataset/images/train2017/000000447552.jpg /data/datasets/cocostuff/dataset/annotations/train2017/000000447552.png
/data/datasets/cocostuff/dataset/images/train2017/000000316534.jpg /data/datasets/cocostuff/dataset/annotations/train2017/000000316534.png
/data/datasets/cocostuff/dataset/images/train2017/000000154008.jpg /data/datasets/cocostuff/dataset/annotations/train2017/000000154008.png
/data/datasets/cocostuff/dataset/images/train2017/000000412350.jpg /data/datasets/cocostuff/dataset/annotations/train2017/000000412350.png
/data/datasets/cocostuff/dataset/images/train2017/000000105386.jpg /data/datasets/cocostuff/dataset/annotations/train2017/000000105386.png
/data/datasets/cocostuff/dataset/images/train2017/000000323010.jpg /data/datasets/cocostuff/dataset/annotations/train2017/000000323010.png
/data/datasets/cocostuff/dataset/images/train2017/000000020795.jpg /data/datasets/cocostuff/dataset/annotations/train2017/000000020795.png
/data/datasets/cocostuff/dataset/images/train2017/000000264734.jpg /data/datasets/cocostuff/dataset/annotations/train2017/000000264734.png
/data/datasets/cocostuff/dataset/images/train2017/000000394266.jpg /data/datasets/cocostuff/dataset/annotations/train2017/000000394266.png
/data/datasets/cocostuff/dataset/images/train2017/000000327005.jpg /data/datasets/cocostuff/dataset/annotations/train2017/000000327005.png
/data/datasets/cocostuff/dataset/images/train2017/000000574884.jpg /data/datasets/cocostuff/dataset/annotations/train2017/000000574884.png
/data/datasets/cocostuff/dataset/images/train2017/000000281302.jpg /data/datasets/cocostuff/dataset/annotations/train2017/000000281302.png
/data/datasets/cocostuff/dataset/images/train2017/000000072000.jpg /data/datasets/cocostuff/dataset/annotations/train2017/000000072000.png
/data/datasets/cocostuff/dataset/images/train2017/000000458085.jpg /data/datasets/cocostuff/dataset/annotations/train2017/000000458085.png
/data/datasets/cocostuff/dataset/images/train2017/000000565018.jpg /data/datasets/cocostuff/dataset/annotations/train2017/000000565018.png
/data/datasets/cocostuff/dataset/images/train2017/000000020769.jpg /data/datasets/cocostuff/dataset/annotations/train2017/000000020769.png
/data/datasets/cocostuff/dataset/images/train2017/000000544082.jpg /data/datasets/cocostuff/dataset/annotations/train2017/000000544082.png
/data/datasets/cocostuff/dataset/images/train2017/000000282952.jpg /data/datasets/cocostuff/dataset/annotations/train2017/000000282952.png
/data/datasets/cocostuff/dataset/images/train2017/000000180771.jpg /data/datasets/cocostuff/dataset/annotations/train2017/000000180771.png
/data/datasets/cocostuff/dataset/images/train2017/000000106470.jpg /data/datasets/cocostuff/dataset/annotations/train2017/000000106470.png
/data/datasets/cocostuff/dataset/images/train2017/000000160139.jpg /data/datasets/cocostuff/dataset/annotations/train2017/000000160139.png
/data/datasets/cocostuff/dataset/images/train2017/000000087007.jpg /data/datasets/cocostuff/dataset/annotations/train2017/000000087007.png
/data/datasets/cocostuff/dataset/images/train2017/000000526697.jpg /data/datasets/cocostuff/dataset/annotations/train2017/000000526697.png
/data/datasets/cocostuff/dataset/images/train2017/000000294679.jpg /data/datasets/cocostuff/dataset/annotations/train2017/000000294679.png
/data/datasets/cocostuff/dataset/images/train2017/000000388841.jpg /data/datasets/cocostuff/dataset/annotations/train2017/000000388841.png
/data/datasets/cocostuff/dataset/images/train2017/000000126255.jpg /data/datasets/cocostuff/dataset/annotations/train2017/000000126255.png
/data/datasets/cocostuff/dataset/images/train2017/000000339346.jpg /data/datasets/cocostuff/dataset/annotations/train2017/000000339346.png
/data/datasets/cocostuff/dataset/images/train2017/000000080386.jpg /data/datasets/cocostuff/dataset/annotations/train2017/000000080386.png
/data/datasets/cocostuff/dataset/images/train2017/000000306811.jpg /data/datasets/cocostuff/dataset/annotations/train2017/000000306811.png
/data/datasets/cocostuff/dataset/images/train2017/000000232511.jpg /data/datasets/cocostuff/dataset/annotations/train2017/000000232511.png
/data/datasets/cocostuff/dataset/images/train2017/000000222599.jpg /data/datasets/cocostuff/dataset/annotations/train2017/000000222599.png
/data/datasets/cocostuff/dataset/images/train2017/000000011238.jpg /data/datasets/cocostuff/dataset/annotations/train2017/000000011238.png
/data/datasets/cocostuff/dataset/images/train2017/000000568308.jpg /data/datasets/cocostuff/dataset/annotations/train2017/000000568308.png
/data/datasets/cocostuff/dataset/images/train2017/000000473733.jpg /data/datasets/cocostuff/dataset/annotations/train2017/000000473733.png
/data/datasets/cocostuff/dataset/images/train2017/000000390068.jpg /data/datasets/cocostuff/dataset/annotations/train2017/000000390068.png
/data/datasets/cocostuff/dataset/images/train2017/000000495989.jpg /data/datasets/cocostuff/dataset/annotations/train2017/000000495989.png
/data/datasets/cocostuff/dataset/images/train2017/000000256766.jpg /data/datasets/cocostuff/dataset/annotations/train2017/000000256766.png
/data/datasets/cocostuff/dataset/images/train2017/000000200386.jpg /data/datasets/cocostuff/dataset/annotations/train2017/000000200386.png
/data/datasets/cocostuff/dataset/images/train2017/000000134028.jpg /data/datasets/cocostuff/dataset/annotations/train2017/000000134028.png
/data/datasets/cocostuff/dataset/images/train2017/000000505144.jpg /data/datasets/cocostuff/dataset/annotations/train2017/000000505144.png
/data/datasets/cocostuff/dataset/images/train2017/000000042849.jpg /data/datasets/cocostuff/dataset/annotations/train2017/000000042849.png
/data/datasets/cocostuff/dataset/images/train2017/000000238258.jpg /data/datasets/cocostuff/dataset/annotations/train2017/000000238258.png
/data/datasets/cocostuff/dataset/images/train2017/000000279305.jpg /data/datasets/cocostuff/dataset/annotations/train2017/000000279305.png
/data/datasets/cocostuff/dataset/images/train2017/000000562960.jpg /data/datasets/cocostuff/dataset/annotations/train2017/000000562960.png
/data/datasets/cocostuff/dataset/images/train2017/000000214523.jpg /data/datasets/cocostuff/dataset/annotations/train2017/000000214523.png
/data/datasets/cocostuff/dataset/images/train2017/000000314537.jpg /data/datasets/cocostuff/dataset/annotations/train2017/000000314537.png
/data/datasets/cocostuff/dataset/images/train2017/000000399353.jpg /data/datasets/cocostuff/dataset/annotations/train2017/000000399353.png
/data/datasets/cocostuff/dataset/images/train2017/000000459598.jpg /data/datasets/cocostuff/dataset/annotations/train2017/000000459598.png
/data/datasets/cocostuff/dataset/images/train2017/000000056971.jpg /data/datasets/cocostuff/dataset/annotations/train2017/000000056971.png
/data/datasets/cocostuff/dataset/images/train2017/000000253064.jpg /data/datasets/cocostuff/dataset/annotations/train2017/000000253064.png
/data/datasets/cocostuff/dataset/images/train2017/000000422473.jpg /data/datasets/cocostuff/dataset/annotations/train2017/000000422473.png
/data/datasets/cocostuff/dataset/images/train2017/000000193640.jpg /data/datasets/cocostuff/dataset/annotations/train2017/000000193640.png
/data/datasets/cocostuff/dataset/images/train2017/000000494785.jpg /data/datasets/cocostuff/dataset/annotations/train2017/000000494785.png
/data/datasets/cocostuff/dataset/images/train2017/000000185452.jpg /data/datasets/cocostuff/dataset/annotations/train2017/000000185452.png
/data/datasets/cocostuff/dataset/images/train2017/000000581065.jpg /data/datasets/cocostuff/dataset/annotations/train2017/000000581065.png
/data/datasets/cocostuff/dataset/images/train2017/000000383220.jpg /data/datasets/cocostuff/dataset/annotations/train2017/000000383220.png
/data/datasets/cocostuff/dataset/images/train2017/000000158501.jpg /data/datasets/cocostuff/dataset/annotations/train2017/000000158501.png
/data/datasets/cocostuff/dataset/images/train2017/000000566276.jpg /data/datasets/cocostuff/dataset/annotations/train2017/000000566276.png
/data/datasets/cocostuff/dataset/images/train2017/000000471771.jpg /data/datasets/cocostuff/dataset/annotations/train2017/000000471771.png
/data/datasets/cocostuff/dataset/images/train2017/000000389429.jpg /data/datasets/cocostuff/dataset/annotations/train2017/000000389429.png
/data/datasets/cocostuff/dataset/images/train2017/000000306191.jpg /data/datasets/cocostuff/dataset/annotations/train2017/000000306191.png
/data/datasets/cocostuff/dataset/images/train2017/000000129037.jpg /data/datasets/cocostuff/dataset/annotations/train2017/000000129037.png
/data/datasets/cocostuff/dataset/images/train2017/000000024716.jpg /data/datasets/cocostuff/dataset/annotations/train2017/000000024716.png
/data/datasets/cocostuff/dataset/images/train2017/000000517178.jpg /data/datasets/cocostuff/dataset/annotations/train2017/000000517178.png
/data/datasets/cocostuff/dataset/images/train2017/000000574717.jpg /data/datasets/cocostuff/dataset/annotations/train2017/000000574717.png
/data/datasets/cocostuff/dataset/images/train2017/000000270254.jpg /data/datasets/cocostuff/dataset/annotations/train2017/000000270254.png
/data/datasets/cocostuff/dataset/images/train2017/000000119494.jpg /data/datasets/cocostuff/dataset/annotations/train2017/000000119494.png
/data/datasets/cocostuff/dataset/images/train2017/000000038286.jpg /data/datasets/cocostuff/dataset/annotations/train2017/000000038286.png
/data/datasets/cocostuff/dataset/images/train2017/000000099186.jpg /data/datasets/cocostuff/dataset/annotations/train2017/000000099186.png
/data/datasets/cocostuff/dataset/images/train2017/000000254281.jpg /data/datasets/cocostuff/dataset/annotations/train2017/000000254281.png
/data/datasets/cocostuff/dataset/images/train2017/000000215167.jpg /data/datasets/cocostuff/dataset/annotations/train2017/000000215167.png
/data/datasets/cocostuff/dataset/images/train2017/000000548879.jpg /data/datasets/cocostuff/dataset/annotations/train2017/000000548879.png
/data/datasets/cocostuff/dataset/images/train2017/000000574775.jpg /data/datasets/cocostuff/dataset/annotations/train2017/000000574775.png
/data/datasets/cocostuff/dataset/images/train2017/000000556473.jpg /data/datasets/cocostuff/dataset/annotations/train2017/000000556473.png
/data/datasets/cocostuff/dataset/images/train2017/000000430665.jpg /data/datasets/cocostuff/dataset/annotations/train2017/000000430665.png
/data/datasets/cocostuff/dataset/images/train2017/000000513087.jpg /data/datasets/cocostuff/dataset/annotations/train2017/000000513087.png
/data/datasets/cocostuff/dataset/images/train2017/000000510729.jpg /data/datasets/cocostuff/dataset/annotations/train2017/000000510729.png
/data/datasets/cocostuff/dataset/images/train2017/000000014484.jpg /data/datasets/cocostuff/dataset/annotations/train2017/000000014484.png
/data/datasets/cocostuff/dataset/images/train2017/000000491872.jpg /data/datasets/cocostuff/dataset/annotations/train2017/000000491872.png
/data/datasets/cocostuff/dataset/images/train2017/000000414560.jpg /data/datasets/cocostuff/dataset/annotations/train2017/000000414560.png
/data/datasets/cocostuff/dataset/images/train2017/000000285534.jpg /data/datasets/cocostuff/dataset/annotations/train2017/000000285534.png
/data/datasets/cocostuff/dataset/images/train2017/000000279990.jpg /data/datasets/cocostuff/dataset/annotations/train2017/000000279990.png
/data/datasets/cocostuff/dataset/images/train2017/000000580026.jpg /data/datasets/cocostuff/dataset/annotations/train2017/000000580026.png
/data/datasets/cocostuff/dataset/images/train2017/000000152108.jpg /data/datasets/cocostuff/dataset/annotations/train2017/000000152108.png
/data/datasets/cocostuff/dataset/images/train2017/000000046761.jpg /data/datasets/cocostuff/dataset/annotations/train2017/000000046761.png
/data/datasets/cocostuff/dataset/images/train2017/000000112395.jpg /data/datasets/cocostuff/dataset/annotations/train2017/000000112395.png
/data/datasets/cocostuff/dataset/images/train2017/000000168409.jpg /data/datasets/cocostuff/dataset/annotations/train2017/000000168409.png
/data/datasets/cocostuff/dataset/images/train2017/000000223569.jpg /data/datasets/cocostuff/dataset/annotations/train2017/000000223569.png
/data/datasets/cocostuff/dataset/images/train2017/000000223300.jpg /data/datasets/cocostuff/dataset/annotations/train2017/000000223300.png
/data/datasets/cocostuff/dataset/images/train2017/000000530592.jpg /data/datasets/cocostuff/dataset/annotations/train2017/000000530592.png
/data/datasets/cocostuff/dataset/images/train2017/000000104176.jpg /data/datasets/cocostuff/dataset/annotations/train2017/000000104176.png
/data/datasets/cocostuff/dataset/images/train2017/000000303178.jpg /data/datasets/cocostuff/dataset/annotations/train2017/000000303178.png
/data/datasets/cocostuff/dataset/images/train2017/000000076308.jpg /data/datasets/cocostuff/dataset/annotations/train2017/000000076308.png
/data/datasets/cocostuff/dataset/images/train2017/000000017438.jpg /data/datasets/cocostuff/dataset/annotations/train2017/000000017438.png
/data/datasets/cocostuff/dataset/images/train2017/000000470885.jpg /data/datasets/cocostuff/dataset/annotations/train2017/000000470885.png
/data/datasets/cocostuff/dataset/images/train2017/000000241124.jpg /data/datasets/cocostuff/dataset/annotations/train2017/000000241124.png
/data/datasets/cocostuff/dataset/images/train2017/000000053101.jpg /data/datasets/cocostuff/dataset/annotations/train2017/000000053101.png
/data/datasets/cocostuff/dataset/images/train2017/000000550089.jpg /data/datasets/cocostuff/dataset/annotations/train2017/000000550089.png
/data/datasets/cocostuff/dataset/images/train2017/000000066423.jpg /data/datasets/cocostuff/dataset/annotations/train2017/000000066423.png
/data/datasets/cocostuff/dataset/images/train2017/000000116380.jpg /data/datasets/cocostuff/dataset/annotations/train2017/000000116380.png
/data/datasets/cocostuff/dataset/images/train2017/000000465057.jpg /data/datasets/cocostuff/dataset/annotations/train2017/000000465057.png
/data/datasets/cocostuff/dataset/images/train2017/000000122639.jpg /data/datasets/cocostuff/dataset/annotations/train2017/000000122639.png
/data/datasets/cocostuff/dataset/images/train2017/000000285352.jpg /data/datasets/cocostuff/dataset/annotations/train2017/000000285352.png
/data/datasets/cocostuff/dataset/images/train2017/000000040055.jpg /data/datasets/cocostuff/dataset/annotations/train2017/000000040055.png
/data/datasets/cocostuff/dataset/images/train2017/000000064635.jpg /data/datasets/cocostuff/dataset/annotations/train2017/000000064635.png
/data/datasets/cocostuff/dataset/images/train2017/000000006051.jpg /data/datasets/cocostuff/dataset/annotations/train2017/000000006051.png
/data/datasets/cocostuff/dataset/images/train2017/000000010867.jpg /data/datasets/cocostuff/dataset/annotations/train2017/000000010867.png
/data/datasets/cocostuff/dataset/images/train2017/000000343243.jpg /data/datasets/cocostuff/dataset/annotations/train2017/000000343243.png
/data/datasets/cocostuff/dataset/images/train2017/000000452652.jpg /data/datasets/cocostuff/dataset/annotations/train2017/000000452652.png
/data/datasets/cocostuff/dataset/images/train2017/000000325519.jpg /data/datasets/cocostuff/dataset/annotations/train2017/000000325519.png
/data/datasets/cocostuff/dataset/images/train2017/000000516948.jpg /data/datasets/cocostuff/dataset/annotations/train2017/000000516948.png
/data/datasets/cocostuff/dataset/images/train2017/000000411559.jpg /data/datasets/cocostuff/dataset/annotations/train2017/000000411559.png
/data/datasets/cocostuff/dataset/images/train2017/000000034455.jpg /data/datasets/cocostuff/dataset/annotations/train2017/000000034455.png
/data/datasets/cocostuff/dataset/images/train2017/000000517517.jpg /data/datasets/cocostuff/dataset/annotations/train2017/000000517517.png
/data/datasets/cocostuff/dataset/images/train2017/000000449392.jpg /data/datasets/cocostuff/dataset/annotations/train2017/000000449392.png
/data/datasets/cocostuff/dataset/images/train2017/000000410278.jpg /data/datasets/cocostuff/dataset/annotations/train2017/000000410278.png
/data/datasets/cocostuff/dataset/images/train2017/000000512424.jpg /data/datasets/cocostuff/dataset/annotations/train2017/000000512424.png
/data/datasets/cocostuff/dataset/images/train2017/000000498532.jpg /data/datasets/cocostuff/dataset/annotations/train2017/000000498532.png
/data/datasets/cocostuff/dataset/images/train2017/000000119845.jpg /data/datasets/cocostuff/dataset/annotations/train2017/000000119845.png
/data/datasets/cocostuff/dataset/images/train2017/000000241531.jpg /data/datasets/cocostuff/dataset/annotations/train2017/000000241531.png
/data/datasets/cocostuff/dataset/images/train2017/000000244005.jpg /data/datasets/cocostuff/dataset/annotations/train2017/000000244005.png
/data/datasets/cocostuff/dataset/images/train2017/000000010903.jpg /data/datasets/cocostuff/dataset/annotations/train2017/000000010903.png
/data/datasets/cocostuff/dataset/images/train2017/000000128275.jpg /data/datasets/cocostuff/dataset/annotations/train2017/000000128275.png
/data/datasets/cocostuff/dataset/images/train2017/000000049625.jpg /data/datasets/cocostuff/dataset/annotations/train2017/000000049625.png
/data/datasets/cocostuff/dataset/images/train2017/000000451172.jpg /data/datasets/cocostuff/dataset/annotations/train2017/000000451172.png
/data/datasets/cocostuff/dataset/images/train2017/000000299380.jpg /data/datasets/cocostuff/dataset/annotations/train2017/000000299380.png
/data/datasets/cocostuff/dataset/images/train2017/000000489070.jpg /data/datasets/cocostuff/dataset/annotations/train2017/000000489070.png
/data/datasets/cocostuff/dataset/images/train2017/000000040144.jpg /data/datasets/cocostuff/dataset/annotations/train2017/000000040144.png
/data/datasets/cocostuff/dataset/images/train2017/000000161019.jpg /data/datasets/cocostuff/dataset/annotations/train2017/000000161019.png
/data/datasets/cocostuff/dataset/images/train2017/000000341868.jpg /data/datasets/cocostuff/dataset/annotations/train2017/000000341868.png
/data/datasets/cocostuff/dataset/images/train2017/000000016836.jpg /data/datasets/cocostuff/dataset/annotations/train2017/000000016836.png
/data/datasets/cocostuff/dataset/images/train2017/000000172327.jpg /data/datasets/cocostuff/dataset/annotations/train2017/000000172327.png
/data/datasets/cocostuff/dataset/images/train2017/000000168817.jpg /data/datasets/cocostuff/dataset/annotations/train2017/000000168817.png
/data/datasets/cocostuff/dataset/images/train2017/000000576543.jpg /data/datasets/cocostuff/dataset/annotations/train2017/000000576543.png
/data/datasets/cocostuff/dataset/images/train2017/000000148358.jpg /data/datasets/cocostuff/dataset/annotations/train2017/000000148358.png
/data/datasets/cocostuff/dataset/images/train2017/000000020549.jpg /data/datasets/cocostuff/dataset/annotations/train2017/000000020549.png
/data/datasets/cocostuff/dataset/images/train2017/000000257972.jpg /data/datasets/cocostuff/dataset/annotations/train2017/000000257972.png
/data/datasets/cocostuff/dataset/images/train2017/000000163615.jpg /data/datasets/cocostuff/dataset/annotations/train2017/000000163615.png
/data/datasets/cocostuff/dataset/images/train2017/000000443453.jpg /data/datasets/cocostuff/dataset/annotations/train2017/000000443453.png
/data/datasets/cocostuff/dataset/images/train2017/000000301147.jpg /data/datasets/cocostuff/dataset/annotations/train2017/000000301147.png
/data/datasets/cocostuff/dataset/images/train2017/000000545263.jpg /data/datasets/cocostuff/dataset/annotations/train2017/000000545263.png
/data/datasets/cocostuff/dataset/images/train2017/000000306664.jpg /data/datasets/cocostuff/dataset/annotations/train2017/000000306664.png
/data/datasets/cocostuff/dataset/images/train2017/000000522933.jpg /data/datasets/cocostuff/dataset/annotations/train2017/000000522933.png
/data/datasets/cocostuff/dataset/images/train2017/000000510864.jpg /data/datasets/cocostuff/dataset/annotations/train2017/000000510864.png
/data/datasets/cocostuff/dataset/images/train2017/000000392827.jpg /data/datasets/cocostuff/dataset/annotations/train2017/000000392827.png
/data/datasets/cocostuff/dataset/images/train2017/000000420450.jpg /data/datasets/cocostuff/dataset/annotations/train2017/000000420450.png
/data/datasets/cocostuff/dataset/images/train2017/000000405645.jpg /data/datasets/cocostuff/dataset/annotations/train2017/000000405645.png
/data/datasets/cocostuff/dataset/images/train2017/000000212688.jpg /data/datasets/cocostuff/dataset/annotations/train2017/000000212688.png
/data/datasets/cocostuff/dataset/images/train2017/000000476061.jpg /data/datasets/cocostuff/dataset/annotations/train2017/000000476061.png
/data/datasets/cocostuff/dataset/images/train2017/000000294587.jpg /data/datasets/cocostuff/dataset/annotations/train2017/000000294587.png
/data/datasets/cocostuff/dataset/images/train2017/000000112574.jpg /data/datasets/cocostuff/dataset/annotations/train2017/000000112574.png
/data/datasets/cocostuff/dataset/images/train2017/000000155270.jpg /data/datasets/cocostuff/dataset/annotations/train2017/000000155270.png
/data/datasets/cocostuff/dataset/images/train2017/000000404395.jpg /data/datasets/cocostuff/dataset/annotations/train2017/000000404395.png
/data/datasets/cocostuff/dataset/images/train2017/000000573149.jpg /data/datasets/cocostuff/dataset/annotations/train2017/000000573149.png
/data/datasets/cocostuff/dataset/images/train2017/000000006140.jpg /data/datasets/cocostuff/dataset/annotations/train2017/000000006140.png
/data/datasets/cocostuff/dataset/images/train2017/000000493000.jpg /data/datasets/cocostuff/dataset/annotations/train2017/000000493000.png
/data/datasets/cocostuff/dataset/images/train2017/000000204830.jpg /data/datasets/cocostuff/dataset/annotations/train2017/000000204830.png
/data/datasets/cocostuff/dataset/images/train2017/000000422779.jpg /data/datasets/cocostuff/dataset/annotations/train2017/000000422779.png
/data/datasets/cocostuff/dataset/images/train2017/000000237720.jpg /data/datasets/cocostuff/dataset/annotations/train2017/000000237720.png
/data/datasets/cocostuff/dataset/images/train2017/000000546021.jpg /data/datasets/cocostuff/dataset/annotations/train2017/000000546021.png
/data/datasets/cocostuff/dataset/images/train2017/000000249618.jpg /data/datasets/cocostuff/dataset/annotations/train2017/000000249618.png
/data/datasets/cocostuff/dataset/images/train2017/000000477646.jpg /data/datasets/cocostuff/dataset/annotations/train2017/000000477646.png
/data/datasets/cocostuff/dataset/images/train2017/000000349936.jpg /data/datasets/cocostuff/dataset/annotations/train2017/000000349936.png
/data/datasets/cocostuff/dataset/images/train2017/000000563849.jpg /data/datasets/cocostuff/dataset/annotations/train2017/000000563849.png
/data/datasets/cocostuff/dataset/images/train2017/000000327845.jpg /data/datasets/cocostuff/dataset/annotations/train2017/000000327845.png
/data/datasets/cocostuff/dataset/images/train2017/000000361583.jpg /data/datasets/cocostuff/dataset/annotations/train2017/000000361583.png
/data/datasets/cocostuff/dataset/images/train2017/000000122542.jpg /data/datasets/cocostuff/dataset/annotations/train2017/000000122542.png
/data/datasets/cocostuff/dataset/images/train2017/000000152886.jpg /data/datasets/cocostuff/dataset/annotations/train2017/000000152886.png
/data/datasets/cocostuff/dataset/images/train2017/000000072690.jpg /data/datasets/cocostuff/dataset/annotations/train2017/000000072690.png
/data/datasets/cocostuff/dataset/images/train2017/000000268921.jpg /data/datasets/cocostuff/dataset/annotations/train2017/000000268921.png
/data/datasets/cocostuff/dataset/images/train2017/000000411658.jpg /data/datasets/cocostuff/dataset/annotations/train2017/000000411658.png
/data/datasets/cocostuff/dataset/images/train2017/000000216273.jpg /data/datasets/cocostuff/dataset/annotations/train2017/000000216273.png
/data/datasets/cocostuff/dataset/images/train2017/000000453106.jpg /data/datasets/cocostuff/dataset/annotations/train2017/000000453106.png
/data/datasets/cocostuff/dataset/images/train2017/000000425177.jpg /data/datasets/cocostuff/dataset/annotations/train2017/000000425177.png
/data/datasets/cocostuff/dataset/images/train2017/000000559051.jpg /data/datasets/cocostuff/dataset/annotations/train2017/000000559051.png
/data/datasets/cocostuff/dataset/images/train2017/000000368356.jpg /data/datasets/cocostuff/dataset/annotations/train2017/000000368356.png
/data/datasets/cocostuff/dataset/images/train2017/000000333887.jpg /data/datasets/cocostuff/dataset/annotations/train2017/000000333887.png
/data/datasets/cocostuff/dataset/images/train2017/000000304238.jpg /data/datasets/cocostuff/dataset/annotations/train2017/000000304238.png
/data/datasets/cocostuff/dataset/images/train2017/000000532926.jpg /data/datasets/cocostuff/dataset/annotations/train2017/000000532926.png
/data/datasets/cocostuff/dataset/images/train2017/000000507542.jpg /data/datasets/cocostuff/dataset/annotations/train2017/000000507542.png
/data/datasets/cocostuff/dataset/images/train2017/000000436865.jpg /data/datasets/cocostuff/dataset/annotations/train2017/000000436865.png
/data/datasets/cocostuff/dataset/images/train2017/000000511224.jpg /data/datasets/cocostuff/dataset/annotations/train2017/000000511224.png
/data/datasets/cocostuff/dataset/images/train2017/000000274409.jpg /data/datasets/cocostuff/dataset/annotations/train2017/000000274409.png
/data/datasets/cocostuff/dataset/images/train2017/000000326442.jpg /data/datasets/cocostuff/dataset/annotations/train2017/000000326442.png
/data/datasets/cocostuff/dataset/images/train2017/000000217376.jpg /data/datasets/cocostuff/dataset/annotations/train2017/000000217376.png
/data/datasets/cocostuff/dataset/images/train2017/000000059015.jpg /data/datasets/cocostuff/dataset/annotations/train2017/000000059015.png
/data/datasets/cocostuff/dataset/images/train2017/000000429754.jpg /data/datasets/cocostuff/dataset/annotations/train2017/000000429754.png
/data/datasets/cocostuff/dataset/images/train2017/000000365295.jpg /data/datasets/cocostuff/dataset/annotations/train2017/000000365295.png
/data/datasets/cocostuff/dataset/images/train2017/000000422534.jpg /data/datasets/cocostuff/dataset/annotations/train2017/000000422534.png
/data/datasets/cocostuff/dataset/images/train2017/000000224647.jpg /data/datasets/cocostuff/dataset/annotations/train2017/000000224647.png
/data/datasets/cocostuff/dataset/images/train2017/000000142698.jpg /data/datasets/cocostuff/dataset/annotations/train2017/000000142698.png
/data/datasets/cocostuff/dataset/images/train2017/000000129659.jpg /data/datasets/cocostuff/dataset/annotations/train2017/000000129659.png
/data/datasets/cocostuff/dataset/images/train2017/000000201993.jpg /data/datasets/cocostuff/dataset/annotations/train2017/000000201993.png
/data/datasets/cocostuff/dataset/images/train2017/000000371069.jpg /data/datasets/cocostuff/dataset/annotations/train2017/000000371069.png
/data/datasets/cocostuff/dataset/images/train2017/000000046385.jpg /data/datasets/cocostuff/dataset/annotations/train2017/000000046385.png
/data/datasets/cocostuff/dataset/images/train2017/000000325867.jpg /data/datasets/cocostuff/dataset/annotations/train2017/000000325867.png
/data/datasets/cocostuff/dataset/images/train2017/000000513729.jpg /data/datasets/cocostuff/dataset/annotations/train2017/000000513729.png
/data/datasets/cocostuff/dataset/images/train2017/000000497375.jpg /data/datasets/cocostuff/dataset/annotations/train2017/000000497375.png
/data/datasets/cocostuff/dataset/images/train2017/000000038355.jpg /data/datasets/cocostuff/dataset/annotations/train2017/000000038355.png
/data/datasets/cocostuff/dataset/images/train2017/000000386272.jpg /data/datasets/cocostuff/dataset/annotations/train2017/000000386272.png
/data/datasets/cocostuff/dataset/images/train2017/000000115851.jpg /data/datasets/cocostuff/dataset/annotations/train2017/000000115851.png
/data/datasets/cocostuff/dataset/images/train2017/000000548878.jpg /data/datasets/cocostuff/dataset/annotations/train2017/000000548878.png
/data/datasets/cocostuff/dataset/images/train2017/000000026818.jpg /data/datasets/cocostuff/dataset/annotations/train2017/000000026818.png
/data/datasets/cocostuff/dataset/images/train2017/000000248009.jpg /data/datasets/cocostuff/dataset/annotations/train2017/000000248009.png
/data/datasets/cocostuff/dataset/images/train2017/000000280157.jpg /data/datasets/cocostuff/dataset/annotations/train2017/000000280157.png
/data/datasets/cocostuff/dataset/images/train2017/000000342952.jpg /data/datasets/cocostuff/dataset/annotations/train2017/000000342952.png
/data/datasets/cocostuff/dataset/images/train2017/000000383958.jpg /data/datasets/cocostuff/dataset/annotations/train2017/000000383958.png
/data/datasets/cocostuff/dataset/images/train2017/000000266131.jpg /data/datasets/cocostuff/dataset/annotations/train2017/000000266131.png
/data/datasets/cocostuff/dataset/images/train2017/000000050672.jpg /data/datasets/cocostuff/dataset/annotations/train2017/000000050672.png
/data/datasets/cocostuff/dataset/images/train2017/000000515751.jpg /data/datasets/cocostuff/dataset/annotations/train2017/000000515751.png
/data/datasets/cocostuff/dataset/images/train2017/000000364464.jpg /data/datasets/cocostuff/dataset/annotations/train2017/000000364464.png
/data/datasets/cocostuff/dataset/images/train2017/000000102322.jpg /data/datasets/cocostuff/dataset/annotations/train2017/000000102322.png
/data/datasets/cocostuff/dataset/images/train2017/000000093201.jpg /data/datasets/cocostuff/dataset/annotations/train2017/000000093201.png
/data/datasets/cocostuff/dataset/images/train2017/000000062246.jpg /data/datasets/cocostuff/dataset/annotations/train2017/000000062246.png
/data/datasets/cocostuff/dataset/images/train2017/000000256160.jpg /data/datasets/cocostuff/dataset/annotations/train2017/000000256160.png
/data/datasets/cocostuff/dataset/images/train2017/000000496019.jpg /data/datasets/cocostuff/dataset/annotations/train2017/000000496019.png
/data/datasets/cocostuff/dataset/images/train2017/000000329469.jpg /data/datasets/cocostuff/dataset/annotations/train2017/000000329469.png
/data/datasets/cocostuff/dataset/images/train2017/000000387281.jpg /data/datasets/cocostuff/dataset/annotations/train2017/000000387281.png
/data/datasets/cocostuff/dataset/images/train2017/000000085235.jpg /data/datasets/cocostuff/dataset/annotations/train2017/000000085235.png
/data/datasets/cocostuff/dataset/images/train2017/000000074686.jpg /data/datasets/cocostuff/dataset/annotations/train2017/000000074686.png
/data/datasets/cocostuff/dataset/images/train2017/000000520342.jpg /data/datasets/cocostuff/dataset/annotations/train2017/000000520342.png
/data/datasets/cocostuff/dataset/images/train2017/000000296474.jpg /data/datasets/cocostuff/dataset/annotations/train2017/000000296474.png
/data/datasets/cocostuff/dataset/images/train2017/000000282982.jpg /data/datasets/cocostuff/dataset/annotations/train2017/000000282982.png
/data/datasets/cocostuff/dataset/images/train2017/000000266176.jpg /data/datasets/cocostuff/dataset/annotations/train2017/000000266176.png
/data/datasets/cocostuff/dataset/images/train2017/000000098328.jpg /data/datasets/cocostuff/dataset/annotations/train2017/000000098328.png
/data/datasets/cocostuff/dataset/images/train2017/000000350167.jpg /data/datasets/cocostuff/dataset/annotations/train2017/000000350167.png
/data/datasets/cocostuff/dataset/images/train2017/000000346586.jpg /data/datasets/cocostuff/dataset/annotations/train2017/000000346586.png
/data/datasets/cocostuff/dataset/images/train2017/000000249983.jpg /data/datasets/cocostuff/dataset/annotations/train2017/000000249983.png
/data/datasets/cocostuff/dataset/images/train2017/000000557151.jpg /data/datasets/cocostuff/dataset/annotations/train2017/000000557151.png
/data/datasets/cocostuff/dataset/images/train2017/000000177837.jpg /data/datasets/cocostuff/dataset/annotations/train2017/000000177837.png
/data/datasets/cocostuff/dataset/images/train2017/000000359876.jpg /data/datasets/cocostuff/dataset/annotations/train2017/000000359876.png
/data/datasets/cocostuff/dataset/images/train2017/000000283624.jpg /data/datasets/cocostuff/dataset/annotations/train2017/000000283624.png
/data/datasets/cocostuff/dataset/images/train2017/000000288828.jpg /data/datasets/cocostuff/dataset/annotations/train2017/000000288828.png
/data/datasets/cocostuff/dataset/images/train2017/000000483382.jpg /data/datasets/cocostuff/dataset/annotations/train2017/000000483382.png
/data/datasets/cocostuff/dataset/images/train2017/000000263002.jpg /data/datasets/cocostuff/dataset/annotations/train2017/000000263002.png
/data/datasets/cocostuff/dataset/images/train2017/000000403873.jpg /data/datasets/cocostuff/dataset/annotations/train2017/000000403873.png
/data/datasets/cocostuff/dataset/images/train2017/000000515216.jpg /data/datasets/cocostuff/dataset/annotations/train2017/000000515216.png
/data/datasets/cocostuff/dataset/images/train2017/000000346309.jpg /data/datasets/cocostuff/dataset/annotations/train2017/000000346309.png
/data/datasets/cocostuff/dataset/images/train2017/000000515309.jpg /data/datasets/cocostuff/dataset/annotations/train2017/000000515309.png
/data/datasets/cocostuff/dataset/images/train2017/000000430244.jpg /data/datasets/cocostuff/dataset/annotations/train2017/000000430244.png
/data/datasets/cocostuff/dataset/images/train2017/000000375324.jpg /data/datasets/cocostuff/dataset/annotations/train2017/000000375324.png
/data/datasets/cocostuff/dataset/images/train2017/000000325598.jpg /data/datasets/cocostuff/dataset/annotations/train2017/000000325598.png
/data/datasets/cocostuff/dataset/images/train2017/000000563455.jpg /data/datasets/cocostuff/dataset/annotations/train2017/000000563455.png
/data/datasets/cocostuff/dataset/images/train2017/000000013675.jpg /data/datasets/cocostuff/dataset/annotations/train2017/000000013675.png
/data/datasets/cocostuff/dataset/images/train2017/000000554875.jpg /data/datasets/cocostuff/dataset/annotations/train2017/000000554875.png
/data/datasets/cocostuff/dataset/images/train2017/000000380931.jpg /data/datasets/cocostuff/dataset/annotations/train2017/000000380931.png
/data/datasets/cocostuff/dataset/images/train2017/000000480052.jpg /data/datasets/cocostuff/dataset/annotations/train2017/000000480052.png
/data/datasets/cocostuff/dataset/images/train2017/000000521301.jpg /data/datasets/cocostuff/dataset/annotations/train2017/000000521301.png
/data/datasets/cocostuff/dataset/images/train2017/000000505903.jpg /data/datasets/cocostuff/dataset/annotations/train2017/000000505903.png
/data/datasets/cocostuff/dataset/images/train2017/000000324456.jpg /data/datasets/cocostuff/dataset/annotations/train2017/000000324456.png
/data/datasets/cocostuff/dataset/images/train2017/000000471718.jpg /data/datasets/cocostuff/dataset/annotations/train2017/000000471718.png
/data/datasets/cocostuff/dataset/images/train2017/000000043203.jpg /data/datasets/cocostuff/dataset/annotations/train2017/000000043203.png
/data/datasets/cocostuff/dataset/images/train2017/000000573761.jpg /data/datasets/cocostuff/dataset/annotations/train2017/000000573761.png
/data/datasets/cocostuff/dataset/images/train2017/000000283055.jpg /data/datasets/cocostuff/dataset/annotations/train2017/000000283055.png
/data/datasets/cocostuff/dataset/images/train2017/000000187609.jpg /data/datasets/cocostuff/dataset/annotations/train2017/000000187609.png
/data/datasets/cocostuff/dataset/images/train2017/000000168084.jpg /data/datasets/cocostuff/dataset/annotations/train2017/000000168084.png
/data/datasets/cocostuff/dataset/images/train2017/000000321318.jpg /data/datasets/cocostuff/dataset/annotations/train2017/000000321318.png
/data/datasets/cocostuff/dataset/images/train2017/000000111124.jpg /data/datasets/cocostuff/dataset/annotations/train2017/000000111124.png
/data/datasets/cocostuff/dataset/images/train2017/000000436146.jpg /data/datasets/cocostuff/dataset/annotations/train2017/000000436146.png
/data/datasets/cocostuff/dataset/images/train2017/000000339693.jpg /data/datasets/cocostuff/dataset/annotations/train2017/000000339693.png
/data/datasets/cocostuff/dataset/images/train2017/000000382357.jpg /data/datasets/cocostuff/dataset/annotations/train2017/000000382357.png
/data/datasets/cocostuff/dataset/images/train2017/000000453377.jpg /data/datasets/cocostuff/dataset/annotations/train2017/000000453377.png
/data/datasets/cocostuff/dataset/images/train2017/000000025628.jpg /data/datasets/cocostuff/dataset/annotations/train2017/000000025628.png
/data/datasets/cocostuff/dataset/images/train2017/000000132386.jpg /data/datasets/cocostuff/dataset/annotations/train2017/000000132386.png
/data/datasets/cocostuff/dataset/images/train2017/000000422432.jpg /data/datasets/cocostuff/dataset/annotations/train2017/000000422432.png
/data/datasets/cocostuff/dataset/images/train2017/000000001507.jpg /data/datasets/cocostuff/dataset/annotations/train2017/000000001507.png
/data/datasets/cocostuff/dataset/images/train2017/000000179650.jpg /data/datasets/cocostuff/dataset/annotations/train2017/000000179650.png
/data/datasets/cocostuff/dataset/images/train2017/000000163142.jpg /data/datasets/cocostuff/dataset/annotations/train2017/000000163142.png
/data/datasets/cocostuff/dataset/images/train2017/000000399252.jpg /data/datasets/cocostuff/dataset/annotations/train2017/000000399252.png
/data/datasets/cocostuff/dataset/images/train2017/000000406681.jpg /data/datasets/cocostuff/dataset/annotations/train2017/000000406681.png
/data/datasets/cocostuff/dataset/images/train2017/000000394620.jpg /data/datasets/cocostuff/dataset/annotations/train2017/000000394620.png
/data/datasets/cocostuff/dataset/images/train2017/000000545260.jpg /data/datasets/cocostuff/dataset/annotations/train2017/000000545260.png
/data/datasets/cocostuff/dataset/images/train2017/000000168022.jpg /data/datasets/cocostuff/dataset/annotations/train2017/000000168022.png
/data/datasets/cocostuff/dataset/images/train2017/000000508262.jpg /data/datasets/cocostuff/dataset/annotations/train2017/000000508262.png
/data/datasets/cocostuff/dataset/images/train2017/000000397064.jpg /data/datasets/cocostuff/dataset/annotations/train2017/000000397064.png
/data/datasets/cocostuff/dataset/images/train2017/000000424137.jpg /data/datasets/cocostuff/dataset/annotations/train2017/000000424137.png
/data/datasets/cocostuff/dataset/images/train2017/000000015096.jpg /data/datasets/cocostuff/dataset/annotations/train2017/000000015096.png
/data/datasets/cocostuff/dataset/images/train2017/000000459451.jpg /data/datasets/cocostuff/dataset/annotations/train2017/000000459451.png
/data/datasets/cocostuff/dataset/images/train2017/000000337705.jpg /data/datasets/cocostuff/dataset/annotations/train2017/000000337705.png
/data/datasets/cocostuff/dataset/images/train2017/000000368096.jpg /data/datasets/cocostuff/dataset/annotations/train2017/000000368096.png
/data/datasets/cocostuff/dataset/images/train2017/000000054540.jpg /data/datasets/cocostuff/dataset/annotations/train2017/000000054540.png
/data/datasets/cocostuff/dataset/images/train2017/000000489453.jpg /data/datasets/cocostuff/dataset/annotations/train2017/000000489453.png
/data/datasets/cocostuff/dataset/images/train2017/000000076912.jpg /data/datasets/cocostuff/dataset/annotations/train2017/000000076912.png
/data/datasets/cocostuff/dataset/images/train2017/000000405473.jpg /data/datasets/cocostuff/dataset/annotations/train2017/000000405473.png
/data/datasets/cocostuff/dataset/images/train2017/000000257632.jpg /data/datasets/cocostuff/dataset/annotations/train2017/000000257632.png
/data/datasets/cocostuff/dataset/images/train2017/000000345419.jpg /data/datasets/cocostuff/dataset/annotations/train2017/000000345419.png
/data/datasets/cocostuff/dataset/images/train2017/000000004527.jpg /data/datasets/cocostuff/dataset/annotations/train2017/000000004527.png
/data/datasets/cocostuff/dataset/images/train2017/000000313198.jpg /data/datasets/cocostuff/dataset/annotations/train2017/000000313198.png
/data/datasets/cocostuff/dataset/images/train2017/000000433987.jpg /data/datasets/cocostuff/dataset/annotations/train2017/000000433987.png
/data/datasets/cocostuff/dataset/images/train2017/000000533218.jpg /data/datasets/cocostuff/dataset/annotations/train2017/000000533218.png
/data/datasets/cocostuff/dataset/images/train2017/000000169584.jpg /data/datasets/cocostuff/dataset/annotations/train2017/000000169584.png
/data/datasets/cocostuff/dataset/images/train2017/000000012283.jpg /data/datasets/cocostuff/dataset/annotations/train2017/000000012283.png
/data/datasets/cocostuff/dataset/images/train2017/000000160393.jpg /data/datasets/cocostuff/dataset/annotations/train2017/000000160393.png
/data/datasets/cocostuff/dataset/images/train2017/000000547863.jpg /data/datasets/cocostuff/dataset/annotations/train2017/000000547863.png
/data/datasets/cocostuff/dataset/images/train2017/000000562305.jpg /data/datasets/cocostuff/dataset/annotations/train2017/000000562305.png
/data/datasets/cocostuff/dataset/images/train2017/000000356513.jpg /data/datasets/cocostuff/dataset/annotations/train2017/000000356513.png
/data/datasets/cocostuff/dataset/images/train2017/000000270070.jpg /data/datasets/cocostuff/dataset/annotations/train2017/000000270070.png
/data/datasets/cocostuff/dataset/images/train2017/000000233829.jpg /data/datasets/cocostuff/dataset/annotations/train2017/000000233829.png
/data/datasets/cocostuff/dataset/images/train2017/000000536720.jpg /data/datasets/cocostuff/dataset/annotations/train2017/000000536720.png
/data/datasets/cocostuff/dataset/images/train2017/000000378545.jpg /data/datasets/cocostuff/dataset/annotations/train2017/000000378545.png
/data/datasets/cocostuff/dataset/images/train2017/000000448494.jpg /data/datasets/cocostuff/dataset/annotations/train2017/000000448494.png
/data/datasets/cocostuff/dataset/images/train2017/000000132019.jpg /data/datasets/cocostuff/dataset/annotations/train2017/000000132019.png
/data/datasets/cocostuff/dataset/images/train2017/000000000438.jpg /data/datasets/cocostuff/dataset/annotations/train2017/000000000438.png
/data/datasets/cocostuff/dataset/images/train2017/000000154502.jpg /data/datasets/cocostuff/dataset/annotations/train2017/000000154502.png
/data/datasets/cocostuff/dataset/images/train2017/000000580334.jpg /data/datasets/cocostuff/dataset/annotations/train2017/000000580334.png
/data/datasets/cocostuff/dataset/images/train2017/000000205577.jpg /data/datasets/cocostuff/dataset/annotations/train2017/000000205577.png
/data/datasets/cocostuff/dataset/images/train2017/000000348968.jpg /data/datasets/cocostuff/dataset/annotations/train2017/000000348968.png
/data/datasets/cocostuff/dataset/images/train2017/000000528882.jpg /data/datasets/cocostuff/dataset/annotations/train2017/000000528882.png
/data/datasets/cocostuff/dataset/images/train2017/000000278066.jpg /data/datasets/cocostuff/dataset/annotations/train2017/000000278066.png
/data/datasets/cocostuff/dataset/images/train2017/000000567976.jpg /data/datasets/cocostuff/dataset/annotations/train2017/000000567976.png
/data/datasets/cocostuff/dataset/images/train2017/000000381699.jpg /data/datasets/cocostuff/dataset/annotations/train2017/000000381699.png
/data/datasets/cocostuff/dataset/images/train2017/000000170888.jpg /data/datasets/cocostuff/dataset/annotations/train2017/000000170888.png
/data/datasets/cocostuff/dataset/images/train2017/000000074825.jpg /data/datasets/cocostuff/dataset/annotations/train2017/000000074825.png
/data/datasets/cocostuff/dataset/images/train2017/000000277089.jpg /data/datasets/cocostuff/dataset/annotations/train2017/000000277089.png
/data/datasets/cocostuff/dataset/images/train2017/000000259242.jpg /data/datasets/cocostuff/dataset/annotations/train2017/000000259242.png
/data/datasets/cocostuff/dataset/images/train2017/000000156869.jpg /data/datasets/cocostuff/dataset/annotations/train2017/000000156869.png
/data/datasets/cocostuff/dataset/images/train2017/000000042421.jpg /data/datasets/cocostuff/dataset/annotations/train2017/000000042421.png
/data/datasets/cocostuff/dataset/images/train2017/000000313419.jpg /data/datasets/cocostuff/dataset/annotations/train2017/000000313419.png
/data/datasets/cocostuff/dataset/images/train2017/000000405862.jpg /data/datasets/cocostuff/dataset/annotations/train2017/000000405862.png
/data/datasets/cocostuff/dataset/images/train2017/000000575595.jpg /data/datasets/cocostuff/dataset/annotations/train2017/000000575595.png
/data/datasets/cocostuff/dataset/images/train2017/000000168215.jpg /data/datasets/cocostuff/dataset/annotations/train2017/000000168215.png
/data/datasets/cocostuff/dataset/images/train2017/000000529455.jpg /data/datasets/cocostuff/dataset/annotations/train2017/000000529455.png
/data/datasets/cocostuff/dataset/images/train2017/000000107619.jpg /data/datasets/cocostuff/dataset/annotations/train2017/000000107619.png
/data/datasets/cocostuff/dataset/images/train2017/000000416605.jpg /data/datasets/cocostuff/dataset/annotations/train2017/000000416605.png
/data/datasets/cocostuff/dataset/images/train2017/000000548362.jpg /data/datasets/cocostuff/dataset/annotations/train2017/000000548362.png
/data/datasets/cocostuff/dataset/images/train2017/000000205861.jpg /data/datasets/cocostuff/dataset/annotations/train2017/000000205861.png
/data/datasets/cocostuff/dataset/images/train2017/000000541071.jpg /data/datasets/cocostuff/dataset/annotations/train2017/000000541071.png
/data/datasets/cocostuff/dataset/images/train2017/000000022154.jpg /data/datasets/cocostuff/dataset/annotations/train2017/000000022154.png
/data/datasets/cocostuff/dataset/images/train2017/000000209036.jpg /data/datasets/cocostuff/dataset/annotations/train2017/000000209036.png
/data/datasets/cocostuff/dataset/images/train2017/000000079860.jpg /data/datasets/cocostuff/dataset/annotations/train2017/000000079860.png
/data/datasets/cocostuff/dataset/images/train2017/000000087029.jpg /data/datasets/cocostuff/dataset/annotations/train2017/000000087029.png
/data/datasets/cocostuff/dataset/images/train2017/000000091301.jpg /data/datasets/cocostuff/dataset/annotations/train2017/000000091301.png
/data/datasets/cocostuff/dataset/images/train2017/000000374453.jpg /data/datasets/cocostuff/dataset/annotations/train2017/000000374453.png
/data/datasets/cocostuff/dataset/images/train2017/000000411223.jpg /data/datasets/cocostuff/dataset/annotations/train2017/000000411223.png
/data/datasets/cocostuff/dataset/images/train2017/000000388858.jpg /data/datasets/cocostuff/dataset/annotations/train2017/000000388858.png
/data/datasets/cocostuff/dataset/images/train2017/000000038552.jpg /data/datasets/cocostuff/dataset/annotations/train2017/000000038552.png
/data/datasets/cocostuff/dataset/images/train2017/000000264855.jpg /data/datasets/cocostuff/dataset/annotations/train2017/000000264855.png
/data/datasets/cocostuff/dataset/images/train2017/000000419978.jpg /data/datasets/cocostuff/dataset/annotations/train2017/000000419978.png
/data/datasets/cocostuff/dataset/images/train2017/000000472552.jpg /data/datasets/cocostuff/dataset/annotations/train2017/000000472552.png
/data/datasets/cocostuff/dataset/images/train2017/000000553061.jpg /data/datasets/cocostuff/dataset/annotations/train2017/000000553061.png
/data/datasets/cocostuff/dataset/images/train2017/000000563437.jpg /data/datasets/cocostuff/dataset/annotations/train2017/000000563437.png
/data/datasets/cocostuff/dataset/images/train2017/000000144178.jpg /data/datasets/cocostuff/dataset/annotations/train2017/000000144178.png
/data/datasets/cocostuff/dataset/images/train2017/000000292596.jpg /data/datasets/cocostuff/dataset/annotations/train2017/000000292596.png
/data/datasets/cocostuff/dataset/images/train2017/000000414439.jpg /data/datasets/cocostuff/dataset/annotations/train2017/000000414439.png
/data/datasets/cocostuff/dataset/images/train2017/000000201685.jpg /data/datasets/cocostuff/dataset/annotations/train2017/000000201685.png
/data/datasets/cocostuff/dataset/images/train2017/000000216417.jpg /data/datasets/cocostuff/dataset/annotations/train2017/000000216417.png
/data/datasets/cocostuff/dataset/images/train2017/000000078590.jpg /data/datasets/cocostuff/dataset/annotations/train2017/000000078590.png
/data/datasets/cocostuff/dataset/images/train2017/000000017778.jpg /data/datasets/cocostuff/dataset/annotations/train2017/000000017778.png
/data/datasets/cocostuff/dataset/images/train2017/000000078929.jpg /data/datasets/cocostuff/dataset/annotations/train2017/000000078929.png
/data/datasets/cocostuff/dataset/images/train2017/000000357511.jpg /data/datasets/cocostuff/dataset/annotations/train2017/000000357511.png
/data/datasets/cocostuff/dataset/images/train2017/000000110951.jpg /data/datasets/cocostuff/dataset/annotations/train2017/000000110951.png
/data/datasets/cocostuff/dataset/images/train2017/000000550009.jpg /data/datasets/cocostuff/dataset/annotations/train2017/000000550009.png
/data/datasets/cocostuff/dataset/images/train2017/000000128008.jpg /data/datasets/cocostuff/dataset/annotations/train2017/000000128008.png
/data/datasets/cocostuff/dataset/images/train2017/000000341529.jpg /data/datasets/cocostuff/dataset/annotations/train2017/000000341529.png
/data/datasets/cocostuff/dataset/images/train2017/000000280132.jpg /data/datasets/cocostuff/dataset/annotations/train2017/000000280132.png
/data/datasets/cocostuff/dataset/images/train2017/000000257767.jpg /data/datasets/cocostuff/dataset/annotations/train2017/000000257767.png
/data/datasets/cocostuff/dataset/images/train2017/000000250261.jpg /data/datasets/cocostuff/dataset/annotations/train2017/000000250261.png
/data/datasets/cocostuff/dataset/images/train2017/000000218189.jpg /data/datasets/cocostuff/dataset/annotations/train2017/000000218189.png
/data/datasets/cocostuff/dataset/images/train2017/000000458463.jpg /data/datasets/cocostuff/dataset/annotations/train2017/000000458463.png
/data/datasets/cocostuff/dataset/images/train2017/000000423694.jpg /data/datasets/cocostuff/dataset/annotations/train2017/000000423694.png
/data/datasets/cocostuff/dataset/images/train2017/000000520561.jpg /data/datasets/cocostuff/dataset/annotations/train2017/000000520561.png
/data/datasets/cocostuff/dataset/images/train2017/000000255214.jpg /data/datasets/cocostuff/dataset/annotations/train2017/000000255214.png
/data/datasets/cocostuff/dataset/images/train2017/000000298081.jpg /data/datasets/cocostuff/dataset/annotations/train2017/000000298081.png
/data/datasets/cocostuff/dataset/images/train2017/000000032362.jpg /data/datasets/cocostuff/dataset/annotations/train2017/000000032362.png
/data/datasets/cocostuff/dataset/images/train2017/000000432213.jpg /data/datasets/cocostuff/dataset/annotations/train2017/000000432213.png
/data/datasets/cocostuff/dataset/images/train2017/000000581057.jpg /data/datasets/cocostuff/dataset/annotations/train2017/000000581057.png
/data/datasets/cocostuff/dataset/images/train2017/000000112582.jpg /data/datasets/cocostuff/dataset/annotations/train2017/000000112582.png
/data/datasets/cocostuff/dataset/images/train2017/000000561033.jpg /data/datasets/cocostuff/dataset/annotations/train2017/000000561033.png
/data/datasets/cocostuff/dataset/images/train2017/000000238310.jpg /data/datasets/cocostuff/dataset/annotations/train2017/000000238310.png
/data/datasets/cocostuff/dataset/images/train2017/000000293853.jpg /data/datasets/cocostuff/dataset/annotations/train2017/000000293853.png
/data/datasets/cocostuff/dataset/images/train2017/000000142340.jpg /data/datasets/cocostuff/dataset/annotations/train2017/000000142340.png
/data/datasets/cocostuff/dataset/images/train2017/000000448176.jpg /data/datasets/cocostuff/dataset/annotations/train2017/000000448176.png
/data/datasets/cocostuff/dataset/images/train2017/000000304223.jpg /data/datasets/cocostuff/dataset/annotations/train2017/000000304223.png
/data/datasets/cocostuff/dataset/images/train2017/000000554217.jpg /data/datasets/cocostuff/dataset/annotations/train2017/000000554217.png
/data/datasets/cocostuff/dataset/images/train2017/000000206731.jpg /data/datasets/cocostuff/dataset/annotations/train2017/000000206731.png
/data/datasets/cocostuff/dataset/images/train2017/000000274792.jpg /data/datasets/cocostuff/dataset/annotations/train2017/000000274792.png
/data/datasets/cocostuff/dataset/images/train2017/000000356131.jpg /data/datasets/cocostuff/dataset/annotations/train2017/000000356131.png
/data/datasets/cocostuff/dataset/images/train2017/000000209084.jpg /data/datasets/cocostuff/dataset/annotations/train2017/000000209084.png
/data/datasets/cocostuff/dataset/images/train2017/000000406550.jpg /data/datasets/cocostuff/dataset/annotations/train2017/000000406550.png
/data/datasets/cocostuff/dataset/images/train2017/000000393411.jpg /data/datasets/cocostuff/dataset/annotations/train2017/000000393411.png
/data/datasets/cocostuff/dataset/images/train2017/000000325346.jpg /data/datasets/cocostuff/dataset/annotations/train2017/000000325346.png
/data/datasets/cocostuff/dataset/images/train2017/000000337222.jpg /data/datasets/cocostuff/dataset/annotations/train2017/000000337222.png
/data/datasets/cocostuff/dataset/images/train2017/000000196681.jpg /data/datasets/cocostuff/dataset/annotations/train2017/000000196681.png
/data/datasets/cocostuff/dataset/images/train2017/000000215315.jpg /data/datasets/cocostuff/dataset/annotations/train2017/000000215315.png
/data/datasets/cocostuff/dataset/images/train2017/000000039643.jpg /data/datasets/cocostuff/dataset/annotations/train2017/000000039643.png
/data/datasets/cocostuff/dataset/images/train2017/000000031090.jpg /data/datasets/cocostuff/dataset/annotations/train2017/000000031090.png
/data/datasets/cocostuff/dataset/images/train2017/000000246843.jpg /data/datasets/cocostuff/dataset/annotations/train2017/000000246843.png
/data/datasets/cocostuff/dataset/images/train2017/000000185384.jpg /data/datasets/cocostuff/dataset/annotations/train2017/000000185384.png
/data/datasets/cocostuff/dataset/images/train2017/000000106392.jpg /data/datasets/cocostuff/dataset/annotations/train2017/000000106392.png
/data/datasets/cocostuff/dataset/images/train2017/000000381568.jpg /data/datasets/cocostuff/dataset/annotations/train2017/000000381568.png
/data/datasets/cocostuff/dataset/images/train2017/000000510577.jpg /data/datasets/cocostuff/dataset/annotations/train2017/000000510577.png
/data/datasets/cocostuff/dataset/images/train2017/000000328536.jpg /data/datasets/cocostuff/dataset/annotations/train2017/000000328536.png
/data/datasets/cocostuff/dataset/images/train2017/000000205898.jpg /data/datasets/cocostuff/dataset/annotations/train2017/000000205898.png
/data/datasets/cocostuff/dataset/images/train2017/000000509859.jpg /data/datasets/cocostuff/dataset/annotations/train2017/000000509859.png
/data/datasets/cocostuff/dataset/images/train2017/000000294689.jpg /data/datasets/cocostuff/dataset/annotations/train2017/000000294689.png
/data/datasets/cocostuff/dataset/images/train2017/000000209239.jpg /data/datasets/cocostuff/dataset/annotations/train2017/000000209239.png
/data/datasets/cocostuff/dataset/images/train2017/000000069163.jpg /data/datasets/cocostuff/dataset/annotations/train2017/000000069163.png
/data/datasets/cocostuff/dataset/images/train2017/000000375045.jpg /data/datasets/cocostuff/dataset/annotations/train2017/000000375045.png
/data/datasets/cocostuff/dataset/images/train2017/000000049236.jpg /data/datasets/cocostuff/dataset/annotations/train2017/000000049236.png
/data/datasets/cocostuff/dataset/images/train2017/000000202500.jpg /data/datasets/cocostuff/dataset/annotations/train2017/000000202500.png
/data/datasets/cocostuff/dataset/images/train2017/000000000030.jpg /data/datasets/cocostuff/dataset/annotations/train2017/000000000030.png
/data/datasets/cocostuff/dataset/images/train2017/000000263650.jpg /data/datasets/cocostuff/dataset/annotations/train2017/000000263650.png
/data/datasets/cocostuff/dataset/images/train2017/000000531018.jpg /data/datasets/cocostuff/dataset/annotations/train2017/000000531018.png
/data/datasets/cocostuff/dataset/images/train2017/000000223072.jpg /data/datasets/cocostuff/dataset/annotations/train2017/000000223072.png
/data/datasets/cocostuff/dataset/images/train2017/000000294537.jpg /data/datasets/cocostuff/dataset/annotations/train2017/000000294537.png
/data/datasets/cocostuff/dataset/images/train2017/000000337156.jpg /data/datasets/cocostuff/dataset/annotations/train2017/000000337156.png
/data/datasets/cocostuff/dataset/images/train2017/000000108000.jpg /data/datasets/cocostuff/dataset/annotations/train2017/000000108000.png
/data/datasets/cocostuff/dataset/images/train2017/000000095924.jpg /data/datasets/cocostuff/dataset/annotations/train2017/000000095924.png
/data/datasets/cocostuff/dataset/images/train2017/000000543201.jpg /data/datasets/cocostuff/dataset/annotations/train2017/000000543201.png
/data/datasets/cocostuff/dataset/images/train2017/000000453409.jpg /data/datasets/cocostuff/dataset/annotations/train2017/000000453409.png
/data/datasets/cocostuff/dataset/images/train2017/000000086925.jpg /data/datasets/cocostuff/dataset/annotations/train2017/000000086925.png
/data/datasets/cocostuff/dataset/images/train2017/000000364413.jpg /data/datasets/cocostuff/dataset/annotations/train2017/000000364413.png
/data/datasets/cocostuff/dataset/images/train2017/000000551338.jpg /data/datasets/cocostuff/dataset/annotations/train2017/000000551338.png
/data/datasets/cocostuff/dataset/images/train2017/000000447424.jpg /data/datasets/cocostuff/dataset/annotations/train2017/000000447424.png
/data/datasets/cocostuff/dataset/images/train2017/000000393110.jpg /data/datasets/cocostuff/dataset/annotations/train2017/000000393110.png
/data/datasets/cocostuff/dataset/images/train2017/000000352744.jpg /data/datasets/cocostuff/dataset/annotations/train2017/000000352744.png
/data/datasets/cocostuff/dataset/images/train2017/000000000581.jpg /data/datasets/cocostuff/dataset/annotations/train2017/000000000581.png
/data/datasets/cocostuff/dataset/images/train2017/000000523174.jpg /data/datasets/cocostuff/dataset/annotations/train2017/000000523174.png
/data/datasets/cocostuff/dataset/images/train2017/000000063912.jpg /data/datasets/cocostuff/dataset/annotations/train2017/000000063912.png
/data/datasets/cocostuff/dataset/images/train2017/000000398450.jpg /data/datasets/cocostuff/dataset/annotations/train2017/000000398450.png
/data/datasets/cocostuff/dataset/images/train2017/000000153559.jpg /data/datasets/cocostuff/dataset/annotations/train2017/000000153559.png
/data/datasets/cocostuff/dataset/images/train2017/000000125466.jpg /data/datasets/cocostuff/dataset/annotations/train2017/000000125466.png
/data/datasets/cocostuff/dataset/images/train2017/000000279391.jpg /data/datasets/cocostuff/dataset/annotations/train2017/000000279391.png
/data/datasets/cocostuff/dataset/images/train2017/000000345665.jpg /data/datasets/cocostuff/dataset/annotations/train2017/000000345665.png
/data/datasets/cocostuff/dataset/images/train2017/000000401835.jpg /data/datasets/cocostuff/dataset/annotations/train2017/000000401835.png
/data/datasets/cocostuff/dataset/images/train2017/000000125120.jpg /data/datasets/cocostuff/dataset/annotations/train2017/000000125120.png
/data/datasets/cocostuff/dataset/images/train2017/000000071396.jpg /data/datasets/cocostuff/dataset/annotations/train2017/000000071396.png
/data/datasets/cocostuff/dataset/images/train2017/000000173471.jpg /data/datasets/cocostuff/dataset/annotations/train2017/000000173471.png
/data/datasets/cocostuff/dataset/images/train2017/000000196291.jpg /data/datasets/cocostuff/dataset/annotations/train2017/000000196291.png
/data/datasets/cocostuff/dataset/images/train2017/000000183244.jpg /data/datasets/cocostuff/dataset/annotations/train2017/000000183244.png
/data/datasets/cocostuff/dataset/images/train2017/000000163266.jpg /data/datasets/cocostuff/dataset/annotations/train2017/000000163266.png
/data/datasets/cocostuff/dataset/images/train2017/000000274054.jpg /data/datasets/cocostuff/dataset/annotations/train2017/000000274054.png
/data/datasets/cocostuff/dataset/images/train2017/000000063403.jpg /data/datasets/cocostuff/dataset/annotations/train2017/000000063403.png
/data/datasets/cocostuff/dataset/images/train2017/000000558163.jpg /data/datasets/cocostuff/dataset/annotations/train2017/000000558163.png
/data/datasets/cocostuff/dataset/images/train2017/000000090820.jpg /data/datasets/cocostuff/dataset/annotations/train2017/000000090820.png
/data/datasets/cocostuff/dataset/images/train2017/000000483013.jpg /data/datasets/cocostuff/dataset/annotations/train2017/000000483013.png
/data/datasets/cocostuff/dataset/images/train2017/000000353662.jpg /data/datasets/cocostuff/dataset/annotations/train2017/000000353662.png
/data/datasets/cocostuff/dataset/images/train2017/000000320098.jpg /data/datasets/cocostuff/dataset/annotations/train2017/000000320098.png
/data/datasets/cocostuff/dataset/images/train2017/000000378710.jpg /data/datasets/cocostuff/dataset/annotations/train2017/000000378710.png
/data/datasets/cocostuff/dataset/images/train2017/000000204036.jpg /data/datasets/cocostuff/dataset/annotations/train2017/000000204036.png
/data/datasets/cocostuff/dataset/images/train2017/000000325357.jpg /data/datasets/cocostuff/dataset/annotations/train2017/000000325357.png
/data/datasets/cocostuff/dataset/images/train2017/000000097434.jpg /data/datasets/cocostuff/dataset/annotations/train2017/000000097434.png
/data/datasets/cocostuff/dataset/images/train2017/000000333688.jpg /data/datasets/cocostuff/dataset/annotations/train2017/000000333688.png
/data/datasets/cocostuff/dataset/images/train2017/000000244056.jpg /data/datasets/cocostuff/dataset/annotations/train2017/000000244056.png
/data/datasets/cocostuff/dataset/images/train2017/000000171785.jpg /data/datasets/cocostuff/dataset/annotations/train2017/000000171785.png
/data/datasets/cocostuff/dataset/images/train2017/000000010239.jpg /data/datasets/cocostuff/dataset/annotations/train2017/000000010239.png
/data/datasets/cocostuff/dataset/images/train2017/000000340119.jpg /data/datasets/cocostuff/dataset/annotations/train2017/000000340119.png
/data/datasets/cocostuff/dataset/images/train2017/000000131894.jpg /data/datasets/cocostuff/dataset/annotations/train2017/000000131894.png
/data/datasets/cocostuff/dataset/images/train2017/000000215291.jpg /data/datasets/cocostuff/dataset/annotations/train2017/000000215291.png
/data/datasets/cocostuff/dataset/images/train2017/000000278096.jpg /data/datasets/cocostuff/dataset/annotations/train2017/000000278096.png
/data/datasets/cocostuff/dataset/images/train2017/000000537441.jpg /data/datasets/cocostuff/dataset/annotations/train2017/000000537441.png
/data/datasets/cocostuff/dataset/images/train2017/000000231786.jpg /data/datasets/cocostuff/dataset/annotations/train2017/000000231786.png
/data/datasets/cocostuff/dataset/images/train2017/000000488539.jpg /data/datasets/cocostuff/dataset/annotations/train2017/000000488539.png
/data/datasets/cocostuff/dataset/images/train2017/000000140067.jpg /data/datasets/cocostuff/dataset/annotations/train2017/000000140067.png
/data/datasets/cocostuff/dataset/images/train2017/000000103817.jpg /data/datasets/cocostuff/dataset/annotations/train2017/000000103817.png
/data/datasets/cocostuff/dataset/images/train2017/000000082359.jpg /data/datasets/cocostuff/dataset/annotations/train2017/000000082359.png
/data/datasets/cocostuff/dataset/images/train2017/000000112793.jpg /data/datasets/cocostuff/dataset/annotations/train2017/000000112793.png
/data/datasets/cocostuff/dataset/images/train2017/000000200843.jpg /data/datasets/cocostuff/dataset/annotations/train2017/000000200843.png
/data/datasets/cocostuff/dataset/images/train2017/000000562826.jpg /data/datasets/cocostuff/dataset/annotations/train2017/000000562826.png
/data/datasets/cocostuff/dataset/images/train2017/000000453334.jpg /data/datasets/cocostuff/dataset/annotations/train2017/000000453334.png
/data/datasets/cocostuff/dataset/images/train2017/000000463477.jpg /data/datasets/cocostuff/dataset/annotations/train2017/000000463477.png
/data/datasets/cocostuff/dataset/images/train2017/000000181996.jpg /data/datasets/cocostuff/dataset/annotations/train2017/000000181996.png
/data/datasets/cocostuff/dataset/images/train2017/000000001330.jpg /data/datasets/cocostuff/dataset/annotations/train2017/000000001330.png
/data/datasets/cocostuff/dataset/images/train2017/000000050100.jpg /data/datasets/cocostuff/dataset/annotations/train2017/000000050100.png
/data/datasets/cocostuff/dataset/images/train2017/000000200217.jpg /data/datasets/cocostuff/dataset/annotations/train2017/000000200217.png
/data/datasets/cocostuff/dataset/images/train2017/000000260088.jpg /data/datasets/cocostuff/dataset/annotations/train2017/000000260088.png
/data/datasets/cocostuff/dataset/images/train2017/000000289263.jpg /data/datasets/cocostuff/dataset/annotations/train2017/000000289263.png
/data/datasets/cocostuff/dataset/images/train2017/000000280833.jpg /data/datasets/cocostuff/dataset/annotations/train2017/000000280833.png
/data/datasets/cocostuff/dataset/images/train2017/000000246231.jpg /data/datasets/cocostuff/dataset/annotations/train2017/000000246231.png
/data/datasets/cocostuff/dataset/images/train2017/000000159969.jpg /data/datasets/cocostuff/dataset/annotations/train2017/000000159969.png
/data/datasets/cocostuff/dataset/images/train2017/000000270136.jpg /data/datasets/cocostuff/dataset/annotations/train2017/000000270136.png
/data/datasets/cocostuff/dataset/images/train2017/000000185221.jpg /data/datasets/cocostuff/dataset/annotations/train2017/000000185221.png
/data/datasets/cocostuff/dataset/images/train2017/000000068805.jpg /data/datasets/cocostuff/dataset/annotations/train2017/000000068805.png
/data/datasets/cocostuff/dataset/images/train2017/000000153733.jpg /data/datasets/cocostuff/dataset/annotations/train2017/000000153733.png
/data/datasets/cocostuff/dataset/images/train2017/000000470189.jpg /data/datasets/cocostuff/dataset/annotations/train2017/000000470189.png
/data/datasets/cocostuff/dataset/images/train2017/000000143275.jpg /data/datasets/cocostuff/dataset/annotations/train2017/000000143275.png
/data/datasets/cocostuff/dataset/images/train2017/000000075990.jpg /data/datasets/cocostuff/dataset/annotations/train2017/000000075990.png
/data/datasets/cocostuff/dataset/images/train2017/000000293366.jpg /data/datasets/cocostuff/dataset/annotations/train2017/000000293366.png
/data/datasets/cocostuff/dataset/images/train2017/000000492078.jpg /data/datasets/cocostuff/dataset/annotations/train2017/000000492078.png
/data/datasets/cocostuff/dataset/images/train2017/000000490356.jpg /data/datasets/cocostuff/dataset/annotations/train2017/000000490356.png
/data/datasets/cocostuff/dataset/images/train2017/000000151327.jpg /data/datasets/cocostuff/dataset/annotations/train2017/000000151327.png
/data/datasets/cocostuff/dataset/images/train2017/000000487528.jpg /data/datasets/cocostuff/dataset/annotations/train2017/000000487528.png
/data/datasets/cocostuff/dataset/images/train2017/000000069777.jpg /data/datasets/cocostuff/dataset/annotations/train2017/000000069777.png
/data/datasets/cocostuff/dataset/images/train2017/000000236528.jpg /data/datasets/cocostuff/dataset/annotations/train2017/000000236528.png
/data/datasets/cocostuff/dataset/images/train2017/000000368884.jpg /data/datasets/cocostuff/dataset/annotations/train2017/000000368884.png
/data/datasets/cocostuff/dataset/images/train2017/000000040094.jpg /data/datasets/cocostuff/dataset/annotations/train2017/000000040094.png
/data/datasets/cocostuff/dataset/images/train2017/000000053928.jpg /data/datasets/cocostuff/dataset/annotations/train2017/000000053928.png
/data/datasets/cocostuff/dataset/images/train2017/000000497815.jpg /data/datasets/cocostuff/dataset/annotations/train2017/000000497815.png
/data/datasets/cocostuff/dataset/images/train2017/000000402184.jpg /data/datasets/cocostuff/dataset/annotations/train2017/000000402184.png
/data/datasets/cocostuff/dataset/images/train2017/000000171845.jpg /data/datasets/cocostuff/dataset/annotations/train2017/000000171845.png
/data/datasets/cocostuff/dataset/images/train2017/000000134074.jpg /data/datasets/cocostuff/dataset/annotations/train2017/000000134074.png
/data/datasets/cocostuff/dataset/images/train2017/000000202041.jpg /data/datasets/cocostuff/dataset/annotations/train2017/000000202041.png
/data/datasets/cocostuff/dataset/images/train2017/000000288694.jpg /data/datasets/cocostuff/dataset/annotations/train2017/000000288694.png
/data/datasets/cocostuff/dataset/images/train2017/000000079415.jpg /data/datasets/cocostuff/dataset/annotations/train2017/000000079415.png
/data/datasets/cocostuff/dataset/images/train2017/000000302903.jpg /data/datasets/cocostuff/dataset/annotations/train2017/000000302903.png
/data/datasets/cocostuff/dataset/images/train2017/000000115087.jpg /data/datasets/cocostuff/dataset/annotations/train2017/000000115087.png
/data/datasets/cocostuff/dataset/images/train2017/000000170666.jpg /data/datasets/cocostuff/dataset/annotations/train2017/000000170666.png
/data/datasets/cocostuff/dataset/images/train2017/000000332655.jpg /data/datasets/cocostuff/dataset/annotations/train2017/000000332655.png
/data/datasets/cocostuff/dataset/images/train2017/000000284373.jpg /data/datasets/cocostuff/dataset/annotations/train2017/000000284373.png
/data/datasets/cocostuff/dataset/images/train2017/000000482409.jpg /data/datasets/cocostuff/dataset/annotations/train2017/000000482409.png
/data/datasets/cocostuff/dataset/images/train2017/000000417153.jpg /data/datasets/cocostuff/dataset/annotations/train2017/000000417153.png
/data/datasets/cocostuff/dataset/images/train2017/000000465265.jpg /data/datasets/cocostuff/dataset/annotations/train2017/000000465265.png
/data/datasets/cocostuff/dataset/images/train2017/000000203631.jpg /data/datasets/cocostuff/dataset/annotations/train2017/000000203631.png
/data/datasets/cocostuff/dataset/images/train2017/000000084648.jpg /data/datasets/cocostuff/dataset/annotations/train2017/000000084648.png
/data/datasets/cocostuff/dataset/images/train2017/000000084243.jpg /data/datasets/cocostuff/dataset/annotations/train2017/000000084243.png
/data/datasets/cocostuff/dataset/images/train2017/000000232807.jpg /data/datasets/cocostuff/dataset/annotations/train2017/000000232807.png
/data/datasets/cocostuff/dataset/images/train2017/000000385005.jpg /data/datasets/cocostuff/dataset/annotations/train2017/000000385005.png
/data/datasets/cocostuff/dataset/images/train2017/000000464030.jpg /data/datasets/cocostuff/dataset/annotations/train2017/000000464030.png
/data/datasets/cocostuff/dataset/images/train2017/000000279025.jpg /data/datasets/cocostuff/dataset/annotations/train2017/000000279025.png
/data/datasets/cocostuff/dataset/images/train2017/000000033208.jpg /data/datasets/cocostuff/dataset/annotations/train2017/000000033208.png
/data/datasets/cocostuff/dataset/images/train2017/000000374115.jpg /data/datasets/cocostuff/dataset/annotations/train2017/000000374115.png
/data/datasets/cocostuff/dataset/images/train2017/000000491739.jpg /data/datasets/cocostuff/dataset/annotations/train2017/000000491739.png
/data/datasets/cocostuff/dataset/images/train2017/000000486960.jpg /data/datasets/cocostuff/dataset/annotations/train2017/000000486960.png
/data/datasets/cocostuff/dataset/images/train2017/000000170630.jpg /data/datasets/cocostuff/dataset/annotations/train2017/000000170630.png
/data/datasets/cocostuff/dataset/images/train2017/000000161414.jpg /data/datasets/cocostuff/dataset/annotations/train2017/000000161414.png
/data/datasets/cocostuff/dataset/images/train2017/000000222489.jpg /data/datasets/cocostuff/dataset/annotations/train2017/000000222489.png
/data/datasets/cocostuff/dataset/images/train2017/000000519631.jpg /data/datasets/cocostuff/dataset/annotations/train2017/000000519631.png
/data/datasets/cocostuff/dataset/images/train2017/000000303610.jpg /data/datasets/cocostuff/dataset/annotations/train2017/000000303610.png
/data/datasets/cocostuff/dataset/images/train2017/000000297765.jpg /data/datasets/cocostuff/dataset/annotations/train2017/000000297765.png
/data/datasets/cocostuff/dataset/images/train2017/000000292912.jpg /data/datasets/cocostuff/dataset/annotations/train2017/000000292912.png
/data/datasets/cocostuff/dataset/images/train2017/000000317756.jpg /data/datasets/cocostuff/dataset/annotations/train2017/000000317756.png
/data/datasets/cocostuff/dataset/images/train2017/000000033240.jpg /data/datasets/cocostuff/dataset/annotations/train2017/000000033240.png
/data/datasets/cocostuff/dataset/images/train2017/000000518473.jpg /data/datasets/cocostuff/dataset/annotations/train2017/000000518473.png
/data/datasets/cocostuff/dataset/images/train2017/000000421777.jpg /data/datasets/cocostuff/dataset/annotations/train2017/000000421777.png
/data/datasets/cocostuff/dataset/images/train2017/000000244353.jpg /data/datasets/cocostuff/dataset/annotations/train2017/000000244353.png
/data/datasets/cocostuff/dataset/images/train2017/000000011042.jpg /data/datasets/cocostuff/dataset/annotations/train2017/000000011042.png
/data/datasets/cocostuff/dataset/images/train2017/000000253693.jpg /data/datasets/cocostuff/dataset/annotations/train2017/000000253693.png
/data/datasets/cocostuff/dataset/images/train2017/000000260871.jpg /data/datasets/cocostuff/dataset/annotations/train2017/000000260871.png
/data/datasets/cocostuff/dataset/images/train2017/000000571544.jpg /data/datasets/cocostuff/dataset/annotations/train2017/000000571544.png
/data/datasets/cocostuff/dataset/images/train2017/000000492609.jpg /data/datasets/cocostuff/dataset/annotations/train2017/000000492609.png
/data/datasets/cocostuff/dataset/images/train2017/000000167700.jpg /data/datasets/cocostuff/dataset/annotations/train2017/000000167700.png
/data/datasets/cocostuff/dataset/images/train2017/000000467469.jpg /data/datasets/cocostuff/dataset/annotations/train2017/000000467469.png
/data/datasets/cocostuff/dataset/images/train2017/000000579261.jpg /data/datasets/cocostuff/dataset/annotations/train2017/000000579261.png
/data/datasets/cocostuff/dataset/images/train2017/000000396861.jpg /data/datasets/cocostuff/dataset/annotations/train2017/000000396861.png
/data/datasets/cocostuff/dataset/images/train2017/000000578203.jpg /data/datasets/cocostuff/dataset/annotations/train2017/000000578203.png
/data/datasets/cocostuff/dataset/images/train2017/000000523815.jpg /data/datasets/cocostuff/dataset/annotations/train2017/000000523815.png
/data/datasets/cocostuff/dataset/images/train2017/000000099657.jpg /data/datasets/cocostuff/dataset/annotations/train2017/000000099657.png
/data/datasets/cocostuff/dataset/images/train2017/000000176263.jpg /data/datasets/cocostuff/dataset/annotations/train2017/000000176263.png
/data/datasets/cocostuff/dataset/images/train2017/000000307337.jpg /data/datasets/cocostuff/dataset/annotations/train2017/000000307337.png
/data/datasets/cocostuff/dataset/images/train2017/000000347740.jpg /data/datasets/cocostuff/dataset/annotations/train2017/000000347740.png
/data/datasets/cocostuff/dataset/images/train2017/000000161697.jpg /data/datasets/cocostuff/dataset/annotations/train2017/000000161697.png
/data/datasets/cocostuff/dataset/images/train2017/000000196688.jpg /data/datasets/cocostuff/dataset/annotations/train2017/000000196688.png
/data/datasets/cocostuff/dataset/images/train2017/000000426987.jpg /data/datasets/cocostuff/dataset/annotations/train2017/000000426987.png
/data/datasets/cocostuff/dataset/images/train2017/000000426513.jpg /data/datasets/cocostuff/dataset/annotations/train2017/000000426513.png
/data/datasets/cocostuff/dataset/images/train2017/000000124952.jpg /data/datasets/cocostuff/dataset/annotations/train2017/000000124952.png
/data/datasets/cocostuff/dataset/images/train2017/000000111598.jpg /data/datasets/cocostuff/dataset/annotations/train2017/000000111598.png
/data/datasets/cocostuff/dataset/images/train2017/000000243875.jpg /data/datasets/cocostuff/dataset/annotations/train2017/000000243875.png
/data/datasets/cocostuff/dataset/images/train2017/000000060170.jpg /data/datasets/cocostuff/dataset/annotations/train2017/000000060170.png
/data/datasets/cocostuff/dataset/images/train2017/000000352524.jpg /data/datasets/cocostuff/dataset/annotations/train2017/000000352524.png
/data/datasets/cocostuff/dataset/images/train2017/000000252121.jpg /data/datasets/cocostuff/dataset/annotations/train2017/000000252121.png
/data/datasets/cocostuff/dataset/images/train2017/000000127911.jpg /data/datasets/cocostuff/dataset/annotations/train2017/000000127911.png
/data/datasets/cocostuff/dataset/images/train2017/000000183692.jpg /data/datasets/cocostuff/dataset/annotations/train2017/000000183692.png
/data/datasets/cocostuff/dataset/images/train2017/000000247228.jpg /data/datasets/cocostuff/dataset/annotations/train2017/000000247228.png
/data/datasets/cocostuff/dataset/images/train2017/000000451952.jpg /data/datasets/cocostuff/dataset/annotations/train2017/000000451952.png
/data/datasets/cocostuff/dataset/images/train2017/000000041397.jpg /data/datasets/cocostuff/dataset/annotations/train2017/000000041397.png
/data/datasets/cocostuff/dataset/images/train2017/000000282173.jpg /data/datasets/cocostuff/dataset/annotations/train2017/000000282173.png
/data/datasets/cocostuff/dataset/images/train2017/000000499460.jpg /data/datasets/cocostuff/dataset/annotations/train2017/000000499460.png
/data/datasets/cocostuff/dataset/images/train2017/000000081408.jpg /data/datasets/cocostuff/dataset/annotations/train2017/000000081408.png
/data/datasets/cocostuff/dataset/images/train2017/000000526953.jpg /data/datasets/cocostuff/dataset/annotations/train2017/000000526953.png
/data/datasets/cocostuff/dataset/images/train2017/000000448518.jpg /data/datasets/cocostuff/dataset/annotations/train2017/000000448518.png
/data/datasets/cocostuff/dataset/images/train2017/000000386204.jpg /data/datasets/cocostuff/dataset/annotations/train2017/000000386204.png
/data/datasets/cocostuff/dataset/images/train2017/000000043448.jpg /data/datasets/cocostuff/dataset/annotations/train2017/000000043448.png
/data/datasets/cocostuff/dataset/images/train2017/000000570548.jpg /data/datasets/cocostuff/dataset/annotations/train2017/000000570548.png
/data/datasets/cocostuff/dataset/images/train2017/000000101895.jpg /data/datasets/cocostuff/dataset/annotations/train2017/000000101895.png
/data/datasets/cocostuff/dataset/images/train2017/000000333739.jpg /data/datasets/cocostuff/dataset/annotations/train2017/000000333739.png
/data/datasets/cocostuff/dataset/images/train2017/000000453641.jpg /data/datasets/cocostuff/dataset/annotations/train2017/000000453641.png
/data/datasets/cocostuff/dataset/images/train2017/000000390893.jpg /data/datasets/cocostuff/dataset/annotations/train2017/000000390893.png
/data/datasets/cocostuff/dataset/images/train2017/000000340329.jpg /data/datasets/cocostuff/dataset/annotations/train2017/000000340329.png
/data/datasets/cocostuff/dataset/images/train2017/000000419777.jpg /data/datasets/cocostuff/dataset/annotations/train2017/000000419777.png
/data/datasets/cocostuff/dataset/images/train2017/000000397148.jpg /data/datasets/cocostuff/dataset/annotations/train2017/000000397148.png
/data/datasets/cocostuff/dataset/images/train2017/000000008786.jpg /data/datasets/cocostuff/dataset/annotations/train2017/000000008786.png
/data/datasets/cocostuff/dataset/images/train2017/000000115599.jpg /data/datasets/cocostuff/dataset/annotations/train2017/000000115599.png
/data/datasets/cocostuff/dataset/images/train2017/000000579000.jpg /data/datasets/cocostuff/dataset/annotations/train2017/000000579000.png
/data/datasets/cocostuff/dataset/images/train2017/000000499307.jpg /data/datasets/cocostuff/dataset/annotations/train2017/000000499307.png
/data/datasets/cocostuff/dataset/images/train2017/000000577912.jpg /data/datasets/cocostuff/dataset/annotations/train2017/000000577912.png
/data/datasets/cocostuff/dataset/images/train2017/000000513086.jpg /data/datasets/cocostuff/dataset/annotations/train2017/000000513086.png
/data/datasets/cocostuff/dataset/images/train2017/000000339965.jpg /data/datasets/cocostuff/dataset/annotations/train2017/000000339965.png
/data/datasets/cocostuff/dataset/images/train2017/000000137332.jpg /data/datasets/cocostuff/dataset/annotations/train2017/000000137332.png
/data/datasets/cocostuff/dataset/images/train2017/000000526070.jpg /data/datasets/cocostuff/dataset/annotations/train2017/000000526070.png
/data/datasets/cocostuff/dataset/images/train2017/000000011168.jpg /data/datasets/cocostuff/dataset/annotations/train2017/000000011168.png
/data/datasets/cocostuff/dataset/images/train2017/000000437910.jpg /data/datasets/cocostuff/dataset/annotations/train2017/000000437910.png
/data/datasets/cocostuff/dataset/images/train2017/000000183893.jpg /data/datasets/cocostuff/dataset/annotations/train2017/000000183893.png
/data/datasets/cocostuff/dataset/images/train2017/000000570307.jpg /data/datasets/cocostuff/dataset/annotations/train2017/000000570307.png
/data/datasets/cocostuff/dataset/images/train2017/000000522928.jpg /data/datasets/cocostuff/dataset/annotations/train2017/000000522928.png
/data/datasets/cocostuff/dataset/images/train2017/000000040259.jpg /data/datasets/cocostuff/dataset/annotations/train2017/000000040259.png
/data/datasets/cocostuff/dataset/images/train2017/000000281429.jpg /data/datasets/cocostuff/dataset/annotations/train2017/000000281429.png
/data/datasets/cocostuff/dataset/images/train2017/000000332063.jpg /data/datasets/cocostuff/dataset/annotations/train2017/000000332063.png
/data/datasets/cocostuff/dataset/images/train2017/000000515374.jpg /data/datasets/cocostuff/dataset/annotations/train2017/000000515374.png
/data/datasets/cocostuff/dataset/images/train2017/000000106915.jpg /data/datasets/cocostuff/dataset/annotations/train2017/000000106915.png
/data/datasets/cocostuff/dataset/images/train2017/000000016664.jpg /data/datasets/cocostuff/dataset/annotations/train2017/000000016664.png
/data/datasets/cocostuff/dataset/images/train2017/000000310858.jpg /data/datasets/cocostuff/dataset/annotations/train2017/000000310858.png
/data/datasets/cocostuff/dataset/images/train2017/000000214123.jpg /data/datasets/cocostuff/dataset/annotations/train2017/000000214123.png
/data/datasets/cocostuff/dataset/images/train2017/000000024601.jpg /data/datasets/cocostuff/dataset/annotations/train2017/000000024601.png
/data/datasets/cocostuff/dataset/images/train2017/000000186547.jpg /data/datasets/cocostuff/dataset/annotations/train2017/000000186547.png
/data/datasets/cocostuff/dataset/images/train2017/000000081761.jpg /data/datasets/cocostuff/dataset/annotations/train2017/000000081761.png
/data/datasets/cocostuff/dataset/images/train2017/000000176769.jpg /data/datasets/cocostuff/dataset/annotations/train2017/000000176769.png
/data/datasets/cocostuff/dataset/images/train2017/000000462192.jpg /data/datasets/cocostuff/dataset/annotations/train2017/000000462192.png
/data/datasets/cocostuff/dataset/images/train2017/000000095241.jpg /data/datasets/cocostuff/dataset/annotations/train2017/000000095241.png
/data/datasets/cocostuff/dataset/images/train2017/000000207564.jpg /data/datasets/cocostuff/dataset/annotations/train2017/000000207564.png
/data/datasets/cocostuff/dataset/images/train2017/000000023914.jpg /data/datasets/cocostuff/dataset/annotations/train2017/000000023914.png
/data/datasets/cocostuff/dataset/images/train2017/000000384424.jpg /data/datasets/cocostuff/dataset/annotations/train2017/000000384424.png
/data/datasets/cocostuff/dataset/images/train2017/000000481807.jpg /data/datasets/cocostuff/dataset/annotations/train2017/000000481807.png
/data/datasets/cocostuff/dataset/images/train2017/000000495973.jpg /data/datasets/cocostuff/dataset/annotations/train2017/000000495973.png
/data/datasets/cocostuff/dataset/images/train2017/000000365434.jpg /data/datasets/cocostuff/dataset/annotations/train2017/000000365434.png
/data/datasets/cocostuff/dataset/images/train2017/000000149196.jpg /data/datasets/cocostuff/dataset/annotations/train2017/000000149196.png
/data/datasets/cocostuff/dataset/images/train2017/000000088720.jpg /data/datasets/cocostuff/dataset/annotations/train2017/000000088720.png
/data/datasets/cocostuff/dataset/images/train2017/000000252925.jpg /data/datasets/cocostuff/dataset/annotations/train2017/000000252925.png
/data/datasets/cocostuff/dataset/images/train2017/000000141842.jpg /data/datasets/cocostuff/dataset/annotations/train2017/000000141842.png
/data/datasets/cocostuff/dataset/images/train2017/000000376125.jpg /data/datasets/cocostuff/dataset/annotations/train2017/000000376125.png
/data/datasets/cocostuff/dataset/images/train2017/000000530242.jpg /data/datasets/cocostuff/dataset/annotations/train2017/000000530242.png
/data/datasets/cocostuff/dataset/images/train2017/000000287882.jpg /data/datasets/cocostuff/dataset/annotations/train2017/000000287882.png
/data/datasets/cocostuff/dataset/images/train2017/000000326377.jpg /data/datasets/cocostuff/dataset/annotations/train2017/000000326377.png
/data/datasets/cocostuff/dataset/images/train2017/000000244484.jpg /data/datasets/cocostuff/dataset/annotations/train2017/000000244484.png
/data/datasets/cocostuff/dataset/images/train2017/000000118535.jpg /data/datasets/cocostuff/dataset/annotations/train2017/000000118535.png
/data/datasets/cocostuff/dataset/images/train2017/000000461753.jpg /data/datasets/cocostuff/dataset/annotations/train2017/000000461753.png
/data/datasets/cocostuff/dataset/images/train2017/000000432410.jpg /data/datasets/cocostuff/dataset/annotations/train2017/000000432410.png
/data/datasets/cocostuff/dataset/images/train2017/000000342336.jpg /data/datasets/cocostuff/dataset/annotations/train2017/000000342336.png
/data/datasets/cocostuff/dataset/images/train2017/000000151289.jpg /data/datasets/cocostuff/dataset/annotations/train2017/000000151289.png
/data/datasets/cocostuff/dataset/images/train2017/000000312385.jpg /data/datasets/cocostuff/dataset/annotations/train2017/000000312385.png
/data/datasets/cocostuff/dataset/images/train2017/000000174633.jpg /data/datasets/cocostuff/dataset/annotations/train2017/000000174633.png
/data/datasets/cocostuff/dataset/images/train2017/000000309878.jpg /data/datasets/cocostuff/dataset/annotations/train2017/000000309878.png
/data/datasets/cocostuff/dataset/images/train2017/000000337269.jpg /data/datasets/cocostuff/dataset/annotations/train2017/000000337269.png
/data/datasets/cocostuff/dataset/images/train2017/000000142665.jpg /data/datasets/cocostuff/dataset/annotations/train2017/000000142665.png
/data/datasets/cocostuff/dataset/images/train2017/000000491269.jpg /data/datasets/cocostuff/dataset/annotations/train2017/000000491269.png
/data/datasets/cocostuff/dataset/images/train2017/000000434585.jpg /data/datasets/cocostuff/dataset/annotations/train2017/000000434585.png
/data/datasets/cocostuff/dataset/images/train2017/000000262016.jpg /data/datasets/cocostuff/dataset/annotations/train2017/000000262016.png
/data/datasets/cocostuff/dataset/images/train2017/000000206161.jpg /data/datasets/cocostuff/dataset/annotations/train2017/000000206161.png
/data/datasets/cocostuff/dataset/images/train2017/000000321476.jpg /data/datasets/cocostuff/dataset/annotations/train2017/000000321476.png
/data/datasets/cocostuff/dataset/images/train2017/000000467654.jpg /data/datasets/cocostuff/dataset/annotations/train2017/000000467654.png
/data/datasets/cocostuff/dataset/images/train2017/000000468966.jpg /data/datasets/cocostuff/dataset/annotations/train2017/000000468966.png
/data/datasets/cocostuff/dataset/images/train2017/000000396958.jpg /data/datasets/cocostuff/dataset/annotations/train2017/000000396958.png
/data/datasets/cocostuff/dataset/images/train2017/000000136790.jpg /data/datasets/cocostuff/dataset/annotations/train2017/000000136790.png
/data/datasets/cocostuff/dataset/images/train2017/000000342585.jpg /data/datasets/cocostuff/dataset/annotations/train2017/000000342585.png
/data/datasets/cocostuff/dataset/images/train2017/000000552876.jpg /data/datasets/cocostuff/dataset/annotations/train2017/000000552876.png
/data/datasets/cocostuff/dataset/images/train2017/000000149456.jpg /data/datasets/cocostuff/dataset/annotations/train2017/000000149456.png
/data/datasets/cocostuff/dataset/images/train2017/000000447151.jpg /data/datasets/cocostuff/dataset/annotations/train2017/000000447151.png
/data/datasets/cocostuff/dataset/images/train2017/000000428847.jpg /data/datasets/cocostuff/dataset/annotations/train2017/000000428847.png
/data/datasets/cocostuff/dataset/images/train2017/000000569960.jpg /data/datasets/cocostuff/dataset/annotations/train2017/000000569960.png
/data/datasets/cocostuff/dataset/images/train2017/000000492368.jpg /data/datasets/cocostuff/dataset/annotations/train2017/000000492368.png
/data/datasets/cocostuff/dataset/images/train2017/000000117360.jpg /data/datasets/cocostuff/dataset/annotations/train2017/000000117360.png
/data/datasets/cocostuff/dataset/images/train2017/000000058684.jpg /data/datasets/cocostuff/dataset/annotations/train2017/000000058684.png
/data/datasets/cocostuff/dataset/images/train2017/000000184613.jpg /data/datasets/cocostuff/dataset/annotations/train2017/000000184613.png
/data/datasets/cocostuff/dataset/images/train2017/000000493991.jpg /data/datasets/cocostuff/dataset/annotations/train2017/000000493991.png
/data/datasets/cocostuff/dataset/images/train2017/000000423052.jpg /data/datasets/cocostuff/dataset/annotations/train2017/000000423052.png
/data/datasets/cocostuff/dataset/images/train2017/000000273106.jpg /data/datasets/cocostuff/dataset/annotations/train2017/000000273106.png
/data/datasets/cocostuff/dataset/images/train2017/000000382521.jpg /data/datasets/cocostuff/dataset/annotations/train2017/000000382521.png
/data/datasets/cocostuff/dataset/images/train2017/000000471609.jpg /data/datasets/cocostuff/dataset/annotations/train2017/000000471609.png
/data/datasets/cocostuff/dataset/images/train2017/000000173777.jpg /data/datasets/cocostuff/dataset/annotations/train2017/000000173777.png
/data/datasets/cocostuff/dataset/images/train2017/000000066171.jpg /data/datasets/cocostuff/dataset/annotations/train2017/000000066171.png
/data/datasets/cocostuff/dataset/images/train2017/000000091310.jpg /data/datasets/cocostuff/dataset/annotations/train2017/000000091310.png
/data/datasets/cocostuff/dataset/images/train2017/000000205344.jpg /data/datasets/cocostuff/dataset/annotations/train2017/000000205344.png
/data/datasets/cocostuff/dataset/images/train2017/000000324528.jpg /data/datasets/cocostuff/dataset/annotations/train2017/000000324528.png
/data/datasets/cocostuff/dataset/images/train2017/000000025665.jpg /data/datasets/cocostuff/dataset/annotations/train2017/000000025665.png
/data/datasets/cocostuff/dataset/images/train2017/000000443500.jpg /data/datasets/cocostuff/dataset/annotations/train2017/000000443500.png
/data/datasets/cocostuff/dataset/images/train2017/000000174952.jpg /data/datasets/cocostuff/dataset/annotations/train2017/000000174952.png
/data/datasets/cocostuff/dataset/images/train2017/000000255194.jpg /data/datasets/cocostuff/dataset/annotations/train2017/000000255194.png
/data/datasets/cocostuff/dataset/images/train2017/000000167634.jpg /data/datasets/cocostuff/dataset/annotations/train2017/000000167634.png
/data/datasets/cocostuff/dataset/images/train2017/000000497494.jpg /data/datasets/cocostuff/dataset/annotations/train2017/000000497494.png
/data/datasets/cocostuff/dataset/images/train2017/000000325894.jpg /data/datasets/cocostuff/dataset/annotations/train2017/000000325894.png
/data/datasets/cocostuff/dataset/images/train2017/000000160463.jpg /data/datasets/cocostuff/dataset/annotations/train2017/000000160463.png
/data/datasets/cocostuff/dataset/images/train2017/000000301381.jpg /data/datasets/cocostuff/dataset/annotations/train2017/000000301381.png
/data/datasets/cocostuff/dataset/images/train2017/000000568869.jpg /data/datasets/cocostuff/dataset/annotations/train2017/000000568869.png
/data/datasets/cocostuff/dataset/images/train2017/000000454291.jpg /data/datasets/cocostuff/dataset/annotations/train2017/000000454291.png
/data/datasets/cocostuff/dataset/images/train2017/000000136503.jpg /data/datasets/cocostuff/dataset/annotations/train2017/000000136503.png
/data/datasets/cocostuff/dataset/images/train2017/000000107982.jpg /data/datasets/cocostuff/dataset/annotations/train2017/000000107982.png
/data/datasets/cocostuff/dataset/images/train2017/000000489125.jpg /data/datasets/cocostuff/dataset/annotations/train2017/000000489125.png
/data/datasets/cocostuff/dataset/images/train2017/000000303897.jpg /data/datasets/cocostuff/dataset/annotations/train2017/000000303897.png
/data/datasets/cocostuff/dataset/images/train2017/000000553071.jpg /data/datasets/cocostuff/dataset/annotations/train2017/000000553071.png
/data/datasets/cocostuff/dataset/images/train2017/000000201702.jpg /data/datasets/cocostuff/dataset/annotations/train2017/000000201702.png
/data/datasets/cocostuff/dataset/images/train2017/000000527660.jpg /data/datasets/cocostuff/dataset/annotations/train2017/000000527660.png
/data/datasets/cocostuff/dataset/images/train2017/000000355875.jpg /data/datasets/cocostuff/dataset/annotations/train2017/000000355875.png
/data/datasets/cocostuff/dataset/images/train2017/000000014319.jpg /data/datasets/cocostuff/dataset/annotations/train2017/000000014319.png
/data/datasets/cocostuff/dataset/images/train2017/000000062204.jpg /data/datasets/cocostuff/dataset/annotations/train2017/000000062204.png
/data/datasets/cocostuff/dataset/images/train2017/000000236390.jpg /data/datasets/cocostuff/dataset/annotations/train2017/000000236390.png
/data/datasets/cocostuff/dataset/images/train2017/000000044943.jpg /data/datasets/cocostuff/dataset/annotations/train2017/000000044943.png
/data/datasets/cocostuff/dataset/images/train2017/000000285629.jpg /data/datasets/cocostuff/dataset/annotations/train2017/000000285629.png
/data/datasets/cocostuff/dataset/images/train2017/000000460068.jpg /data/datasets/cocostuff/dataset/annotations/train2017/000000460068.png
/data/datasets/cocostuff/dataset/images/train2017/000000001915.jpg /data/datasets/cocostuff/dataset/annotations/train2017/000000001915.png
/data/datasets/cocostuff/dataset/images/train2017/000000574135.jpg /data/datasets/cocostuff/dataset/annotations/train2017/000000574135.png
/data/datasets/cocostuff/dataset/images/train2017/000000082984.jpg /data/datasets/cocostuff/dataset/annotations/train2017/000000082984.png
/data/datasets/cocostuff/dataset/images/train2017/000000451877.jpg /data/datasets/cocostuff/dataset/annotations/train2017/000000451877.png
/data/datasets/cocostuff/dataset/images/train2017/000000156939.jpg /data/datasets/cocostuff/dataset/annotations/train2017/000000156939.png
/data/datasets/cocostuff/dataset/images/train2017/000000341996.jpg /data/datasets/cocostuff/dataset/annotations/train2017/000000341996.png
/data/datasets/cocostuff/dataset/images/train2017/000000155299.jpg /data/datasets/cocostuff/dataset/annotations/train2017/000000155299.png
/data/datasets/cocostuff/dataset/images/train2017/000000326076.jpg /data/datasets/cocostuff/dataset/annotations/train2017/000000326076.png
/data/datasets/cocostuff/dataset/images/train2017/000000513389.jpg /data/datasets/cocostuff/dataset/annotations/train2017/000000513389.png
/data/datasets/cocostuff/dataset/images/train2017/000000552004.jpg /data/datasets/cocostuff/dataset/annotations/train2017/000000552004.png
/data/datasets/cocostuff/dataset/images/train2017/000000004549.jpg /data/datasets/cocostuff/dataset/annotations/train2017/000000004549.png
/data/datasets/cocostuff/dataset/images/train2017/000000388575.jpg /data/datasets/cocostuff/dataset/annotations/train2017/000000388575.png
/data/datasets/cocostuff/dataset/images/train2017/000000382345.jpg /data/datasets/cocostuff/dataset/annotations/train2017/000000382345.png
/data/datasets/cocostuff/dataset/images/train2017/000000555811.jpg /data/datasets/cocostuff/dataset/annotations/train2017/000000555811.png
/data/datasets/cocostuff/dataset/images/train2017/000000113461.jpg /data/datasets/cocostuff/dataset/annotations/train2017/000000113461.png
/data/datasets/cocostuff/dataset/images/train2017/000000374068.jpg /data/datasets/cocostuff/dataset/annotations/train2017/000000374068.png
/data/datasets/cocostuff/dataset/images/train2017/000000390627.jpg /data/datasets/cocostuff/dataset/annotations/train2017/000000390627.png
/data/datasets/cocostuff/dataset/images/train2017/000000073773.jpg /data/datasets/cocostuff/dataset/annotations/train2017/000000073773.png
/data/datasets/cocostuff/dataset/images/train2017/000000411226.jpg /data/datasets/cocostuff/dataset/annotations/train2017/000000411226.png
/data/datasets/cocostuff/dataset/images/train2017/000000143822.jpg /data/datasets/cocostuff/dataset/annotations/train2017/000000143822.png
/data/datasets/cocostuff/dataset/images/train2017/000000184835.jpg /data/datasets/cocostuff/dataset/annotations/train2017/000000184835.png
/data/datasets/cocostuff/dataset/images/train2017/000000294718.jpg /data/datasets/cocostuff/dataset/annotations/train2017/000000294718.png
/data/datasets/cocostuff/dataset/images/train2017/000000498940.jpg /data/datasets/cocostuff/dataset/annotations/train2017/000000498940.png
/data/datasets/cocostuff/dataset/images/train2017/000000287849.jpg /data/datasets/cocostuff/dataset/annotations/train2017/000000287849.png
/data/datasets/cocostuff/dataset/images/train2017/000000473612.jpg /data/datasets/cocostuff/dataset/annotations/train2017/000000473612.png
/data/datasets/cocostuff/dataset/images/train2017/000000160542.jpg /data/datasets/cocostuff/dataset/annotations/train2017/000000160542.png
/data/datasets/cocostuff/dataset/images/train2017/000000425701.jpg /data/datasets/cocostuff/dataset/annotations/train2017/000000425701.png
/data/datasets/cocostuff/dataset/images/train2017/000000414873.jpg /data/datasets/cocostuff/dataset/annotations/train2017/000000414873.png
/data/datasets/cocostuff/dataset/images/train2017/000000409707.jpg /data/datasets/cocostuff/dataset/annotations/train2017/000000409707.png
/data/datasets/cocostuff/dataset/images/train2017/000000180307.jpg /data/datasets/cocostuff/dataset/annotations/train2017/000000180307.png
/data/datasets/cocostuff/dataset/images/train2017/000000238749.jpg /data/datasets/cocostuff/dataset/annotations/train2017/000000238749.png
/data/datasets/cocostuff/dataset/images/train2017/000000282069.jpg /data/datasets/cocostuff/dataset/annotations/train2017/000000282069.png
/data/datasets/cocostuff/dataset/images/train2017/000000534094.jpg /data/datasets/cocostuff/dataset/annotations/train2017/000000534094.png
/data/datasets/cocostuff/dataset/images/train2017/000000431207.jpg /data/datasets/cocostuff/dataset/annotations/train2017/000000431207.png
/data/datasets/cocostuff/dataset/images/train2017/000000183151.jpg /data/datasets/cocostuff/dataset/annotations/train2017/000000183151.png
/data/datasets/cocostuff/dataset/images/train2017/000000065668.jpg /data/datasets/cocostuff/dataset/annotations/train2017/000000065668.png
/data/datasets/cocostuff/dataset/images/train2017/000000162646.jpg /data/datasets/cocostuff/dataset/annotations/train2017/000000162646.png
/data/datasets/cocostuff/dataset/images/train2017/000000312539.jpg /data/datasets/cocostuff/dataset/annotations/train2017/000000312539.png
/data/datasets/cocostuff/dataset/images/train2017/000000074201.jpg /data/datasets/cocostuff/dataset/annotations/train2017/000000074201.png
/data/datasets/cocostuff/dataset/images/train2017/000000113649.jpg /data/datasets/cocostuff/dataset/annotations/train2017/000000113649.png
/data/datasets/cocostuff/dataset/images/train2017/000000155340.jpg /data/datasets/cocostuff/dataset/annotations/train2017/000000155340.png
/data/datasets/cocostuff/dataset/images/train2017/000000190900.jpg /data/datasets/cocostuff/dataset/annotations/train2017/000000190900.png
/data/datasets/cocostuff/dataset/images/train2017/000000243968.jpg /data/datasets/cocostuff/dataset/annotations/train2017/000000243968.png
/data/datasets/cocostuff/dataset/images/train2017/000000248283.jpg /data/datasets/cocostuff/dataset/annotations/train2017/000000248283.png
/data/datasets/cocostuff/dataset/images/train2017/000000481101.jpg /data/datasets/cocostuff/dataset/annotations/train2017/000000481101.png
/data/datasets/cocostuff/dataset/images/train2017/000000579034.jpg /data/datasets/cocostuff/dataset/annotations/train2017/000000579034.png
/data/datasets/cocostuff/dataset/images/train2017/000000440709.jpg /data/datasets/cocostuff/dataset/annotations/train2017/000000440709.png
/data/datasets/cocostuff/dataset/images/train2017/000000565716.jpg /data/datasets/cocostuff/dataset/annotations/train2017/000000565716.png
/data/datasets/cocostuff/dataset/images/train2017/000000183336.jpg /data/datasets/cocostuff/dataset/annotations/train2017/000000183336.png
/data/datasets/cocostuff/dataset/images/train2017/000000161242.jpg /data/datasets/cocostuff/dataset/annotations/train2017/000000161242.png
/data/datasets/cocostuff/dataset/images/train2017/000000053999.jpg /data/datasets/cocostuff/dataset/annotations/train2017/000000053999.png
/data/datasets/cocostuff/dataset/images/train2017/000000056650.jpg /data/datasets/cocostuff/dataset/annotations/train2017/000000056650.png
/data/datasets/cocostuff/dataset/images/train2017/000000016757.jpg /data/datasets/cocostuff/dataset/annotations/train2017/000000016757.png
/data/datasets/cocostuff/dataset/images/train2017/000000565258.jpg /data/datasets/cocostuff/dataset/annotations/train2017/000000565258.png
/data/datasets/cocostuff/dataset/images/train2017/000000105620.jpg /data/datasets/cocostuff/dataset/annotations/train2017/000000105620.png
/data/datasets/cocostuff/dataset/images/train2017/000000350492.jpg /data/datasets/cocostuff/dataset/annotations/train2017/000000350492.png
/data/datasets/cocostuff/dataset/images/train2017/000000058133.jpg /data/datasets/cocostuff/dataset/annotations/train2017/000000058133.png
/data/datasets/cocostuff/dataset/images/train2017/000000530726.jpg /data/datasets/cocostuff/dataset/annotations/train2017/000000530726.png
/data/datasets/cocostuff/dataset/images/train2017/000000568893.jpg /data/datasets/cocostuff/dataset/annotations/train2017/000000568893.png
/data/datasets/cocostuff/dataset/images/train2017/000000112849.jpg /data/datasets/cocostuff/dataset/annotations/train2017/000000112849.png
/data/datasets/cocostuff/dataset/images/train2017/000000135367.jpg /data/datasets/cocostuff/dataset/annotations/train2017/000000135367.png
/data/datasets/cocostuff/dataset/images/train2017/000000478981.jpg /data/datasets/cocostuff/dataset/annotations/train2017/000000478981.png
/data/datasets/cocostuff/dataset/images/train2017/000000052644.jpg /data/datasets/cocostuff/dataset/annotations/train2017/000000052644.png
/data/datasets/cocostuff/dataset/images/train2017/000000374010.jpg /data/datasets/cocostuff/dataset/annotations/train2017/000000374010.png
/data/datasets/cocostuff/dataset/images/train2017/000000369321.jpg /data/datasets/cocostuff/dataset/annotations/train2017/000000369321.png
/data/datasets/cocostuff/dataset/images/train2017/000000324383.jpg /data/datasets/cocostuff/dataset/annotations/train2017/000000324383.png
/data/datasets/cocostuff/dataset/images/train2017/000000304710.jpg /data/datasets/cocostuff/dataset/annotations/train2017/000000304710.png
/data/datasets/cocostuff/dataset/images/train2017/000000103151.jpg /data/datasets/cocostuff/dataset/annotations/train2017/000000103151.png
/data/datasets/cocostuff/dataset/images/train2017/000000027374.jpg /data/datasets/cocostuff/dataset/annotations/train2017/000000027374.png
/data/datasets/cocostuff/dataset/images/train2017/000000408294.jpg /data/datasets/cocostuff/dataset/annotations/train2017/000000408294.png
/data/datasets/cocostuff/dataset/images/train2017/000000300383.jpg /data/datasets/cocostuff/dataset/annotations/train2017/000000300383.png
/data/datasets/cocostuff/dataset/images/train2017/000000574282.jpg /data/datasets/cocostuff/dataset/annotations/train2017/000000574282.png
/data/datasets/cocostuff/dataset/images/train2017/000000551015.jpg /data/datasets/cocostuff/dataset/annotations/train2017/000000551015.png
/data/datasets/cocostuff/dataset/images/train2017/000000367670.jpg /data/datasets/cocostuff/dataset/annotations/train2017/000000367670.png
/data/datasets/cocostuff/dataset/images/train2017/000000290437.jpg /data/datasets/cocostuff/dataset/annotations/train2017/000000290437.png
/data/datasets/cocostuff/dataset/images/train2017/000000044962.jpg /data/datasets/cocostuff/dataset/annotations/train2017/000000044962.png
/data/datasets/cocostuff/dataset/images/train2017/000000137096.jpg /data/datasets/cocostuff/dataset/annotations/train2017/000000137096.png
/data/datasets/cocostuff/dataset/images/train2017/000000395293.jpg /data/datasets/cocostuff/dataset/annotations/train2017/000000395293.png
/data/datasets/cocostuff/dataset/images/train2017/000000198621.jpg /data/datasets/cocostuff/dataset/annotations/train2017/000000198621.png
/data/datasets/cocostuff/dataset/images/train2017/000000436046.jpg /data/datasets/cocostuff/dataset/annotations/train2017/000000436046.png
/data/datasets/cocostuff/dataset/images/train2017/000000126014.jpg /data/datasets/cocostuff/dataset/annotations/train2017/000000126014.png
/data/datasets/cocostuff/dataset/images/train2017/000000330495.jpg /data/datasets/cocostuff/dataset/annotations/train2017/000000330495.png
/data/datasets/cocostuff/dataset/images/train2017/000000226527.jpg /data/datasets/cocostuff/dataset/annotations/train2017/000000226527.png
/data/datasets/cocostuff/dataset/images/train2017/000000576704.jpg /data/datasets/cocostuff/dataset/annotations/train2017/000000576704.png
/data/datasets/cocostuff/dataset/images/train2017/000000130458.jpg /data/datasets/cocostuff/dataset/annotations/train2017/000000130458.png
/data/datasets/cocostuff/dataset/images/train2017/000000473665.jpg /data/datasets/cocostuff/dataset/annotations/train2017/000000473665.png
/data/datasets/cocostuff/dataset/images/train2017/000000562014.jpg /data/datasets/cocostuff/dataset/annotations/train2017/000000562014.png
/data/datasets/cocostuff/dataset/images/train2017/000000349915.jpg /data/datasets/cocostuff/dataset/annotations/train2017/000000349915.png
/data/datasets/cocostuff/dataset/images/train2017/000000355297.jpg /data/datasets/cocostuff/dataset/annotations/train2017/000000355297.png
/data/datasets/cocostuff/dataset/images/train2017/000000356878.jpg /data/datasets/cocostuff/dataset/annotations/train2017/000000356878.png
/data/datasets/cocostuff/dataset/images/train2017/000000029322.jpg /data/datasets/cocostuff/dataset/annotations/train2017/000000029322.png
/data/datasets/cocostuff/dataset/images/train2017/000000362500.jpg /data/datasets/cocostuff/dataset/annotations/train2017/000000362500.png
/data/datasets/cocostuff/dataset/images/train2017/000000160483.jpg /data/datasets/cocostuff/dataset/annotations/train2017/000000160483.png
/data/datasets/cocostuff/dataset/images/train2017/000000079971.jpg /data/datasets/cocostuff/dataset/annotations/train2017/000000079971.png
/data/datasets/cocostuff/dataset/images/train2017/000000506097.jpg /data/datasets/cocostuff/dataset/annotations/train2017/000000506097.png
/data/datasets/cocostuff/dataset/images/train2017/000000495956.jpg /data/datasets/cocostuff/dataset/annotations/train2017/000000495956.png
/data/datasets/cocostuff/dataset/images/train2017/000000013980.jpg /data/datasets/cocostuff/dataset/annotations/train2017/000000013980.png
/data/datasets/cocostuff/dataset/images/train2017/000000501085.jpg /data/datasets/cocostuff/dataset/annotations/train2017/000000501085.png
/data/datasets/cocostuff/dataset/images/train2017/000000539710.jpg /data/datasets/cocostuff/dataset/annotations/train2017/000000539710.png
/data/datasets/cocostuff/dataset/images/train2017/000000107969.jpg /data/datasets/cocostuff/dataset/annotations/train2017/000000107969.png
/data/datasets/cocostuff/dataset/images/train2017/000000229630.jpg /data/datasets/cocostuff/dataset/annotations/train2017/000000229630.png
/data/datasets/cocostuff/dataset/images/train2017/000000502554.jpg /data/datasets/cocostuff/dataset/annotations/train2017/000000502554.png
/data/datasets/cocostuff/dataset/images/train2017/000000560332.jpg /data/datasets/cocostuff/dataset/annotations/train2017/000000560332.png
/data/datasets/cocostuff/dataset/images/train2017/000000259149.jpg /data/datasets/cocostuff/dataset/annotations/train2017/000000259149.png
/data/datasets/cocostuff/dataset/images/train2017/000000318132.jpg /data/datasets/cocostuff/dataset/annotations/train2017/000000318132.png
/data/datasets/cocostuff/dataset/images/train2017/000000055937.jpg /data/datasets/cocostuff/dataset/annotations/train2017/000000055937.png
/data/datasets/cocostuff/dataset/images/train2017/000000526341.jpg /data/datasets/cocostuff/dataset/annotations/train2017/000000526341.png
/data/datasets/cocostuff/dataset/images/train2017/000000161231.jpg /data/datasets/cocostuff/dataset/annotations/train2017/000000161231.png
/data/datasets/cocostuff/dataset/images/train2017/000000395347.jpg /data/datasets/cocostuff/dataset/annotations/train2017/000000395347.png
/data/datasets/cocostuff/dataset/images/train2017/000000062195.jpg /data/datasets/cocostuff/dataset/annotations/train2017/000000062195.png
/data/datasets/cocostuff/dataset/images/train2017/000000134597.jpg /data/datasets/cocostuff/dataset/annotations/train2017/000000134597.png
/data/datasets/cocostuff/dataset/images/train2017/000000017602.jpg /data/datasets/cocostuff/dataset/annotations/train2017/000000017602.png
/data/datasets/cocostuff/dataset/images/train2017/000000475258.jpg /data/datasets/cocostuff/dataset/annotations/train2017/000000475258.png
/data/datasets/cocostuff/dataset/images/train2017/000000526013.jpg /data/datasets/cocostuff/dataset/annotations/train2017/000000526013.png
/data/datasets/cocostuff/dataset/images/train2017/000000465838.jpg /data/datasets/cocostuff/dataset/annotations/train2017/000000465838.png
/data/datasets/cocostuff/dataset/images/train2017/000000011305.jpg /data/datasets/cocostuff/dataset/annotations/train2017/000000011305.png
/data/datasets/cocostuff/dataset/images/train2017/000000548703.jpg /data/datasets/cocostuff/dataset/annotations/train2017/000000548703.png
/data/datasets/cocostuff/dataset/images/train2017/000000040846.jpg /data/datasets/cocostuff/dataset/annotations/train2017/000000040846.png
/data/datasets/cocostuff/dataset/images/train2017/000000412544.jpg /data/datasets/cocostuff/dataset/annotations/train2017/000000412544.png
/data/datasets/cocostuff/dataset/images/train2017/000000560704.jpg /data/datasets/cocostuff/dataset/annotations/train2017/000000560704.png
/data/datasets/cocostuff/dataset/images/train2017/000000002606.jpg /data/datasets/cocostuff/dataset/annotations/train2017/000000002606.png
/data/datasets/cocostuff/dataset/images/train2017/000000481880.jpg /data/datasets/cocostuff/dataset/annotations/train2017/000000481880.png
/data/datasets/cocostuff/dataset/images/train2017/000000116517.jpg /data/datasets/cocostuff/dataset/annotations/train2017/000000116517.png
/data/datasets/cocostuff/dataset/images/train2017/000000356213.jpg /data/datasets/cocostuff/dataset/annotations/train2017/000000356213.png
/data/datasets/cocostuff/dataset/images/train2017/000000542931.jpg /data/datasets/cocostuff/dataset/annotations/train2017/000000542931.png
/data/datasets/cocostuff/dataset/images/train2017/000000005690.jpg /data/datasets/cocostuff/dataset/annotations/train2017/000000005690.png
/data/datasets/cocostuff/dataset/images/train2017/000000378331.jpg /data/datasets/cocostuff/dataset/annotations/train2017/000000378331.png
/data/datasets/cocostuff/dataset/images/train2017/000000327913.jpg /data/datasets/cocostuff/dataset/annotations/train2017/000000327913.png
/data/datasets/cocostuff/dataset/images/train2017/000000321497.jpg /data/datasets/cocostuff/dataset/annotations/train2017/000000321497.png
/data/datasets/cocostuff/dataset/images/train2017/000000581553.jpg /data/datasets/cocostuff/dataset/annotations/train2017/000000581553.png
/data/datasets/cocostuff/dataset/images/train2017/000000044504.jpg /data/datasets/cocostuff/dataset/annotations/train2017/000000044504.png
/data/datasets/cocostuff/dataset/images/train2017/000000061826.jpg /data/datasets/cocostuff/dataset/annotations/train2017/000000061826.png
/data/datasets/cocostuff/dataset/images/train2017/000000392251.jpg /data/datasets/cocostuff/dataset/annotations/train2017/000000392251.png
/data/datasets/cocostuff/dataset/images/train2017/000000393593.jpg /data/datasets/cocostuff/dataset/annotations/train2017/000000393593.png
/data/datasets/cocostuff/dataset/images/train2017/000000553149.jpg /data/datasets/cocostuff/dataset/annotations/train2017/000000553149.png
/data/datasets/cocostuff/dataset/images/train2017/000000471500.jpg /data/datasets/cocostuff/dataset/annotations/train2017/000000471500.png
/data/datasets/cocostuff/dataset/images/train2017/000000065334.jpg /data/datasets/cocostuff/dataset/annotations/train2017/000000065334.png
/data/datasets/cocostuff/dataset/images/train2017/000000340665.jpg /data/datasets/cocostuff/dataset/annotations/train2017/000000340665.png
/data/datasets/cocostuff/dataset/images/train2017/000000274745.jpg /data/datasets/cocostuff/dataset/annotations/train2017/000000274745.png
/data/datasets/cocostuff/dataset/images/train2017/000000407168.jpg /data/datasets/cocostuff/dataset/annotations/train2017/000000407168.png
/data/datasets/cocostuff/dataset/images/train2017/000000159763.jpg /data/datasets/cocostuff/dataset/annotations/train2017/000000159763.png
/data/datasets/cocostuff/dataset/images/train2017/000000185546.jpg /data/datasets/cocostuff/dataset/annotations/train2017/000000185546.png
/data/datasets/cocostuff/dataset/images/train2017/000000441577.jpg /data/datasets/cocostuff/dataset/annotations/train2017/000000441577.png
/data/datasets/cocostuff/dataset/images/train2017/000000221346.jpg /data/datasets/cocostuff/dataset/annotations/train2017/000000221346.png
/data/datasets/cocostuff/dataset/images/train2017/000000495336.jpg /data/datasets/cocostuff/dataset/annotations/train2017/000000495336.png
/data/datasets/cocostuff/dataset/images/train2017/000000486244.jpg /data/datasets/cocostuff/dataset/annotations/train2017/000000486244.png
/data/datasets/cocostuff/dataset/images/train2017/000000167661.jpg /data/datasets/cocostuff/dataset/annotations/train2017/000000167661.png
/data/datasets/cocostuff/dataset/images/train2017/000000122998.jpg /data/datasets/cocostuff/dataset/annotations/train2017/000000122998.png
/data/datasets/cocostuff/dataset/images/train2017/000000382318.jpg /data/datasets/cocostuff/dataset/annotations/train2017/000000382318.png
/data/datasets/cocostuff/dataset/images/train2017/000000047718.jpg /data/datasets/cocostuff/dataset/annotations/train2017/000000047718.png
/data/datasets/cocostuff/dataset/images/train2017/000000387379.jpg /data/datasets/cocostuff/dataset/annotations/train2017/000000387379.png
/data/datasets/cocostuff/dataset/images/train2017/000000457394.jpg /data/datasets/cocostuff/dataset/annotations/train2017/000000457394.png
/data/datasets/cocostuff/dataset/images/train2017/000000513936.jpg /data/datasets/cocostuff/dataset/annotations/train2017/000000513936.png
/data/datasets/cocostuff/dataset/images/train2017/000000394666.jpg /data/datasets/cocostuff/dataset/annotations/train2017/000000394666.png
/data/datasets/cocostuff/dataset/images/train2017/000000211116.jpg /data/datasets/cocostuff/dataset/annotations/train2017/000000211116.png
/data/datasets/cocostuff/dataset/images/train2017/000000368268.jpg /data/datasets/cocostuff/dataset/annotations/train2017/000000368268.png
/data/datasets/cocostuff/dataset/images/train2017/000000419119.jpg /data/datasets/cocostuff/dataset/annotations/train2017/000000419119.png
/data/datasets/cocostuff/dataset/images/train2017/000000278086.jpg /data/datasets/cocostuff/dataset/annotations/train2017/000000278086.png
/data/datasets/cocostuff/dataset/images/train2017/000000277918.jpg /data/datasets/cocostuff/dataset/annotations/train2017/000000277918.png
/data/datasets/cocostuff/dataset/images/train2017/000000031717.jpg /data/datasets/cocostuff/dataset/annotations/train2017/000000031717.png
/data/datasets/cocostuff/dataset/images/train2017/000000064259.jpg /data/datasets/cocostuff/dataset/annotations/train2017/000000064259.png
/data/datasets/cocostuff/dataset/images/train2017/000000168146.jpg /data/datasets/cocostuff/dataset/annotations/train2017/000000168146.png
/data/datasets/cocostuff/dataset/images/train2017/000000253665.jpg /data/datasets/cocostuff/dataset/annotations/train2017/000000253665.png
/data/datasets/cocostuff/dataset/images/train2017/000000454131.jpg /data/datasets/cocostuff/dataset/annotations/train2017/000000454131.png
/data/datasets/cocostuff/dataset/images/train2017/000000125690.jpg /data/datasets/cocostuff/dataset/annotations/train2017/000000125690.png
/data/datasets/cocostuff/dataset/images/train2017/000000105374.jpg /data/datasets/cocostuff/dataset/annotations/train2017/000000105374.png
/data/datasets/cocostuff/dataset/images/train2017/000000132638.jpg /data/datasets/cocostuff/dataset/annotations/train2017/000000132638.png
/data/datasets/cocostuff/dataset/images/train2017/000000002072.jpg /data/datasets/cocostuff/dataset/annotations/train2017/000000002072.png
/data/datasets/cocostuff/dataset/images/train2017/000000181485.jpg /data/datasets/cocostuff/dataset/annotations/train2017/000000181485.png
/data/datasets/cocostuff/dataset/images/train2017/000000172158.jpg /data/datasets/cocostuff/dataset/annotations/train2017/000000172158.png
/data/datasets/cocostuff/dataset/images/train2017/000000044045.jpg /data/datasets/cocostuff/dataset/annotations/train2017/000000044045.png
/data/datasets/cocostuff/dataset/images/train2017/000000139944.jpg /data/datasets/cocostuff/dataset/annotations/train2017/000000139944.png
/data/datasets/cocostuff/dataset/images/train2017/000000184109.jpg /data/datasets/cocostuff/dataset/annotations/train2017/000000184109.png
/data/datasets/cocostuff/dataset/images/train2017/000000546937.jpg /data/datasets/cocostuff/dataset/annotations/train2017/000000546937.png
/data/datasets/cocostuff/dataset/images/train2017/000000509733.jpg /data/datasets/cocostuff/dataset/annotations/train2017/000000509733.png
/data/datasets/cocostuff/dataset/images/train2017/000000124804.jpg /data/datasets/cocostuff/dataset/annotations/train2017/000000124804.png
/data/datasets/cocostuff/dataset/images/train2017/000000255529.jpg /data/datasets/cocostuff/dataset/annotations/train2017/000000255529.png
/data/datasets/cocostuff/dataset/images/train2017/000000047734.jpg /data/datasets/cocostuff/dataset/annotations/train2017/000000047734.png
/data/datasets/cocostuff/dataset/images/train2017/000000217387.jpg /data/datasets/cocostuff/dataset/annotations/train2017/000000217387.png
/data/datasets/cocostuff/dataset/images/train2017/000000385118.jpg /data/datasets/cocostuff/dataset/annotations/train2017/000000385118.png
/data/datasets/cocostuff/dataset/images/train2017/000000210881.jpg /data/datasets/cocostuff/dataset/annotations/train2017/000000210881.png
/data/datasets/cocostuff/dataset/images/train2017/000000280911.jpg /data/datasets/cocostuff/dataset/annotations/train2017/000000280911.png
/data/datasets/cocostuff/dataset/images/train2017/000000188673.jpg /data/datasets/cocostuff/dataset/annotations/train2017/000000188673.png
/data/datasets/cocostuff/dataset/images/train2017/000000321036.jpg /data/datasets/cocostuff/dataset/annotations/train2017/000000321036.png
/data/datasets/cocostuff/dataset/images/train2017/000000149863.jpg /data/datasets/cocostuff/dataset/annotations/train2017/000000149863.png
/data/datasets/cocostuff/dataset/images/train2017/000000458750.jpg /data/datasets/cocostuff/dataset/annotations/train2017/000000458750.png
/data/datasets/cocostuff/dataset/images/train2017/000000202653.jpg /data/datasets/cocostuff/dataset/annotations/train2017/000000202653.png
/data/datasets/cocostuff/dataset/images/train2017/000000347469.jpg /data/datasets/cocostuff/dataset/annotations/train2017/000000347469.png
/data/datasets/cocostuff/dataset/images/train2017/000000530860.jpg /data/datasets/cocostuff/dataset/annotations/train2017/000000530860.png
/data/datasets/cocostuff/dataset/images/train2017/000000516439.jpg /data/datasets/cocostuff/dataset/annotations/train2017/000000516439.png
/data/datasets/cocostuff/dataset/images/train2017/000000549442.jpg /data/datasets/cocostuff/dataset/annotations/train2017/000000549442.png
/data/datasets/cocostuff/dataset/images/train2017/000000502485.jpg /data/datasets/cocostuff/dataset/annotations/train2017/000000502485.png
/data/datasets/cocostuff/dataset/images/train2017/000000566355.jpg /data/datasets/cocostuff/dataset/annotations/train2017/000000566355.png
/data/datasets/cocostuff/dataset/images/train2017/000000519153.jpg /data/datasets/cocostuff/dataset/annotations/train2017/000000519153.png
/data/datasets/cocostuff/dataset/images/train2017/000000291599.jpg /data/datasets/cocostuff/dataset/annotations/train2017/000000291599.png
/data/datasets/cocostuff/dataset/images/train2017/000000045659.jpg /data/datasets/cocostuff/dataset/annotations/train2017/000000045659.png
/data/datasets/cocostuff/dataset/images/train2017/000000291889.jpg /data/datasets/cocostuff/dataset/annotations/train2017/000000291889.png
/data/datasets/cocostuff/dataset/images/train2017/000000071596.jpg /data/datasets/cocostuff/dataset/annotations/train2017/000000071596.png
/data/datasets/cocostuff/dataset/images/train2017/000000461098.jpg /data/datasets/cocostuff/dataset/annotations/train2017/000000461098.png
/data/datasets/cocostuff/dataset/images/train2017/000000473607.jpg /data/datasets/cocostuff/dataset/annotations/train2017/000000473607.png
/data/datasets/cocostuff/dataset/images/train2017/000000238591.jpg /data/datasets/cocostuff/dataset/annotations/train2017/000000238591.png
/data/datasets/cocostuff/dataset/images/train2017/000000370233.jpg /data/datasets/cocostuff/dataset/annotations/train2017/000000370233.png
/data/datasets/cocostuff/dataset/images/train2017/000000508040.jpg /data/datasets/cocostuff/dataset/annotations/train2017/000000508040.png
/data/datasets/cocostuff/dataset/images/train2017/000000185687.jpg /data/datasets/cocostuff/dataset/annotations/train2017/000000185687.png
/data/datasets/cocostuff/dataset/images/train2017/000000049877.jpg /data/datasets/cocostuff/dataset/annotations/train2017/000000049877.png
/data/datasets/cocostuff/dataset/images/train2017/000000457558.jpg /data/datasets/cocostuff/dataset/annotations/train2017/000000457558.png
/data/datasets/cocostuff/dataset/images/train2017/000000214634.jpg /data/datasets/cocostuff/dataset/annotations/train2017/000000214634.png
/data/datasets/cocostuff/dataset/images/train2017/000000420442.jpg /data/datasets/cocostuff/dataset/annotations/train2017/000000420442.png
/data/datasets/cocostuff/dataset/images/train2017/000000114230.jpg /data/datasets/cocostuff/dataset/annotations/train2017/000000114230.png
/data/datasets/cocostuff/dataset/images/train2017/000000288411.jpg /data/datasets/cocostuff/dataset/annotations/train2017/000000288411.png
/data/datasets/cocostuff/dataset/images/train2017/000000113700.jpg /data/datasets/cocostuff/dataset/annotations/train2017/000000113700.png
/data/datasets/cocostuff/dataset/images/train2017/000000462872.jpg /data/datasets/cocostuff/dataset/annotations/train2017/000000462872.png
/data/datasets/cocostuff/dataset/images/train2017/000000384617.jpg /data/datasets/cocostuff/dataset/annotations/train2017/000000384617.png
/data/datasets/cocostuff/dataset/images/train2017/000000200116.jpg /data/datasets/cocostuff/dataset/annotations/train2017/000000200116.png
/data/datasets/cocostuff/dataset/images/train2017/000000253223.jpg /data/datasets/cocostuff/dataset/annotations/train2017/000000253223.png
/data/datasets/cocostuff/dataset/images/train2017/000000438093.jpg /data/datasets/cocostuff/dataset/annotations/train2017/000000438093.png
/data/datasets/cocostuff/dataset/images/train2017/000000302055.jpg /data/datasets/cocostuff/dataset/annotations/train2017/000000302055.png
/data/datasets/cocostuff/dataset/images/train2017/000000459718.jpg /data/datasets/cocostuff/dataset/annotations/train2017/000000459718.png
/data/datasets/cocostuff/dataset/images/train2017/000000158445.jpg /data/datasets/cocostuff/dataset/annotations/train2017/000000158445.png
/data/datasets/cocostuff/dataset/images/train2017/000000350794.jpg /data/datasets/cocostuff/dataset/annotations/train2017/000000350794.png
/data/datasets/cocostuff/dataset/images/train2017/000000416641.jpg /data/datasets/cocostuff/dataset/annotations/train2017/000000416641.png
/data/datasets/cocostuff/dataset/images/train2017/000000318807.jpg /data/datasets/cocostuff/dataset/annotations/train2017/000000318807.png
/data/datasets/cocostuff/dataset/images/train2017/000000571792.jpg /data/datasets/cocostuff/dataset/annotations/train2017/000000571792.png
/data/datasets/cocostuff/dataset/images/train2017/000000155774.jpg /data/datasets/cocostuff/dataset/annotations/train2017/000000155774.png
/data/datasets/cocostuff/dataset/images/train2017/000000325943.jpg /data/datasets/cocostuff/dataset/annotations/train2017/000000325943.png
/data/datasets/cocostuff/dataset/images/train2017/000000097519.jpg /data/datasets/cocostuff/dataset/annotations/train2017/000000097519.png
/data/datasets/cocostuff/dataset/images/train2017/000000024195.jpg /data/datasets/cocostuff/dataset/annotations/train2017/000000024195.png
/data/datasets/cocostuff/dataset/images/train2017/000000385341.jpg /data/datasets/cocostuff/dataset/annotations/train2017/000000385341.png
/data/datasets/cocostuff/dataset/images/train2017/000000116171.jpg /data/datasets/cocostuff/dataset/annotations/train2017/000000116171.png
/data/datasets/cocostuff/dataset/images/train2017/000000506372.jpg /data/datasets/cocostuff/dataset/annotations/train2017/000000506372.png
/data/datasets/cocostuff/dataset/images/train2017/000000518604.jpg /data/datasets/cocostuff/dataset/annotations/train2017/000000518604.png
/data/datasets/cocostuff/dataset/images/train2017/000000226734.jpg /data/datasets/cocostuff/dataset/annotations/train2017/000000226734.png
/data/datasets/cocostuff/dataset/images/train2017/000000094599.jpg /data/datasets/cocostuff/dataset/annotations/train2017/000000094599.png
/data/datasets/cocostuff/dataset/images/train2017/000000358652.jpg /data/datasets/cocostuff/dataset/annotations/train2017/000000358652.png
/data/datasets/cocostuff/dataset/images/train2017/000000184672.jpg /data/datasets/cocostuff/dataset/annotations/train2017/000000184672.png
/data/datasets/cocostuff/dataset/images/train2017/000000048126.jpg /data/datasets/cocostuff/dataset/annotations/train2017/000000048126.png
/data/datasets/cocostuff/dataset/images/train2017/000000413685.jpg /data/datasets/cocostuff/dataset/annotations/train2017/000000413685.png
/data/datasets/cocostuff/dataset/images/train2017/000000521366.jpg /data/datasets/cocostuff/dataset/annotations/train2017/000000521366.png
/data/datasets/cocostuff/dataset/images/train2017/000000044953.jpg /data/datasets/cocostuff/dataset/annotations/train2017/000000044953.png
/data/datasets/cocostuff/dataset/images/train2017/000000432896.jpg /data/datasets/cocostuff/dataset/annotations/train2017/000000432896.png
/data/datasets/cocostuff/dataset/images/train2017/000000256353.jpg /data/datasets/cocostuff/dataset/annotations/train2017/000000256353.png
/data/datasets/cocostuff/dataset/images/train2017/000000044389.jpg /data/datasets/cocostuff/dataset/annotations/train2017/000000044389.png
/data/datasets/cocostuff/dataset/images/train2017/000000115481.jpg /data/datasets/cocostuff/dataset/annotations/train2017/000000115481.png
/data/datasets/cocostuff/dataset/images/train2017/000000253036.jpg /data/datasets/cocostuff/dataset/annotations/train2017/000000253036.png
/data/datasets/cocostuff/dataset/images/train2017/000000416819.jpg /data/datasets/cocostuff/dataset/annotations/train2017/000000416819.png
/data/datasets/cocostuff/dataset/images/train2017/000000372894.jpg /data/datasets/cocostuff/dataset/annotations/train2017/000000372894.png
/data/datasets/cocostuff/dataset/images/train2017/000000339798.jpg /data/datasets/cocostuff/dataset/annotations/train2017/000000339798.png
/data/datasets/cocostuff/dataset/images/train2017/000000093743.jpg /data/datasets/cocostuff/dataset/annotations/train2017/000000093743.png
/data/datasets/cocostuff/dataset/images/train2017/000000555677.jpg /data/datasets/cocostuff/dataset/annotations/train2017/000000555677.png
/data/datasets/cocostuff/dataset/images/train2017/000000559288.jpg /data/datasets/cocostuff/dataset/annotations/train2017/000000559288.png
/data/datasets/cocostuff/dataset/images/train2017/000000269287.jpg /data/datasets/cocostuff/dataset/annotations/train2017/000000269287.png
/data/datasets/cocostuff/dataset/images/train2017/000000147667.jpg /data/datasets/cocostuff/dataset/annotations/train2017/000000147667.png
/data/datasets/cocostuff/dataset/images/train2017/000000452236.jpg /data/datasets/cocostuff/dataset/annotations/train2017/000000452236.png
/data/datasets/cocostuff/dataset/images/train2017/000000193049.jpg /data/datasets/cocostuff/dataset/annotations/train2017/000000193049.png
/data/datasets/cocostuff/dataset/images/train2017/000000313047.jpg /data/datasets/cocostuff/dataset/annotations/train2017/000000313047.png
/data/datasets/cocostuff/dataset/images/train2017/000000572789.jpg /data/datasets/cocostuff/dataset/annotations/train2017/000000572789.png
/data/datasets/cocostuff/dataset/images/train2017/000000054965.jpg /data/datasets/cocostuff/dataset/annotations/train2017/000000054965.png
/data/datasets/cocostuff/dataset/images/train2017/000000240417.jpg /data/datasets/cocostuff/dataset/annotations/train2017/000000240417.png
/data/datasets/cocostuff/dataset/images/train2017/000000017432.jpg /data/datasets/cocostuff/dataset/annotations/train2017/000000017432.png
/data/datasets/cocostuff/dataset/images/train2017/000000188029.jpg /data/datasets/cocostuff/dataset/annotations/train2017/000000188029.png
/data/datasets/cocostuff/dataset/images/train2017/000000381134.jpg /data/datasets/cocostuff/dataset/annotations/train2017/000000381134.png
/data/datasets/cocostuff/dataset/images/train2017/000000335902.jpg /data/datasets/cocostuff/dataset/annotations/train2017/000000335902.png
/data/datasets/cocostuff/dataset/images/train2017/000000577283.jpg /data/datasets/cocostuff/dataset/annotations/train2017/000000577283.png
/data/datasets/cocostuff/dataset/images/train2017/000000350621.jpg /data/datasets/cocostuff/dataset/annotations/train2017/000000350621.png
/data/datasets/cocostuff/dataset/images/train2017/000000052638.jpg /data/datasets/cocostuff/dataset/annotations/train2017/000000052638.png
/data/datasets/cocostuff/dataset/images/train2017/000000160773.jpg /data/datasets/cocostuff/dataset/annotations/train2017/000000160773.png
/data/datasets/cocostuff/dataset/images/train2017/000000076100.jpg /data/datasets/cocostuff/dataset/annotations/train2017/000000076100.png
/data/datasets/cocostuff/dataset/images/train2017/000000370329.jpg /data/datasets/cocostuff/dataset/annotations/train2017/000000370329.png
/data/datasets/cocostuff/dataset/images/train2017/000000031411.jpg /data/datasets/cocostuff/dataset/annotations/train2017/000000031411.png
/data/datasets/cocostuff/dataset/images/train2017/000000406723.jpg /data/datasets/cocostuff/dataset/annotations/train2017/000000406723.png
/data/datasets/cocostuff/dataset/images/train2017/000000072909.jpg /data/datasets/cocostuff/dataset/annotations/train2017/000000072909.png
/data/datasets/cocostuff/dataset/images/train2017/000000290122.jpg /data/datasets/cocostuff/dataset/annotations/train2017/000000290122.png
/data/datasets/cocostuff/dataset/images/train2017/000000494954.jpg /data/datasets/cocostuff/dataset/annotations/train2017/000000494954.png
/data/datasets/cocostuff/dataset/images/train2017/000000052596.jpg /data/datasets/cocostuff/dataset/annotations/train2017/000000052596.png
/data/datasets/cocostuff/dataset/images/train2017/000000445597.jpg /data/datasets/cocostuff/dataset/annotations/train2017/000000445597.png
/data/datasets/cocostuff/dataset/images/train2017/000000184606.jpg /data/datasets/cocostuff/dataset/annotations/train2017/000000184606.png
/data/datasets/cocostuff/dataset/images/train2017/000000409156.jpg /data/datasets/cocostuff/dataset/annotations/train2017/000000409156.png
/data/datasets/cocostuff/dataset/images/train2017/000000293864.jpg /data/datasets/cocostuff/dataset/annotations/train2017/000000293864.png
/data/datasets/cocostuff/dataset/images/train2017/000000408995.jpg /data/datasets/cocostuff/dataset/annotations/train2017/000000408995.png
/data/datasets/cocostuff/dataset/images/train2017/000000227250.jpg /data/datasets/cocostuff/dataset/annotations/train2017/000000227250.png
/data/datasets/cocostuff/dataset/images/train2017/000000061532.jpg /data/datasets/cocostuff/dataset/annotations/train2017/000000061532.png
/data/datasets/cocostuff/dataset/images/train2017/000000466719.jpg /data/datasets/cocostuff/dataset/annotations/train2017/000000466719.png
/data/datasets/cocostuff/dataset/images/train2017/000000523418.jpg /data/datasets/cocostuff/dataset/annotations/train2017/000000523418.png
/data/datasets/cocostuff/dataset/images/train2017/000000339816.jpg /data/datasets/cocostuff/dataset/annotations/train2017/000000339816.png
/data/datasets/cocostuff/dataset/images/train2017/000000010710.jpg /data/datasets/cocostuff/dataset/annotations/train2017/000000010710.png
/data/datasets/cocostuff/dataset/images/train2017/000000124979.jpg /data/datasets/cocostuff/dataset/annotations/train2017/000000124979.png
/data/datasets/cocostuff/dataset/images/train2017/000000411408.jpg /data/datasets/cocostuff/dataset/annotations/train2017/000000411408.png
/data/datasets/cocostuff/dataset/images/train2017/000000422686.jpg /data/datasets/cocostuff/dataset/annotations/train2017/000000422686.png
/data/datasets/cocostuff/dataset/images/train2017/000000544261.jpg /data/datasets/cocostuff/dataset/annotations/train2017/000000544261.png
/data/datasets/cocostuff/dataset/images/train2017/000000017651.jpg /data/datasets/cocostuff/dataset/annotations/train2017/000000017651.png
/data/datasets/cocostuff/dataset/images/train2017/000000167480.jpg /data/datasets/cocostuff/dataset/annotations/train2017/000000167480.png
/data/datasets/cocostuff/dataset/images/train2017/000000556060.jpg /data/datasets/cocostuff/dataset/annotations/train2017/000000556060.png
/data/datasets/cocostuff/dataset/images/train2017/000000014103.jpg /data/datasets/cocostuff/dataset/annotations/train2017/000000014103.png
/data/datasets/cocostuff/dataset/images/train2017/000000020070.jpg /data/datasets/cocostuff/dataset/annotations/train2017/000000020070.png
/data/datasets/cocostuff/dataset/images/train2017/000000020087.jpg /data/datasets/cocostuff/dataset/annotations/train2017/000000020087.png
/data/datasets/cocostuff/dataset/images/train2017/000000448509.jpg /data/datasets/cocostuff/dataset/annotations/train2017/000000448509.png
/data/datasets/cocostuff/dataset/images/train2017/000000321394.jpg /data/datasets/cocostuff/dataset/annotations/train2017/000000321394.png
/data/datasets/cocostuff/dataset/images/train2017/000000298762.jpg /data/datasets/cocostuff/dataset/annotations/train2017/000000298762.png
/data/datasets/cocostuff/dataset/images/train2017/000000338732.jpg /data/datasets/cocostuff/dataset/annotations/train2017/000000338732.png
/data/datasets/cocostuff/dataset/images/train2017/000000128058.jpg /data/datasets/cocostuff/dataset/annotations/train2017/000000128058.png
/data/datasets/cocostuff/dataset/images/train2017/000000296913.jpg /data/datasets/cocostuff/dataset/annotations/train2017/000000296913.png
/data/datasets/cocostuff/dataset/images/train2017/000000066373.jpg /data/datasets/cocostuff/dataset/annotations/train2017/000000066373.png
/data/datasets/cocostuff/dataset/images/train2017/000000568854.jpg /data/datasets/cocostuff/dataset/annotations/train2017/000000568854.png
/data/datasets/cocostuff/dataset/images/train2017/000000172096.jpg /data/datasets/cocostuff/dataset/annotations/train2017/000000172096.png
/data/datasets/cocostuff/dataset/images/train2017/000000247536.jpg /data/datasets/cocostuff/dataset/annotations/train2017/000000247536.png
/data/datasets/cocostuff/dataset/images/train2017/000000138582.jpg /data/datasets/cocostuff/dataset/annotations/train2017/000000138582.png
/data/datasets/cocostuff/dataset/images/train2017/000000431628.jpg /data/datasets/cocostuff/dataset/annotations/train2017/000000431628.png
/data/datasets/cocostuff/dataset/images/train2017/000000262937.jpg /data/datasets/cocostuff/dataset/annotations/train2017/000000262937.png
/data/datasets/cocostuff/dataset/images/train2017/000000257615.jpg /data/datasets/cocostuff/dataset/annotations/train2017/000000257615.png
/data/datasets/cocostuff/dataset/images/train2017/000000008483.jpg /data/datasets/cocostuff/dataset/annotations/train2017/000000008483.png
/data/datasets/cocostuff/dataset/images/train2017/000000345842.jpg /data/datasets/cocostuff/dataset/annotations/train2017/000000345842.png
/data/datasets/cocostuff/dataset/images/train2017/000000163546.jpg /data/datasets/cocostuff/dataset/annotations/train2017/000000163546.png
/data/datasets/cocostuff/dataset/images/train2017/000000157726.jpg /data/datasets/cocostuff/dataset/annotations/train2017/000000157726.png
/data/datasets/cocostuff/dataset/images/train2017/000000502686.jpg /data/datasets/cocostuff/dataset/annotations/train2017/000000502686.png
/data/datasets/cocostuff/dataset/images/train2017/000000166805.jpg /data/datasets/cocostuff/dataset/annotations/train2017/000000166805.png
/data/datasets/cocostuff/dataset/images/train2017/000000333842.jpg /data/datasets/cocostuff/dataset/annotations/train2017/000000333842.png
/data/datasets/cocostuff/dataset/images/train2017/000000518359.jpg /data/datasets/cocostuff/dataset/annotations/train2017/000000518359.png
/data/datasets/cocostuff/dataset/images/train2017/000000571773.jpg /data/datasets/cocostuff/dataset/annotations/train2017/000000571773.png
/data/datasets/cocostuff/dataset/images/train2017/000000326369.jpg /data/datasets/cocostuff/dataset/annotations/train2017/000000326369.png
/data/datasets/cocostuff/dataset/images/train2017/000000243205.jpg /data/datasets/cocostuff/dataset/annotations/train2017/000000243205.png
/data/datasets/cocostuff/dataset/images/train2017/000000075487.jpg /data/datasets/cocostuff/dataset/annotations/train2017/000000075487.png
/data/datasets/cocostuff/dataset/images/train2017/000000500044.jpg /data/datasets/cocostuff/dataset/annotations/train2017/000000500044.png
/data/datasets/cocostuff/dataset/images/train2017/000000388707.jpg /data/datasets/cocostuff/dataset/annotations/train2017/000000388707.png
/data/datasets/cocostuff/dataset/images/train2017/000000544728.jpg /data/datasets/cocostuff/dataset/annotations/train2017/000000544728.png
/data/datasets/cocostuff/dataset/images/train2017/000000233500.jpg /data/datasets/cocostuff/dataset/annotations/train2017/000000233500.png
/data/datasets/cocostuff/dataset/images/train2017/000000484912.jpg /data/datasets/cocostuff/dataset/annotations/train2017/000000484912.png
/data/datasets/cocostuff/dataset/images/train2017/000000274574.jpg /data/datasets/cocostuff/dataset/annotations/train2017/000000274574.png
/data/datasets/cocostuff/dataset/images/train2017/000000338980.jpg /data/datasets/cocostuff/dataset/annotations/train2017/000000338980.png
/data/datasets/cocostuff/dataset/images/train2017/000000237203.jpg /data/datasets/cocostuff/dataset/annotations/train2017/000000237203.png
/data/datasets/cocostuff/dataset/images/train2017/000000002193.jpg /data/datasets/cocostuff/dataset/annotations/train2017/000000002193.png
/data/datasets/cocostuff/dataset/images/train2017/000000320246.jpg /data/datasets/cocostuff/dataset/annotations/train2017/000000320246.png
/data/datasets/cocostuff/dataset/images/train2017/000000581719.jpg /data/datasets/cocostuff/dataset/annotations/train2017/000000581719.png
/data/datasets/cocostuff/dataset/images/train2017/000000419062.jpg /data/datasets/cocostuff/dataset/annotations/train2017/000000419062.png
/data/datasets/cocostuff/dataset/images/train2017/000000265074.jpg /data/datasets/cocostuff/dataset/annotations/train2017/000000265074.png
/data/datasets/cocostuff/dataset/images/train2017/000000350631.jpg /data/datasets/cocostuff/dataset/annotations/train2017/000000350631.png
/data/datasets/cocostuff/dataset/images/train2017/000000447242.jpg /data/datasets/cocostuff/dataset/annotations/train2017/000000447242.png
/data/datasets/cocostuff/dataset/images/train2017/000000041771.jpg /data/datasets/cocostuff/dataset/annotations/train2017/000000041771.png
/data/datasets/cocostuff/dataset/images/train2017/000000317833.jpg /data/datasets/cocostuff/dataset/annotations/train2017/000000317833.png
/data/datasets/cocostuff/dataset/images/train2017/000000076522.jpg /data/datasets/cocostuff/dataset/annotations/train2017/000000076522.png
/data/datasets/cocostuff/dataset/images/train2017/000000396194.jpg /data/datasets/cocostuff/dataset/annotations/train2017/000000396194.png
/data/datasets/cocostuff/dataset/images/train2017/000000506087.jpg /data/datasets/cocostuff/dataset/annotations/train2017/000000506087.png
/data/datasets/cocostuff/dataset/images/train2017/000000077750.jpg /data/datasets/cocostuff/dataset/annotations/train2017/000000077750.png
/data/datasets/cocostuff/dataset/images/train2017/000000579277.jpg /data/datasets/cocostuff/dataset/annotations/train2017/000000579277.png
/data/datasets/cocostuff/dataset/images/train2017/000000084683.jpg /data/datasets/cocostuff/dataset/annotations/train2017/000000084683.png
/data/datasets/cocostuff/dataset/images/train2017/000000578718.jpg /data/datasets/cocostuff/dataset/annotations/train2017/000000578718.png
/data/datasets/cocostuff/dataset/images/train2017/000000438268.jpg /data/datasets/cocostuff/dataset/annotations/train2017/000000438268.png
/data/datasets/cocostuff/dataset/images/train2017/000000379771.jpg /data/datasets/cocostuff/dataset/annotations/train2017/000000379771.png
/data/datasets/cocostuff/dataset/images/train2017/000000206548.jpg /data/datasets/cocostuff/dataset/annotations/train2017/000000206548.png
/data/datasets/cocostuff/dataset/images/train2017/000000143439.jpg /data/datasets/cocostuff/dataset/annotations/train2017/000000143439.png
/data/datasets/cocostuff/dataset/images/train2017/000000271586.jpg /data/datasets/cocostuff/dataset/annotations/train2017/000000271586.png
/data/datasets/cocostuff/dataset/images/train2017/000000299573.jpg /data/datasets/cocostuff/dataset/annotations/train2017/000000299573.png
/data/datasets/cocostuff/dataset/images/train2017/000000366723.jpg /data/datasets/cocostuff/dataset/annotations/train2017/000000366723.png
/data/datasets/cocostuff/dataset/images/train2017/000000373898.jpg /data/datasets/cocostuff/dataset/annotations/train2017/000000373898.png
/data/datasets/cocostuff/dataset/images/train2017/000000214792.jpg /data/datasets/cocostuff/dataset/annotations/train2017/000000214792.png
/data/datasets/cocostuff/dataset/images/train2017/000000151172.jpg /data/datasets/cocostuff/dataset/annotations/train2017/000000151172.png
/data/datasets/cocostuff/dataset/images/train2017/000000343616.jpg /data/datasets/cocostuff/dataset/annotations/train2017/000000343616.png
/data/datasets/cocostuff/dataset/images/train2017/000000574760.jpg /data/datasets/cocostuff/dataset/annotations/train2017/000000574760.png
/data/datasets/cocostuff/dataset/images/train2017/000000127785.jpg /data/datasets/cocostuff/dataset/annotations/train2017/000000127785.png
/data/datasets/cocostuff/dataset/images/train2017/000000401436.jpg /data/datasets/cocostuff/dataset/annotations/train2017/000000401436.png
/data/datasets/cocostuff/dataset/images/train2017/000000192357.jpg /data/datasets/cocostuff/dataset/annotations/train2017/000000192357.png
/data/datasets/cocostuff/dataset/images/train2017/000000418352.jpg /data/datasets/cocostuff/dataset/annotations/train2017/000000418352.png
/data/datasets/cocostuff/dataset/images/train2017/000000377342.jpg /data/datasets/cocostuff/dataset/annotations/train2017/000000377342.png
/data/datasets/cocostuff/dataset/images/train2017/000000556880.jpg /data/datasets/cocostuff/dataset/annotations/train2017/000000556880.png
/data/datasets/cocostuff/dataset/images/train2017/000000381556.jpg /data/datasets/cocostuff/dataset/annotations/train2017/000000381556.png
/data/datasets/cocostuff/dataset/images/train2017/000000531396.jpg /data/datasets/cocostuff/dataset/annotations/train2017/000000531396.png
/data/datasets/cocostuff/dataset/images/train2017/000000298290.jpg /data/datasets/cocostuff/dataset/annotations/train2017/000000298290.png
/data/datasets/cocostuff/dataset/images/train2017/000000444659.jpg /data/datasets/cocostuff/dataset/annotations/train2017/000000444659.png
/data/datasets/cocostuff/dataset/images/train2017/000000255239.jpg /data/datasets/cocostuff/dataset/annotations/train2017/000000255239.png
/data/datasets/cocostuff/dataset/images/train2017/000000025697.jpg /data/datasets/cocostuff/dataset/annotations/train2017/000000025697.png
/data/datasets/cocostuff/dataset/images/train2017/000000546320.jpg /data/datasets/cocostuff/dataset/annotations/train2017/000000546320.png
/data/datasets/cocostuff/dataset/images/train2017/000000058997.jpg /data/datasets/cocostuff/dataset/annotations/train2017/000000058997.png
/data/datasets/cocostuff/dataset/images/train2017/000000229342.jpg /data/datasets/cocostuff/dataset/annotations/train2017/000000229342.png
/data/datasets/cocostuff/dataset/images/train2017/000000570225.jpg /data/datasets/cocostuff/dataset/annotations/train2017/000000570225.png
/data/datasets/cocostuff/dataset/images/train2017/000000507889.jpg /data/datasets/cocostuff/dataset/annotations/train2017/000000507889.png
/data/datasets/cocostuff/dataset/images/train2017/000000347055.jpg /data/datasets/cocostuff/dataset/annotations/train2017/000000347055.png
/data/datasets/cocostuff/dataset/images/train2017/000000034702.jpg /data/datasets/cocostuff/dataset/annotations/train2017/000000034702.png
/data/datasets/cocostuff/dataset/images/train2017/000000543378.jpg /data/datasets/cocostuff/dataset/annotations/train2017/000000543378.png
/data/datasets/cocostuff/dataset/images/train2017/000000225546.jpg /data/datasets/cocostuff/dataset/annotations/train2017/000000225546.png
/data/datasets/cocostuff/dataset/images/train2017/000000440284.jpg /data/datasets/cocostuff/dataset/annotations/train2017/000000440284.png
/data/datasets/cocostuff/dataset/images/train2017/000000041645.jpg /data/datasets/cocostuff/dataset/annotations/train2017/000000041645.png
/data/datasets/cocostuff/dataset/images/train2017/000000004129.jpg /data/datasets/cocostuff/dataset/annotations/train2017/000000004129.png
/data/datasets/cocostuff/dataset/images/train2017/000000069971.jpg /data/datasets/cocostuff/dataset/annotations/train2017/000000069971.png
/data/datasets/cocostuff/dataset/images/train2017/000000151563.jpg /data/datasets/cocostuff/dataset/annotations/train2017/000000151563.png
/data/datasets/cocostuff/dataset/images/train2017/000000132686.jpg /data/datasets/cocostuff/dataset/annotations/train2017/000000132686.png
/data/datasets/cocostuff/dataset/images/train2017/000000019581.jpg /data/datasets/cocostuff/dataset/annotations/train2017/000000019581.png
/data/datasets/cocostuff/dataset/images/train2017/000000161228.jpg /data/datasets/cocostuff/dataset/annotations/train2017/000000161228.png
/data/datasets/cocostuff/dataset/images/train2017/000000036222.jpg /data/datasets/cocostuff/dataset/annotations/train2017/000000036222.png
/data/datasets/cocostuff/dataset/images/train2017/000000513136.jpg /data/datasets/cocostuff/dataset/annotations/train2017/000000513136.png
/data/datasets/cocostuff/dataset/images/train2017/000000139008.jpg /data/datasets/cocostuff/dataset/annotations/train2017/000000139008.png
/data/datasets/cocostuff/dataset/images/train2017/000000440246.jpg /data/datasets/cocostuff/dataset/annotations/train2017/000000440246.png
/data/datasets/cocostuff/dataset/images/train2017/000000123421.jpg /data/datasets/cocostuff/dataset/annotations/train2017/000000123421.png
/data/datasets/cocostuff/dataset/images/train2017/000000012357.jpg /data/datasets/cocostuff/dataset/annotations/train2017/000000012357.png
/data/datasets/cocostuff/dataset/images/train2017/000000105472.jpg /data/datasets/cocostuff/dataset/annotations/train2017/000000105472.png
/data/datasets/cocostuff/dataset/images/train2017/000000064659.jpg /data/datasets/cocostuff/dataset/annotations/train2017/000000064659.png
/data/datasets/cocostuff/dataset/images/train2017/000000140843.jpg /data/datasets/cocostuff/dataset/annotations/train2017/000000140843.png
/data/datasets/cocostuff/dataset/images/train2017/000000248427.jpg /data/datasets/cocostuff/dataset/annotations/train2017/000000248427.png
/data/datasets/cocostuff/dataset/images/train2017/000000202657.jpg /data/datasets/cocostuff/dataset/annotations/train2017/000000202657.png
/data/datasets/cocostuff/dataset/images/train2017/000000572811.jpg /data/datasets/cocostuff/dataset/annotations/train2017/000000572811.png
/data/datasets/cocostuff/dataset/images/train2017/000000350191.jpg /data/datasets/cocostuff/dataset/annotations/train2017/000000350191.png
/data/datasets/cocostuff/dataset/images/train2017/000000273082.jpg /data/datasets/cocostuff/dataset/annotations/train2017/000000273082.png
/data/datasets/cocostuff/dataset/images/train2017/000000158342.jpg /data/datasets/cocostuff/dataset/annotations/train2017/000000158342.png
/data/datasets/cocostuff/dataset/images/train2017/000000571842.jpg /data/datasets/cocostuff/dataset/annotations/train2017/000000571842.png
/data/datasets/cocostuff/dataset/images/train2017/000000221865.jpg /data/datasets/cocostuff/dataset/annotations/train2017/000000221865.png
/data/datasets/cocostuff/dataset/images/train2017/000000342808.jpg /data/datasets/cocostuff/dataset/annotations/train2017/000000342808.png
/data/datasets/cocostuff/dataset/images/train2017/000000030288.jpg /data/datasets/cocostuff/dataset/annotations/train2017/000000030288.png
/data/datasets/cocostuff/dataset/images/train2017/000000077355.jpg /data/datasets/cocostuff/dataset/annotations/train2017/000000077355.png
/data/datasets/cocostuff/dataset/images/train2017/000000573518.jpg /data/datasets/cocostuff/dataset/annotations/train2017/000000573518.png
/data/datasets/cocostuff/dataset/images/train2017/000000321700.jpg /data/datasets/cocostuff/dataset/annotations/train2017/000000321700.png
/data/datasets/cocostuff/dataset/images/train2017/000000213650.jpg /data/datasets/cocostuff/dataset/annotations/train2017/000000213650.png
/data/datasets/cocostuff/dataset/images/train2017/000000304044.jpg /data/datasets/cocostuff/dataset/annotations/train2017/000000304044.png
/data/datasets/cocostuff/dataset/images/train2017/000000397403.jpg /data/datasets/cocostuff/dataset/annotations/train2017/000000397403.png
/data/datasets/cocostuff/dataset/images/train2017/000000559752.jpg /data/datasets/cocostuff/dataset/annotations/train2017/000000559752.png
/data/datasets/cocostuff/dataset/images/train2017/000000421853.jpg /data/datasets/cocostuff/dataset/annotations/train2017/000000421853.png
/data/datasets/cocostuff/dataset/images/train2017/000000420721.jpg /data/datasets/cocostuff/dataset/annotations/train2017/000000420721.png
/data/datasets/cocostuff/dataset/images/train2017/000000017282.jpg /data/datasets/cocostuff/dataset/annotations/train2017/000000017282.png
/data/datasets/cocostuff/dataset/images/train2017/000000339001.jpg /data/datasets/cocostuff/dataset/annotations/train2017/000000339001.png
/data/datasets/cocostuff/dataset/images/train2017/000000503015.jpg /data/datasets/cocostuff/dataset/annotations/train2017/000000503015.png
/data/datasets/cocostuff/dataset/images/train2017/000000377450.jpg /data/datasets/cocostuff/dataset/annotations/train2017/000000377450.png
/data/datasets/cocostuff/dataset/images/train2017/000000373374.jpg /data/datasets/cocostuff/dataset/annotations/train2017/000000373374.png
/data/datasets/cocostuff/dataset/images/train2017/000000310703.jpg /data/datasets/cocostuff/dataset/annotations/train2017/000000310703.png
/data/datasets/cocostuff/dataset/images/train2017/000000450004.jpg /data/datasets/cocostuff/dataset/annotations/train2017/000000450004.png
/data/datasets/cocostuff/dataset/images/train2017/000000475743.jpg /data/datasets/cocostuff/dataset/annotations/train2017/000000475743.png
/data/datasets/cocostuff/dataset/images/train2017/000000056126.jpg /data/datasets/cocostuff/dataset/annotations/train2017/000000056126.png
/data/datasets/cocostuff/dataset/images/train2017/000000322362.jpg /data/datasets/cocostuff/dataset/annotations/train2017/000000322362.png
/data/datasets/cocostuff/dataset/images/train2017/000000368154.jpg /data/datasets/cocostuff/dataset/annotations/train2017/000000368154.png
/data/datasets/cocostuff/dataset/images/train2017/000000539845.jpg /data/datasets/cocostuff/dataset/annotations/train2017/000000539845.png
/data/datasets/cocostuff/dataset/images/train2017/000000247504.jpg /data/datasets/cocostuff/dataset/annotations/train2017/000000247504.png
/data/datasets/cocostuff/dataset/images/train2017/000000056592.jpg /data/datasets/cocostuff/dataset/annotations/train2017/000000056592.png
/data/datasets/cocostuff/dataset/images/train2017/000000453586.jpg /data/datasets/cocostuff/dataset/annotations/train2017/000000453586.png
/data/datasets/cocostuff/dataset/images/train2017/000000071826.jpg /data/datasets/cocostuff/dataset/annotations/train2017/000000071826.png
/data/datasets/cocostuff/dataset/images/train2017/000000248603.jpg /data/datasets/cocostuff/dataset/annotations/train2017/000000248603.png
/data/datasets/cocostuff/dataset/images/train2017/000000236767.jpg /data/datasets/cocostuff/dataset/annotations/train2017/000000236767.png
/data/datasets/cocostuff/dataset/images/train2017/000000483875.jpg /data/datasets/cocostuff/dataset/annotations/train2017/000000483875.png
/data/datasets/cocostuff/dataset/images/train2017/000000537470.jpg /data/datasets/cocostuff/dataset/annotations/train2017/000000537470.png
/data/datasets/cocostuff/dataset/images/train2017/000000063408.jpg /data/datasets/cocostuff/dataset/annotations/train2017/000000063408.png
/data/datasets/cocostuff/dataset/images/train2017/000000412090.jpg /data/datasets/cocostuff/dataset/annotations/train2017/000000412090.png
/data/datasets/cocostuff/dataset/images/train2017/000000392107.jpg /data/datasets/cocostuff/dataset/annotations/train2017/000000392107.png
/data/datasets/cocostuff/dataset/images/train2017/000000311056.jpg /data/datasets/cocostuff/dataset/annotations/train2017/000000311056.png
/data/datasets/cocostuff/dataset/images/train2017/000000120846.jpg /data/datasets/cocostuff/dataset/annotations/train2017/000000120846.png
/data/datasets/cocostuff/dataset/images/train2017/000000071128.jpg /data/datasets/cocostuff/dataset/annotations/train2017/000000071128.png
/data/datasets/cocostuff/dataset/images/train2017/000000482989.jpg /data/datasets/cocostuff/dataset/annotations/train2017/000000482989.png
/data/datasets/cocostuff/dataset/images/train2017/000000233877.jpg /data/datasets/cocostuff/dataset/annotations/train2017/000000233877.png
/data/datasets/cocostuff/dataset/images/train2017/000000209356.jpg /data/datasets/cocostuff/dataset/annotations/train2017/000000209356.png
/data/datasets/cocostuff/dataset/images/train2017/000000522478.jpg /data/datasets/cocostuff/dataset/annotations/train2017/000000522478.png
/data/datasets/cocostuff/dataset/images/train2017/000000370305.jpg /data/datasets/cocostuff/dataset/annotations/train2017/000000370305.png
/data/datasets/cocostuff/dataset/images/train2017/000000431671.jpg /data/datasets/cocostuff/dataset/annotations/train2017/000000431671.png
/data/datasets/cocostuff/dataset/images/train2017/000000479066.jpg /data/datasets/cocostuff/dataset/annotations/train2017/000000479066.png
/data/datasets/cocostuff/dataset/images/train2017/000000132217.jpg /data/datasets/cocostuff/dataset/annotations/train2017/000000132217.png
/data/datasets/cocostuff/dataset/images/train2017/000000429960.jpg /data/datasets/cocostuff/dataset/annotations/train2017/000000429960.png
/data/datasets/cocostuff/dataset/images/train2017/000000180362.jpg /data/datasets/cocostuff/dataset/annotations/train2017/000000180362.png
/data/datasets/cocostuff/dataset/images/train2017/000000338847.jpg /data/datasets/cocostuff/dataset/annotations/train2017/000000338847.png
/data/datasets/cocostuff/dataset/images/train2017/000000365139.jpg /data/datasets/cocostuff/dataset/annotations/train2017/000000365139.png
/data/datasets/cocostuff/dataset/images/train2017/000000099727.jpg /data/datasets/cocostuff/dataset/annotations/train2017/000000099727.png
/data/datasets/cocostuff/dataset/images/train2017/000000431013.jpg /data/datasets/cocostuff/dataset/annotations/train2017/000000431013.png
/data/datasets/cocostuff/dataset/images/train2017/000000014798.jpg /data/datasets/cocostuff/dataset/annotations/train2017/000000014798.png
/data/datasets/cocostuff/dataset/images/train2017/000000434930.jpg /data/datasets/cocostuff/dataset/annotations/train2017/000000434930.png
/data/datasets/cocostuff/dataset/images/train2017/000000003398.jpg /data/datasets/cocostuff/dataset/annotations/train2017/000000003398.png
/data/datasets/cocostuff/dataset/images/train2017/000000086825.jpg /data/datasets/cocostuff/dataset/annotations/train2017/000000086825.png
/data/datasets/cocostuff/dataset/images/train2017/000000355748.jpg /data/datasets/cocostuff/dataset/annotations/train2017/000000355748.png
/data/datasets/cocostuff/dataset/images/train2017/000000098703.jpg /data/datasets/cocostuff/dataset/annotations/train2017/000000098703.png
/data/datasets/cocostuff/dataset/images/train2017/000000108557.jpg /data/datasets/cocostuff/dataset/annotations/train2017/000000108557.png
/data/datasets/cocostuff/dataset/images/train2017/000000414032.jpg /data/datasets/cocostuff/dataset/annotations/train2017/000000414032.png
/data/datasets/cocostuff/dataset/images/train2017/000000183405.jpg /data/datasets/cocostuff/dataset/annotations/train2017/000000183405.png
/data/datasets/cocostuff/dataset/images/train2017/000000539068.jpg /data/datasets/cocostuff/dataset/annotations/train2017/000000539068.png
/data/datasets/cocostuff/dataset/images/train2017/000000036911.jpg /data/datasets/cocostuff/dataset/annotations/train2017/000000036911.png
/data/datasets/cocostuff/dataset/images/train2017/000000156567.jpg /data/datasets/cocostuff/dataset/annotations/train2017/000000156567.png
/data/datasets/cocostuff/dataset/images/train2017/000000337375.jpg /data/datasets/cocostuff/dataset/annotations/train2017/000000337375.png
/data/datasets/cocostuff/dataset/images/train2017/000000258690.jpg /data/datasets/cocostuff/dataset/annotations/train2017/000000258690.png
/data/datasets/cocostuff/dataset/images/train2017/000000020459.jpg /data/datasets/cocostuff/dataset/annotations/train2017/000000020459.png
/data/datasets/cocostuff/dataset/images/train2017/000000269503.jpg /data/datasets/cocostuff/dataset/annotations/train2017/000000269503.png
/data/datasets/cocostuff/dataset/images/train2017/000000477040.jpg /data/datasets/cocostuff/dataset/annotations/train2017/000000477040.png
/data/datasets/cocostuff/dataset/images/train2017/000000023544.jpg /data/datasets/cocostuff/dataset/annotations/train2017/000000023544.png
/data/datasets/cocostuff/dataset/images/train2017/000000555911.jpg /data/datasets/cocostuff/dataset/annotations/train2017/000000555911.png
/data/datasets/cocostuff/dataset/images/train2017/000000463004.jpg /data/datasets/cocostuff/dataset/annotations/train2017/000000463004.png
/data/datasets/cocostuff/dataset/images/train2017/000000323008.jpg /data/datasets/cocostuff/dataset/annotations/train2017/000000323008.png
/data/datasets/cocostuff/dataset/images/train2017/000000501635.jpg /data/datasets/cocostuff/dataset/annotations/train2017/000000501635.png
/data/datasets/cocostuff/dataset/images/train2017/000000528067.jpg /data/datasets/cocostuff/dataset/annotations/train2017/000000528067.png
/data/datasets/cocostuff/dataset/images/train2017/000000405330.jpg /data/datasets/cocostuff/dataset/annotations/train2017/000000405330.png
/data/datasets/cocostuff/dataset/images/train2017/000000159948.jpg /data/datasets/cocostuff/dataset/annotations/train2017/000000159948.png
/data/datasets/cocostuff/dataset/images/train2017/000000067587.jpg /data/datasets/cocostuff/dataset/annotations/train2017/000000067587.png
/data/datasets/cocostuff/dataset/images/train2017/000000136323.jpg /data/datasets/cocostuff/dataset/annotations/train2017/000000136323.png
/data/datasets/cocostuff/dataset/images/train2017/000000332135.jpg /data/datasets/cocostuff/dataset/annotations/train2017/000000332135.png
/data/datasets/cocostuff/dataset/images/train2017/000000041867.jpg /data/datasets/cocostuff/dataset/annotations/train2017/000000041867.png
/data/datasets/cocostuff/dataset/images/train2017/000000119876.jpg /data/datasets/cocostuff/dataset/annotations/train2017/000000119876.png
/data/datasets/cocostuff/dataset/images/train2017/000000230289.jpg /data/datasets/cocostuff/dataset/annotations/train2017/000000230289.png
/data/datasets/cocostuff/dataset/images/train2017/000000228677.jpg /data/datasets/cocostuff/dataset/annotations/train2017/000000228677.png
/data/datasets/cocostuff/dataset/images/train2017/000000385627.jpg /data/datasets/cocostuff/dataset/annotations/train2017/000000385627.png
/data/datasets/cocostuff/dataset/images/train2017/000000190952.jpg /data/datasets/cocostuff/dataset/annotations/train2017/000000190952.png
/data/datasets/cocostuff/dataset/images/train2017/000000220897.jpg /data/datasets/cocostuff/dataset/annotations/train2017/000000220897.png
/data/datasets/cocostuff/dataset/images/train2017/000000561453.jpg /data/datasets/cocostuff/dataset/annotations/train2017/000000561453.png
/data/datasets/cocostuff/dataset/images/train2017/000000538243.jpg /data/datasets/cocostuff/dataset/annotations/train2017/000000538243.png
/data/datasets/cocostuff/dataset/images/train2017/000000241844.jpg /data/datasets/cocostuff/dataset/annotations/train2017/000000241844.png
/data/datasets/cocostuff/dataset/images/train2017/000000477878.jpg /data/datasets/cocostuff/dataset/annotations/train2017/000000477878.png
/data/datasets/cocostuff/dataset/images/train2017/000000375869.jpg /data/datasets/cocostuff/dataset/annotations/train2017/000000375869.png
/data/datasets/cocostuff/dataset/images/train2017/000000127855.jpg /data/datasets/cocostuff/dataset/annotations/train2017/000000127855.png
/data/datasets/cocostuff/dataset/images/train2017/000000121661.jpg /data/datasets/cocostuff/dataset/annotations/train2017/000000121661.png
/data/datasets/cocostuff/dataset/images/train2017/000000442654.jpg /data/datasets/cocostuff/dataset/annotations/train2017/000000442654.png
/data/datasets/cocostuff/dataset/images/train2017/000000365948.jpg /data/datasets/cocostuff/dataset/annotations/train2017/000000365948.png
/data/datasets/cocostuff/dataset/images/train2017/000000457214.jpg /data/datasets/cocostuff/dataset/annotations/train2017/000000457214.png
/data/datasets/cocostuff/dataset/images/train2017/000000050837.jpg /data/datasets/cocostuff/dataset/annotations/train2017/000000050837.png
/data/datasets/cocostuff/dataset/images/train2017/000000241421.jpg /data/datasets/cocostuff/dataset/annotations/train2017/000000241421.png
/data/datasets/cocostuff/dataset/images/train2017/000000206280.jpg /data/datasets/cocostuff/dataset/annotations/train2017/000000206280.png
/data/datasets/cocostuff/dataset/images/train2017/000000039141.jpg /data/datasets/cocostuff/dataset/annotations/train2017/000000039141.png
/data/datasets/cocostuff/dataset/images/train2017/000000166009.jpg /data/datasets/cocostuff/dataset/annotations/train2017/000000166009.png
/data/datasets/cocostuff/dataset/images/train2017/000000195699.jpg /data/datasets/cocostuff/dataset/annotations/train2017/000000195699.png
/data/datasets/cocostuff/dataset/images/train2017/000000398148.jpg /data/datasets/cocostuff/dataset/annotations/train2017/000000398148.png
/data/datasets/cocostuff/dataset/images/train2017/000000212817.jpg /data/datasets/cocostuff/dataset/annotations/train2017/000000212817.png
/data/datasets/cocostuff/dataset/images/train2017/000000377960.jpg /data/datasets/cocostuff/dataset/annotations/train2017/000000377960.png
/data/datasets/cocostuff/dataset/images/train2017/000000159310.jpg /data/datasets/cocostuff/dataset/annotations/train2017/000000159310.png
/data/datasets/cocostuff/dataset/images/train2017/000000197335.jpg /data/datasets/cocostuff/dataset/annotations/train2017/000000197335.png
/data/datasets/cocostuff/dataset/images/train2017/000000380698.jpg /data/datasets/cocostuff/dataset/annotations/train2017/000000380698.png
/data/datasets/cocostuff/dataset/images/train2017/000000297394.jpg /data/datasets/cocostuff/dataset/annotations/train2017/000000297394.png
/data/datasets/cocostuff/dataset/images/train2017/000000348523.jpg /data/datasets/cocostuff/dataset/annotations/train2017/000000348523.png
/data/datasets/cocostuff/dataset/images/train2017/000000431997.jpg /data/datasets/cocostuff/dataset/annotations/train2017/000000431997.png
/data/datasets/cocostuff/dataset/images/train2017/000000556240.jpg /data/datasets/cocostuff/dataset/annotations/train2017/000000556240.png
/data/datasets/cocostuff/dataset/images/train2017/000000512320.jpg /data/datasets/cocostuff/dataset/annotations/train2017/000000512320.png
/data/datasets/cocostuff/dataset/images/train2017/000000283840.jpg /data/datasets/cocostuff/dataset/annotations/train2017/000000283840.png
/data/datasets/cocostuff/dataset/images/train2017/000000115162.jpg /data/datasets/cocostuff/dataset/annotations/train2017/000000115162.png
/data/datasets/cocostuff/dataset/images/train2017/000000449546.jpg /data/datasets/cocostuff/dataset/annotations/train2017/000000449546.png
/data/datasets/cocostuff/dataset/images/train2017/000000098232.jpg /data/datasets/cocostuff/dataset/annotations/train2017/000000098232.png
/data/datasets/cocostuff/dataset/images/train2017/000000353405.jpg /data/datasets/cocostuff/dataset/annotations/train2017/000000353405.png
/data/datasets/cocostuff/dataset/images/train2017/000000364399.jpg /data/datasets/cocostuff/dataset/annotations/train2017/000000364399.png
/data/datasets/cocostuff/dataset/images/train2017/000000326555.jpg /data/datasets/cocostuff/dataset/annotations/train2017/000000326555.png
/data/datasets/cocostuff/dataset/images/train2017/000000298443.jpg /data/datasets/cocostuff/dataset/annotations/train2017/000000298443.png
/data/datasets/cocostuff/dataset/images/train2017/000000452963.jpg /data/datasets/cocostuff/dataset/annotations/train2017/000000452963.png
/data/datasets/cocostuff/dataset/images/train2017/000000326300.jpg /data/datasets/cocostuff/dataset/annotations/train2017/000000326300.png
/data/datasets/cocostuff/dataset/images/train2017/000000253748.jpg /data/datasets/cocostuff/dataset/annotations/train2017/000000253748.png
/data/datasets/cocostuff/dataset/images/train2017/000000520471.jpg /data/datasets/cocostuff/dataset/annotations/train2017/000000520471.png
/data/datasets/cocostuff/dataset/images/train2017/000000289061.jpg /data/datasets/cocostuff/dataset/annotations/train2017/000000289061.png
/data/datasets/cocostuff/dataset/images/train2017/000000061862.jpg /data/datasets/cocostuff/dataset/annotations/train2017/000000061862.png
/data/datasets/cocostuff/dataset/images/train2017/000000060202.jpg /data/datasets/cocostuff/dataset/annotations/train2017/000000060202.png
/data/datasets/cocostuff/dataset/images/train2017/000000472026.jpg /data/datasets/cocostuff/dataset/annotations/train2017/000000472026.png
/data/datasets/cocostuff/dataset/images/train2017/000000030303.jpg /data/datasets/cocostuff/dataset/annotations/train2017/000000030303.png
/data/datasets/cocostuff/dataset/images/train2017/000000184929.jpg /data/datasets/cocostuff/dataset/annotations/train2017/000000184929.png
/data/datasets/cocostuff/dataset/images/train2017/000000410141.jpg /data/datasets/cocostuff/dataset/annotations/train2017/000000410141.png
/data/datasets/cocostuff/dataset/images/train2017/000000057454.jpg /data/datasets/cocostuff/dataset/annotations/train2017/000000057454.png
/data/datasets/cocostuff/dataset/images/train2017/000000043850.jpg /data/datasets/cocostuff/dataset/annotations/train2017/000000043850.png
/data/datasets/cocostuff/dataset/images/train2017/000000578215.jpg /data/datasets/cocostuff/dataset/annotations/train2017/000000578215.png
/data/datasets/cocostuff/dataset/images/train2017/000000446763.jpg /data/datasets/cocostuff/dataset/annotations/train2017/000000446763.png
/data/datasets/cocostuff/dataset/images/train2017/000000554507.jpg /data/datasets/cocostuff/dataset/annotations/train2017/000000554507.png
/data/datasets/cocostuff/dataset/images/train2017/000000253907.jpg /data/datasets/cocostuff/dataset/annotations/train2017/000000253907.png
/data/datasets/cocostuff/dataset/images/train2017/000000424728.jpg /data/datasets/cocostuff/dataset/annotations/train2017/000000424728.png
/data/datasets/cocostuff/dataset/images/train2017/000000439085.jpg /data/datasets/cocostuff/dataset/annotations/train2017/000000439085.png
/data/datasets/cocostuff/dataset/images/train2017/000000540544.jpg /data/datasets/cocostuff/dataset/annotations/train2017/000000540544.png
/data/datasets/cocostuff/dataset/images/train2017/000000267664.jpg /data/datasets/cocostuff/dataset/annotations/train2017/000000267664.png
/data/datasets/cocostuff/dataset/images/train2017/000000353652.jpg /data/datasets/cocostuff/dataset/annotations/train2017/000000353652.png
/data/datasets/cocostuff/dataset/images/train2017/000000228419.jpg /data/datasets/cocostuff/dataset/annotations/train2017/000000228419.png
/data/datasets/cocostuff/dataset/images/train2017/000000407349.jpg /data/datasets/cocostuff/dataset/annotations/train2017/000000407349.png
/data/datasets/cocostuff/dataset/images/train2017/000000581860.jpg /data/datasets/cocostuff/dataset/annotations/train2017/000000581860.png
/data/datasets/cocostuff/dataset/images/train2017/000000577657.jpg /data/datasets/cocostuff/dataset/annotations/train2017/000000577657.png
/data/datasets/cocostuff/dataset/images/train2017/000000357799.jpg /data/datasets/cocostuff/dataset/annotations/train2017/000000357799.png
/data/datasets/cocostuff/dataset/images/train2017/000000082969.jpg /data/datasets/cocostuff/dataset/annotations/train2017/000000082969.png
/data/datasets/cocostuff/dataset/images/train2017/000000396213.jpg /data/datasets/cocostuff/dataset/annotations/train2017/000000396213.png
/data/datasets/cocostuff/dataset/images/train2017/000000370388.jpg /data/datasets/cocostuff/dataset/annotations/train2017/000000370388.png
/data/datasets/cocostuff/dataset/images/train2017/000000468097.jpg /data/datasets/cocostuff/dataset/annotations/train2017/000000468097.png
/data/datasets/cocostuff/dataset/images/train2017/000000524981.jpg /data/datasets/cocostuff/dataset/annotations/train2017/000000524981.png
/data/datasets/cocostuff/dataset/images/train2017/000000169486.jpg /data/datasets/cocostuff/dataset/annotations/train2017/000000169486.png
/data/datasets/cocostuff/dataset/images/train2017/000000077954.jpg /data/datasets/cocostuff/dataset/annotations/train2017/000000077954.png
/data/datasets/cocostuff/dataset/images/train2017/000000056430.jpg /data/datasets/cocostuff/dataset/annotations/train2017/000000056430.png
/data/datasets/cocostuff/dataset/images/train2017/000000495288.jpg /data/datasets/cocostuff/dataset/annotations/train2017/000000495288.png
/data/datasets/cocostuff/dataset/images/train2017/000000559386.jpg /data/datasets/cocostuff/dataset/annotations/train2017/000000559386.png
/data/datasets/cocostuff/dataset/images/train2017/000000511562.jpg /data/datasets/cocostuff/dataset/annotations/train2017/000000511562.png
/data/datasets/cocostuff/dataset/images/train2017/000000112865.jpg /data/datasets/cocostuff/dataset/annotations/train2017/000000112865.png
/data/datasets/cocostuff/dataset/images/train2017/000000330728.jpg /data/datasets/cocostuff/dataset/annotations/train2017/000000330728.png
/data/datasets/cocostuff/dataset/images/train2017/000000029154.jpg /data/datasets/cocostuff/dataset/annotations/train2017/000000029154.png
/data/datasets/cocostuff/dataset/images/train2017/000000108282.jpg /data/datasets/cocostuff/dataset/annotations/train2017/000000108282.png
/data/datasets/cocostuff/dataset/images/train2017/000000177023.jpg /data/datasets/cocostuff/dataset/annotations/train2017/000000177023.png
/data/datasets/cocostuff/dataset/images/train2017/000000459515.jpg /data/datasets/cocostuff/dataset/annotations/train2017/000000459515.png
/data/datasets/cocostuff/dataset/images/train2017/000000098503.jpg /data/datasets/cocostuff/dataset/annotations/train2017/000000098503.png
/data/datasets/cocostuff/dataset/images/train2017/000000474180.jpg /data/datasets/cocostuff/dataset/annotations/train2017/000000474180.png
/data/datasets/cocostuff/dataset/images/train2017/000000116096.jpg /data/datasets/cocostuff/dataset/annotations/train2017/000000116096.png
/data/datasets/cocostuff/dataset/images/train2017/000000218099.jpg /data/datasets/cocostuff/dataset/annotations/train2017/000000218099.png
/data/datasets/cocostuff/dataset/images/train2017/000000275492.jpg /data/datasets/cocostuff/dataset/annotations/train2017/000000275492.png
/data/datasets/cocostuff/dataset/images/train2017/000000192810.jpg /data/datasets/cocostuff/dataset/annotations/train2017/000000192810.png
/data/datasets/cocostuff/dataset/images/train2017/000000297299.jpg /data/datasets/cocostuff/dataset/annotations/train2017/000000297299.png
/data/datasets/cocostuff/dataset/images/train2017/000000436319.jpg /data/datasets/cocostuff/dataset/annotations/train2017/000000436319.png
/data/datasets/cocostuff/dataset/images/train2017/000000228105.jpg /data/datasets/cocostuff/dataset/annotations/train2017/000000228105.png
/data/datasets/cocostuff/dataset/images/train2017/000000538319.jpg /data/datasets/cocostuff/dataset/annotations/train2017/000000538319.png
/data/datasets/cocostuff/dataset/images/train2017/000000477860.jpg /data/datasets/cocostuff/dataset/annotations/train2017/000000477860.png
/data/datasets/cocostuff/dataset/images/train2017/000000305404.jpg /data/datasets/cocostuff/dataset/annotations/train2017/000000305404.png
/data/datasets/cocostuff/dataset/images/train2017/000000275668.jpg /data/datasets/cocostuff/dataset/annotations/train2017/000000275668.png
/data/datasets/cocostuff/dataset/images/train2017/000000282566.jpg /data/datasets/cocostuff/dataset/annotations/train2017/000000282566.png
/data/datasets/cocostuff/dataset/images/train2017/000000554740.jpg /data/datasets/cocostuff/dataset/annotations/train2017/000000554740.png
/data/datasets/cocostuff/dataset/images/train2017/000000314944.jpg /data/datasets/cocostuff/dataset/annotations/train2017/000000314944.png
/data/datasets/cocostuff/dataset/images/train2017/000000080782.jpg /data/datasets/cocostuff/dataset/annotations/train2017/000000080782.png
/data/datasets/cocostuff/dataset/images/train2017/000000296960.jpg /data/datasets/cocostuff/dataset/annotations/train2017/000000296960.png
/data/datasets/cocostuff/dataset/images/train2017/000000370043.jpg /data/datasets/cocostuff/dataset/annotations/train2017/000000370043.png
/data/datasets/cocostuff/dataset/images/train2017/000000168480.jpg /data/datasets/cocostuff/dataset/annotations/train2017/000000168480.png
/data/datasets/cocostuff/dataset/images/train2017/000000092444.jpg /data/datasets/cocostuff/dataset/annotations/train2017/000000092444.png
/data/datasets/cocostuff/dataset/images/train2017/000000031813.jpg /data/datasets/cocostuff/dataset/annotations/train2017/000000031813.png
/data/datasets/cocostuff/dataset/images/train2017/000000391305.jpg /data/datasets/cocostuff/dataset/annotations/train2017/000000391305.png
/data/datasets/cocostuff/dataset/images/train2017/000000268770.jpg /data/datasets/cocostuff/dataset/annotations/train2017/000000268770.png
/data/datasets/cocostuff/dataset/images/train2017/000000079883.jpg /data/datasets/cocostuff/dataset/annotations/train2017/000000079883.png
/data/datasets/cocostuff/dataset/images/train2017/000000353581.jpg /data/datasets/cocostuff/dataset/annotations/train2017/000000353581.png
/data/datasets/cocostuff/dataset/images/train2017/000000563178.jpg /data/datasets/cocostuff/dataset/annotations/train2017/000000563178.png
/data/datasets/cocostuff/dataset/images/train2017/000000289987.jpg /data/datasets/cocostuff/dataset/annotations/train2017/000000289987.png
/data/datasets/cocostuff/dataset/images/train2017/000000179454.jpg /data/datasets/cocostuff/dataset/annotations/train2017/000000179454.png
/data/datasets/cocostuff/dataset/images/train2017/000000443789.jpg /data/datasets/cocostuff/dataset/annotations/train2017/000000443789.png
/data/datasets/cocostuff/dataset/images/train2017/000000497141.jpg /data/datasets/cocostuff/dataset/annotations/train2017/000000497141.png
/data/datasets/cocostuff/dataset/images/train2017/000000044816.jpg /data/datasets/cocostuff/dataset/annotations/train2017/000000044816.png
/data/datasets/cocostuff/dataset/images/train2017/000000287833.jpg /data/datasets/cocostuff/dataset/annotations/train2017/000000287833.png
/data/datasets/cocostuff/dataset/images/train2017/000000360181.jpg /data/datasets/cocostuff/dataset/annotations/train2017/000000360181.png
/data/datasets/cocostuff/dataset/images/train2017/000000483856.jpg /data/datasets/cocostuff/dataset/annotations/train2017/000000483856.png
/data/datasets/cocostuff/dataset/images/train2017/000000433278.jpg /data/datasets/cocostuff/dataset/annotations/train2017/000000433278.png
/data/datasets/cocostuff/dataset/images/train2017/000000487467.jpg /data/datasets/cocostuff/dataset/annotations/train2017/000000487467.png
/data/datasets/cocostuff/dataset/images/train2017/000000021563.jpg /data/datasets/cocostuff/dataset/annotations/train2017/000000021563.png
/data/datasets/cocostuff/dataset/images/train2017/000000206384.jpg /data/datasets/cocostuff/dataset/annotations/train2017/000000206384.png
/data/datasets/cocostuff/dataset/images/train2017/000000237850.jpg /data/datasets/cocostuff/dataset/annotations/train2017/000000237850.png
/data/datasets/cocostuff/dataset/images/train2017/000000217671.jpg /data/datasets/cocostuff/dataset/annotations/train2017/000000217671.png
/data/datasets/cocostuff/dataset/images/train2017/000000099062.jpg /data/datasets/cocostuff/dataset/annotations/train2017/000000099062.png
/data/datasets/cocostuff/dataset/images/train2017/000000026031.jpg /data/datasets/cocostuff/dataset/annotations/train2017/000000026031.png
/data/datasets/cocostuff/dataset/images/train2017/000000466797.jpg /data/datasets/cocostuff/dataset/annotations/train2017/000000466797.png
/data/datasets/cocostuff/dataset/images/train2017/000000205108.jpg /data/datasets/cocostuff/dataset/annotations/train2017/000000205108.png
/data/datasets/cocostuff/dataset/images/train2017/000000150641.jpg /data/datasets/cocostuff/dataset/annotations/train2017/000000150641.png
/data/datasets/cocostuff/dataset/images/train2017/000000121318.jpg /data/datasets/cocostuff/dataset/annotations/train2017/000000121318.png
/data/datasets/cocostuff/dataset/images/train2017/000000401591.jpg /data/datasets/cocostuff/dataset/annotations/train2017/000000401591.png
/data/datasets/cocostuff/dataset/images/train2017/000000026978.jpg /data/datasets/cocostuff/dataset/annotations/train2017/000000026978.png
/data/datasets/cocostuff/dataset/images/train2017/000000105708.jpg /data/datasets/cocostuff/dataset/annotations/train2017/000000105708.png
/data/datasets/cocostuff/dataset/images/train2017/000000134068.jpg /data/datasets/cocostuff/dataset/annotations/train2017/000000134068.png
/data/datasets/cocostuff/dataset/images/train2017/000000245839.jpg /data/datasets/cocostuff/dataset/annotations/train2017/000000245839.png
/data/datasets/cocostuff/dataset/images/train2017/000000027297.jpg /data/datasets/cocostuff/dataset/annotations/train2017/000000027297.png
/data/datasets/cocostuff/dataset/images/train2017/000000276514.jpg /data/datasets/cocostuff/dataset/annotations/train2017/000000276514.png
/data/datasets/cocostuff/dataset/images/train2017/000000287427.jpg /data/datasets/cocostuff/dataset/annotations/train2017/000000287427.png
/data/datasets/cocostuff/dataset/images/train2017/000000496306.jpg /data/datasets/cocostuff/dataset/annotations/train2017/000000496306.png
/data/datasets/cocostuff/dataset/images/train2017/000000349271.jpg /data/datasets/cocostuff/dataset/annotations/train2017/000000349271.png
/data/datasets/cocostuff/dataset/images/train2017/000000332210.jpg /data/datasets/cocostuff/dataset/annotations/train2017/000000332210.png
/data/datasets/cocostuff/dataset/images/train2017/000000127965.jpg /data/datasets/cocostuff/dataset/annotations/train2017/000000127965.png
/data/datasets/cocostuff/dataset/images/train2017/000000570695.jpg /data/datasets/cocostuff/dataset/annotations/train2017/000000570695.png
/data/datasets/cocostuff/dataset/images/train2017/000000272489.jpg /data/datasets/cocostuff/dataset/annotations/train2017/000000272489.png
/data/datasets/cocostuff/dataset/images/train2017/000000459929.jpg /data/datasets/cocostuff/dataset/annotations/train2017/000000459929.png
/data/datasets/cocostuff/dataset/images/train2017/000000032804.jpg /data/datasets/cocostuff/dataset/annotations/train2017/000000032804.png
/data/datasets/cocostuff/dataset/images/train2017/000000037477.jpg /data/datasets/cocostuff/dataset/annotations/train2017/000000037477.png
/data/datasets/cocostuff/dataset/images/train2017/000000567572.jpg /data/datasets/cocostuff/dataset/annotations/train2017/000000567572.png
/data/datasets/cocostuff/dataset/images/train2017/000000177976.jpg /data/datasets/cocostuff/dataset/annotations/train2017/000000177976.png
/data/datasets/cocostuff/dataset/images/train2017/000000479886.jpg /data/datasets/cocostuff/dataset/annotations/train2017/000000479886.png
/data/datasets/cocostuff/dataset/images/train2017/000000525572.jpg /data/datasets/cocostuff/dataset/annotations/train2017/000000525572.png
/data/datasets/cocostuff/dataset/images/train2017/000000334681.jpg /data/datasets/cocostuff/dataset/annotations/train2017/000000334681.png
/data/datasets/cocostuff/dataset/images/train2017/000000375811.jpg /data/datasets/cocostuff/dataset/annotations/train2017/000000375811.png
/data/datasets/cocostuff/dataset/images/train2017/000000108272.jpg /data/datasets/cocostuff/dataset/annotations/train2017/000000108272.png
/data/datasets/cocostuff/dataset/images/train2017/000000579418.jpg /data/datasets/cocostuff/dataset/annotations/train2017/000000579418.png
/data/datasets/cocostuff/dataset/images/train2017/000000529950.jpg /data/datasets/cocostuff/dataset/annotations/train2017/000000529950.png
/data/datasets/cocostuff/dataset/images/train2017/000000523517.jpg /data/datasets/cocostuff/dataset/annotations/train2017/000000523517.png
/data/datasets/cocostuff/dataset/images/train2017/000000056028.jpg /data/datasets/cocostuff/dataset/annotations/train2017/000000056028.png
/data/datasets/cocostuff/dataset/images/train2017/000000426618.jpg /data/datasets/cocostuff/dataset/annotations/train2017/000000426618.png
/data/datasets/cocostuff/dataset/images/train2017/000000524186.jpg /data/datasets/cocostuff/dataset/annotations/train2017/000000524186.png
/data/datasets/cocostuff/dataset/images/train2017/000000342150.jpg /data/datasets/cocostuff/dataset/annotations/train2017/000000342150.png
/data/datasets/cocostuff/dataset/images/train2017/000000546686.jpg /data/datasets/cocostuff/dataset/annotations/train2017/000000546686.png
/data/datasets/cocostuff/dataset/images/train2017/000000124018.jpg /data/datasets/cocostuff/dataset/annotations/train2017/000000124018.png
/data/datasets/cocostuff/dataset/images/train2017/000000394600.jpg /data/datasets/cocostuff/dataset/annotations/train2017/000000394600.png
/data/datasets/cocostuff/dataset/images/train2017/000000067593.jpg /data/datasets/cocostuff/dataset/annotations/train2017/000000067593.png
/data/datasets/cocostuff/dataset/images/train2017/000000099907.jpg /data/datasets/cocostuff/dataset/annotations/train2017/000000099907.png
/data/datasets/cocostuff/dataset/images/train2017/000000317990.jpg /data/datasets/cocostuff/dataset/annotations/train2017/000000317990.png
/data/datasets/cocostuff/dataset/images/train2017/000000469471.jpg /data/datasets/cocostuff/dataset/annotations/train2017/000000469471.png
/data/datasets/cocostuff/dataset/images/train2017/000000442672.jpg /data/datasets/cocostuff/dataset/annotations/train2017/000000442672.png
/data/datasets/cocostuff/dataset/images/train2017/000000418873.jpg /data/datasets/cocostuff/dataset/annotations/train2017/000000418873.png
/data/datasets/cocostuff/dataset/images/train2017/000000396572.jpg /data/datasets/cocostuff/dataset/annotations/train2017/000000396572.png
/data/datasets/cocostuff/dataset/images/train2017/000000160233.jpg /data/datasets/cocostuff/dataset/annotations/train2017/000000160233.png
/data/datasets/cocostuff/dataset/images/train2017/000000130522.jpg /data/datasets/cocostuff/dataset/annotations/train2017/000000130522.png
/data/datasets/cocostuff/dataset/images/train2017/000000278870.jpg /data/datasets/cocostuff/dataset/annotations/train2017/000000278870.png
/data/datasets/cocostuff/dataset/images/train2017/000000133490.jpg /data/datasets/cocostuff/dataset/annotations/train2017/000000133490.png
/data/datasets/cocostuff/dataset/images/train2017/000000306247.jpg /data/datasets/cocostuff/dataset/annotations/train2017/000000306247.png
/data/datasets/cocostuff/dataset/images/train2017/000000386669.jpg /data/datasets/cocostuff/dataset/annotations/train2017/000000386669.png
/data/datasets/cocostuff/dataset/images/train2017/000000420501.jpg /data/datasets/cocostuff/dataset/annotations/train2017/000000420501.png
/data/datasets/cocostuff/dataset/images/train2017/000000246988.jpg /data/datasets/cocostuff/dataset/annotations/train2017/000000246988.png
/data/datasets/cocostuff/dataset/images/train2017/000000210683.jpg /data/datasets/cocostuff/dataset/annotations/train2017/000000210683.png
/data/datasets/cocostuff/dataset/images/train2017/000000179460.jpg /data/datasets/cocostuff/dataset/annotations/train2017/000000179460.png
/data/datasets/cocostuff/dataset/images/train2017/000000393488.jpg /data/datasets/cocostuff/dataset/annotations/train2017/000000393488.png
/data/datasets/cocostuff/dataset/images/train2017/000000321554.jpg /data/datasets/cocostuff/dataset/annotations/train2017/000000321554.png
/data/datasets/cocostuff/dataset/images/train2017/000000091520.jpg /data/datasets/cocostuff/dataset/annotations/train2017/000000091520.png
/data/datasets/cocostuff/dataset/images/train2017/000000457741.jpg /data/datasets/cocostuff/dataset/annotations/train2017/000000457741.png
/data/datasets/cocostuff/dataset/images/train2017/000000341844.jpg /data/datasets/cocostuff/dataset/annotations/train2017/000000341844.png
/data/datasets/cocostuff/dataset/images/train2017/000000161141.jpg /data/datasets/cocostuff/dataset/annotations/train2017/000000161141.png
/data/datasets/cocostuff/dataset/images/train2017/000000465591.jpg /data/datasets/cocostuff/dataset/annotations/train2017/000000465591.png
/data/datasets/cocostuff/dataset/images/train2017/000000499911.jpg /data/datasets/cocostuff/dataset/annotations/train2017/000000499911.png
/data/datasets/cocostuff/dataset/images/train2017/000000223216.jpg /data/datasets/cocostuff/dataset/annotations/train2017/000000223216.png
/data/datasets/cocostuff/dataset/images/train2017/000000289172.jpg /data/datasets/cocostuff/dataset/annotations/train2017/000000289172.png
/data/datasets/cocostuff/dataset/images/train2017/000000377864.jpg /data/datasets/cocostuff/dataset/annotations/train2017/000000377864.png
/data/datasets/cocostuff/dataset/images/train2017/000000336937.jpg /data/datasets/cocostuff/dataset/annotations/train2017/000000336937.png
/data/datasets/cocostuff/dataset/images/train2017/000000334686.jpg /data/datasets/cocostuff/dataset/annotations/train2017/000000334686.png
/data/datasets/cocostuff/dataset/images/train2017/000000468219.jpg /data/datasets/cocostuff/dataset/annotations/train2017/000000468219.png
/data/datasets/cocostuff/dataset/images/train2017/000000266908.jpg /data/datasets/cocostuff/dataset/annotations/train2017/000000266908.png
/data/datasets/cocostuff/dataset/images/train2017/000000192958.jpg /data/datasets/cocostuff/dataset/annotations/train2017/000000192958.png
/data/datasets/cocostuff/dataset/images/train2017/000000433163.jpg /data/datasets/cocostuff/dataset/annotations/train2017/000000433163.png
/data/datasets/cocostuff/dataset/images/train2017/000000250239.jpg /data/datasets/cocostuff/dataset/annotations/train2017/000000250239.png
/data/datasets/cocostuff/dataset/images/train2017/000000284333.jpg /data/datasets/cocostuff/dataset/annotations/train2017/000000284333.png
/data/datasets/cocostuff/dataset/images/train2017/000000338385.jpg /data/datasets/cocostuff/dataset/annotations/train2017/000000338385.png
/data/datasets/cocostuff/dataset/images/train2017/000000303253.jpg /data/datasets/cocostuff/dataset/annotations/train2017/000000303253.png
/data/datasets/cocostuff/dataset/images/train2017/000000409115.jpg /data/datasets/cocostuff/dataset/annotations/train2017/000000409115.png
/data/datasets/cocostuff/dataset/images/train2017/000000447842.jpg /data/datasets/cocostuff/dataset/annotations/train2017/000000447842.png
/data/datasets/cocostuff/dataset/images/train2017/000000515572.jpg /data/datasets/cocostuff/dataset/annotations/train2017/000000515572.png
/data/datasets/cocostuff/dataset/images/train2017/000000512436.jpg /data/datasets/cocostuff/dataset/annotations/train2017/000000512436.png
/data/datasets/cocostuff/dataset/images/train2017/000000341603.jpg /data/datasets/cocostuff/dataset/annotations/train2017/000000341603.png
/data/datasets/cocostuff/dataset/images/train2017/000000023588.jpg /data/datasets/cocostuff/dataset/annotations/train2017/000000023588.png
/data/datasets/cocostuff/dataset/images/train2017/000000438187.jpg /data/datasets/cocostuff/dataset/annotations/train2017/000000438187.png
/data/datasets/cocostuff/dataset/images/train2017/000000030864.jpg /data/datasets/cocostuff/dataset/annotations/train2017/000000030864.png
/data/datasets/cocostuff/dataset/images/train2017/000000090351.jpg /data/datasets/cocostuff/dataset/annotations/train2017/000000090351.png
/data/datasets/cocostuff/dataset/images/train2017/000000217822.jpg /data/datasets/cocostuff/dataset/annotations/train2017/000000217822.png
/data/datasets/cocostuff/dataset/images/train2017/000000231087.jpg /data/datasets/cocostuff/dataset/annotations/train2017/000000231087.png
/data/datasets/cocostuff/dataset/images/train2017/000000568023.jpg /data/datasets/cocostuff/dataset/annotations/train2017/000000568023.png
/data/datasets/cocostuff/dataset/images/train2017/000000038999.jpg /data/datasets/cocostuff/dataset/annotations/train2017/000000038999.png
/data/datasets/cocostuff/dataset/images/train2017/000000372197.jpg /data/datasets/cocostuff/dataset/annotations/train2017/000000372197.png
/data/datasets/cocostuff/dataset/images/train2017/000000295957.jpg /data/datasets/cocostuff/dataset/annotations/train2017/000000295957.png
/data/datasets/cocostuff/dataset/images/train2017/000000033361.jpg /data/datasets/cocostuff/dataset/annotations/train2017/000000033361.png
/data/datasets/cocostuff/dataset/images/train2017/000000475769.jpg /data/datasets/cocostuff/dataset/annotations/train2017/000000475769.png
/data/datasets/cocostuff/dataset/images/train2017/000000000754.jpg /data/datasets/cocostuff/dataset/annotations/train2017/000000000754.png
/data/datasets/cocostuff/dataset/images/train2017/000000243354.jpg /data/datasets/cocostuff/dataset/annotations/train2017/000000243354.png
/data/datasets/cocostuff/dataset/images/train2017/000000354936.jpg /data/datasets/cocostuff/dataset/annotations/train2017/000000354936.png
/data/datasets/cocostuff/dataset/images/train2017/000000232720.jpg /data/datasets/cocostuff/dataset/annotations/train2017/000000232720.png
/data/datasets/cocostuff/dataset/images/train2017/000000325956.jpg /data/datasets/cocostuff/dataset/annotations/train2017/000000325956.png
/data/datasets/cocostuff/dataset/images/train2017/000000143333.jpg /data/datasets/cocostuff/dataset/annotations/train2017/000000143333.png
/data/datasets/cocostuff/dataset/images/train2017/000000344045.jpg /data/datasets/cocostuff/dataset/annotations/train2017/000000344045.png
/data/datasets/cocostuff/dataset/images/train2017/000000363593.jpg /data/datasets/cocostuff/dataset/annotations/train2017/000000363593.png
/data/datasets/cocostuff/dataset/images/train2017/000000455633.jpg /data/datasets/cocostuff/dataset/annotations/train2017/000000455633.png
/data/datasets/cocostuff/dataset/images/train2017/000000248170.jpg /data/datasets/cocostuff/dataset/annotations/train2017/000000248170.png
/data/datasets/cocostuff/dataset/images/train2017/000000013294.jpg /data/datasets/cocostuff/dataset/annotations/train2017/000000013294.png
/data/datasets/cocostuff/dataset/images/train2017/000000128553.jpg /data/datasets/cocostuff/dataset/annotations/train2017/000000128553.png
/data/datasets/cocostuff/dataset/images/train2017/000000045854.jpg /data/datasets/cocostuff/dataset/annotations/train2017/000000045854.png
/data/datasets/cocostuff/dataset/images/train2017/000000339547.jpg /data/datasets/cocostuff/dataset/annotations/train2017/000000339547.png
/data/datasets/cocostuff/dataset/images/train2017/000000365082.jpg /data/datasets/cocostuff/dataset/annotations/train2017/000000365082.png
/data/datasets/cocostuff/dataset/images/train2017/000000015386.jpg /data/datasets/cocostuff/dataset/annotations/train2017/000000015386.png
/data/datasets/cocostuff/dataset/images/train2017/000000007178.jpg /data/datasets/cocostuff/dataset/annotations/train2017/000000007178.png
/data/datasets/cocostuff/dataset/images/train2017/000000381994.jpg /data/datasets/cocostuff/dataset/annotations/train2017/000000381994.png
/data/datasets/cocostuff/dataset/images/train2017/000000493500.jpg /data/datasets/cocostuff/dataset/annotations/train2017/000000493500.png
/data/datasets/cocostuff/dataset/images/train2017/000000125218.jpg /data/datasets/cocostuff/dataset/annotations/train2017/000000125218.png
/data/datasets/cocostuff/dataset/images/train2017/000000415585.jpg /data/datasets/cocostuff/dataset/annotations/train2017/000000415585.png
/data/datasets/cocostuff/dataset/images/train2017/000000330570.jpg /data/datasets/cocostuff/dataset/annotations/train2017/000000330570.png
/data/datasets/cocostuff/dataset/images/train2017/000000105538.jpg /data/datasets/cocostuff/dataset/annotations/train2017/000000105538.png
/data/datasets/cocostuff/dataset/images/train2017/000000243783.jpg /data/datasets/cocostuff/dataset/annotations/train2017/000000243783.png
/data/datasets/cocostuff/dataset/images/train2017/000000436073.jpg /data/datasets/cocostuff/dataset/annotations/train2017/000000436073.png
/data/datasets/cocostuff/dataset/images/train2017/000000500705.jpg /data/datasets/cocostuff/dataset/annotations/train2017/000000500705.png
/data/datasets/cocostuff/dataset/images/train2017/000000398927.jpg /data/datasets/cocostuff/dataset/annotations/train2017/000000398927.png
/data/datasets/cocostuff/dataset/images/train2017/000000084389.jpg /data/datasets/cocostuff/dataset/annotations/train2017/000000084389.png
/data/datasets/cocostuff/dataset/images/train2017/000000347340.jpg /data/datasets/cocostuff/dataset/annotations/train2017/000000347340.png
/data/datasets/cocostuff/dataset/images/train2017/000000450168.jpg /data/datasets/cocostuff/dataset/annotations/train2017/000000450168.png
/data/datasets/cocostuff/dataset/images/train2017/000000412208.jpg /data/datasets/cocostuff/dataset/annotations/train2017/000000412208.png
/data/datasets/cocostuff/dataset/images/train2017/000000073104.jpg /data/datasets/cocostuff/dataset/annotations/train2017/000000073104.png
/data/datasets/cocostuff/dataset/images/train2017/000000034409.jpg /data/datasets/cocostuff/dataset/annotations/train2017/000000034409.png
/data/datasets/cocostuff/dataset/images/train2017/000000181436.jpg /data/datasets/cocostuff/dataset/annotations/train2017/000000181436.png
/data/datasets/cocostuff/dataset/images/train2017/000000036589.jpg /data/datasets/cocostuff/dataset/annotations/train2017/000000036589.png
/data/datasets/cocostuff/dataset/images/train2017/000000493563.jpg /data/datasets/cocostuff/dataset/annotations/train2017/000000493563.png
/data/datasets/cocostuff/dataset/images/train2017/000000268396.jpg /data/datasets/cocostuff/dataset/annotations/train2017/000000268396.png
/data/datasets/cocostuff/dataset/images/train2017/000000307206.jpg /data/datasets/cocostuff/dataset/annotations/train2017/000000307206.png
/data/datasets/cocostuff/dataset/images/train2017/000000306343.jpg /data/datasets/cocostuff/dataset/annotations/train2017/000000306343.png
/data/datasets/cocostuff/dataset/images/train2017/000000229969.jpg /data/datasets/cocostuff/dataset/annotations/train2017/000000229969.png
/data/datasets/cocostuff/dataset/images/train2017/000000115709.jpg /data/datasets/cocostuff/dataset/annotations/train2017/000000115709.png
/data/datasets/cocostuff/dataset/images/train2017/000000456106.jpg /data/datasets/cocostuff/dataset/annotations/train2017/000000456106.png
/data/datasets/cocostuff/dataset/images/train2017/000000169947.jpg /data/datasets/cocostuff/dataset/annotations/train2017/000000169947.png
/data/datasets/cocostuff/dataset/images/train2017/000000149423.jpg /data/datasets/cocostuff/dataset/annotations/train2017/000000149423.png
/data/datasets/cocostuff/dataset/images/train2017/000000473773.jpg /data/datasets/cocostuff/dataset/annotations/train2017/000000473773.png
/data/datasets/cocostuff/dataset/images/train2017/000000545278.jpg /data/datasets/cocostuff/dataset/annotations/train2017/000000545278.png
/data/datasets/cocostuff/dataset/images/train2017/000000445953.jpg /data/datasets/cocostuff/dataset/annotations/train2017/000000445953.png
/data/datasets/cocostuff/dataset/images/train2017/000000093090.jpg /data/datasets/cocostuff/dataset/annotations/train2017/000000093090.png
/data/datasets/cocostuff/dataset/images/train2017/000000061732.jpg /data/datasets/cocostuff/dataset/annotations/train2017/000000061732.png
/data/datasets/cocostuff/dataset/images/train2017/000000035004.jpg /data/datasets/cocostuff/dataset/annotations/train2017/000000035004.png
/data/datasets/cocostuff/dataset/images/train2017/000000188948.jpg /data/datasets/cocostuff/dataset/annotations/train2017/000000188948.png
/data/datasets/cocostuff/dataset/images/train2017/000000352422.jpg /data/datasets/cocostuff/dataset/annotations/train2017/000000352422.png
/data/datasets/cocostuff/dataset/images/train2017/000000310376.jpg /data/datasets/cocostuff/dataset/annotations/train2017/000000310376.png
/data/datasets/cocostuff/dataset/images/train2017/000000420546.jpg /data/datasets/cocostuff/dataset/annotations/train2017/000000420546.png
/data/datasets/cocostuff/dataset/images/train2017/000000063890.jpg /data/datasets/cocostuff/dataset/annotations/train2017/000000063890.png
/data/datasets/cocostuff/dataset/images/train2017/000000071271.jpg /data/datasets/cocostuff/dataset/annotations/train2017/000000071271.png
/data/datasets/cocostuff/dataset/images/train2017/000000007519.jpg /data/datasets/cocostuff/dataset/annotations/train2017/000000007519.png
/data/datasets/cocostuff/dataset/images/train2017/000000111104.jpg /data/datasets/cocostuff/dataset/annotations/train2017/000000111104.png
/data/datasets/cocostuff/dataset/images/train2017/000000295242.jpg /data/datasets/cocostuff/dataset/annotations/train2017/000000295242.png
/data/datasets/cocostuff/dataset/images/train2017/000000083960.jpg /data/datasets/cocostuff/dataset/annotations/train2017/000000083960.png
/data/datasets/cocostuff/dataset/images/train2017/000000044471.jpg /data/datasets/cocostuff/dataset/annotations/train2017/000000044471.png
/data/datasets/cocostuff/dataset/images/train2017/000000298722.jpg /data/datasets/cocostuff/dataset/annotations/train2017/000000298722.png
/data/datasets/cocostuff/dataset/images/train2017/000000255295.jpg /data/datasets/cocostuff/dataset/annotations/train2017/000000255295.png
/data/datasets/cocostuff/dataset/images/train2017/000000412195.jpg /data/datasets/cocostuff/dataset/annotations/train2017/000000412195.png
/data/datasets/cocostuff/dataset/images/train2017/000000242210.jpg /data/datasets/cocostuff/dataset/annotations/train2017/000000242210.png
/data/datasets/cocostuff/dataset/images/train2017/000000171685.jpg /data/datasets/cocostuff/dataset/annotations/train2017/000000171685.png
/data/datasets/cocostuff/dataset/images/train2017/000000579415.jpg /data/datasets/cocostuff/dataset/annotations/train2017/000000579415.png
/data/datasets/cocostuff/dataset/images/train2017/000000327881.jpg /data/datasets/cocostuff/dataset/annotations/train2017/000000327881.png
/data/datasets/cocostuff/dataset/images/train2017/000000174284.jpg /data/datasets/cocostuff/dataset/annotations/train2017/000000174284.png
/data/datasets/cocostuff/dataset/images/train2017/000000227326.jpg /data/datasets/cocostuff/dataset/annotations/train2017/000000227326.png
/data/datasets/cocostuff/dataset/images/train2017/000000148102.jpg /data/datasets/cocostuff/dataset/annotations/train2017/000000148102.png
/data/datasets/cocostuff/dataset/images/train2017/000000073215.jpg /data/datasets/cocostuff/dataset/annotations/train2017/000000073215.png
/data/datasets/cocostuff/dataset/images/train2017/000000475007.jpg /data/datasets/cocostuff/dataset/annotations/train2017/000000475007.png
/data/datasets/cocostuff/dataset/images/train2017/000000384723.jpg /data/datasets/cocostuff/dataset/annotations/train2017/000000384723.png
/data/datasets/cocostuff/dataset/images/train2017/000000284365.jpg /data/datasets/cocostuff/dataset/annotations/train2017/000000284365.png
/data/datasets/cocostuff/dataset/images/train2017/000000352734.jpg /data/datasets/cocostuff/dataset/annotations/train2017/000000352734.png
/data/datasets/cocostuff/dataset/images/train2017/000000271417.jpg /data/datasets/cocostuff/dataset/annotations/train2017/000000271417.png
/data/datasets/cocostuff/dataset/images/train2017/000000390610.jpg /data/datasets/cocostuff/dataset/annotations/train2017/000000390610.png
/data/datasets/cocostuff/dataset/images/train2017/000000293293.jpg /data/datasets/cocostuff/dataset/annotations/train2017/000000293293.png
/data/datasets/cocostuff/dataset/images/train2017/000000055184.jpg /data/datasets/cocostuff/dataset/annotations/train2017/000000055184.png
/data/datasets/cocostuff/dataset/images/train2017/000000480407.jpg /data/datasets/cocostuff/dataset/annotations/train2017/000000480407.png
/data/datasets/cocostuff/dataset/images/train2017/000000523729.jpg /data/datasets/cocostuff/dataset/annotations/train2017/000000523729.png
/data/datasets/cocostuff/dataset/images/train2017/000000484432.jpg /data/datasets/cocostuff/dataset/annotations/train2017/000000484432.png
/data/datasets/cocostuff/dataset/images/train2017/000000528060.jpg /data/datasets/cocostuff/dataset/annotations/train2017/000000528060.png
/data/datasets/cocostuff/dataset/images/train2017/000000015859.jpg /data/datasets/cocostuff/dataset/annotations/train2017/000000015859.png
/data/datasets/cocostuff/dataset/images/train2017/000000390723.jpg /data/datasets/cocostuff/dataset/annotations/train2017/000000390723.png
/data/datasets/cocostuff/dataset/images/train2017/000000160013.jpg /data/datasets/cocostuff/dataset/annotations/train2017/000000160013.png
/data/datasets/cocostuff/dataset/images/train2017/000000058435.jpg /data/datasets/cocostuff/dataset/annotations/train2017/000000058435.png
/data/datasets/cocostuff/dataset/images/train2017/000000579968.jpg /data/datasets/cocostuff/dataset/annotations/train2017/000000579968.png
/data/datasets/cocostuff/dataset/images/train2017/000000553753.jpg /data/datasets/cocostuff/dataset/annotations/train2017/000000553753.png
/data/datasets/cocostuff/dataset/images/train2017/000000221739.jpg /data/datasets/cocostuff/dataset/annotations/train2017/000000221739.png
/data/datasets/cocostuff/dataset/images/train2017/000000116678.jpg /data/datasets/cocostuff/dataset/annotations/train2017/000000116678.png
/data/datasets/cocostuff/dataset/images/train2017/000000184761.jpg /data/datasets/cocostuff/dataset/annotations/train2017/000000184761.png
/data/datasets/cocostuff/dataset/images/train2017/000000243222.jpg /data/datasets/cocostuff/dataset/annotations/train2017/000000243222.png
/data/datasets/cocostuff/dataset/images/train2017/000000479563.jpg /data/datasets/cocostuff/dataset/annotations/train2017/000000479563.png
/data/datasets/cocostuff/dataset/images/train2017/000000317911.jpg /data/datasets/cocostuff/dataset/annotations/train2017/000000317911.png
/data/datasets/cocostuff/dataset/images/train2017/000000554654.jpg /data/datasets/cocostuff/dataset/annotations/train2017/000000554654.png
/data/datasets/cocostuff/dataset/images/train2017/000000118087.jpg /data/datasets/cocostuff/dataset/annotations/train2017/000000118087.png
/data/datasets/cocostuff/dataset/images/train2017/000000126059.jpg /data/datasets/cocostuff/dataset/annotations/train2017/000000126059.png
/data/datasets/cocostuff/dataset/images/train2017/000000045994.jpg /data/datasets/cocostuff/dataset/annotations/train2017/000000045994.png
/data/datasets/cocostuff/dataset/images/train2017/000000318959.jpg /data/datasets/cocostuff/dataset/annotations/train2017/000000318959.png
/data/datasets/cocostuff/dataset/images/train2017/000000437540.jpg /data/datasets/cocostuff/dataset/annotations/train2017/000000437540.png
/data/datasets/cocostuff/dataset/images/train2017/000000068291.jpg /data/datasets/cocostuff/dataset/annotations/train2017/000000068291.png
/data/datasets/cocostuff/dataset/images/train2017/000000232551.jpg /data/datasets/cocostuff/dataset/annotations/train2017/000000232551.png
/data/datasets/cocostuff/dataset/images/train2017/000000047983.jpg /data/datasets/cocostuff/dataset/annotations/train2017/000000047983.png
/data/datasets/cocostuff/dataset/images/train2017/000000177085.jpg /data/datasets/cocostuff/dataset/annotations/train2017/000000177085.png
/data/datasets/cocostuff/dataset/images/train2017/000000355234.jpg /data/datasets/cocostuff/dataset/annotations/train2017/000000355234.png
/data/datasets/cocostuff/dataset/images/train2017/000000513056.jpg /data/datasets/cocostuff/dataset/annotations/train2017/000000513056.png
/data/datasets/cocostuff/dataset/images/train2017/000000038532.jpg /data/datasets/cocostuff/dataset/annotations/train2017/000000038532.png
/data/datasets/cocostuff/dataset/images/train2017/000000068445.jpg /data/datasets/cocostuff/dataset/annotations/train2017/000000068445.png
/data/datasets/cocostuff/dataset/images/train2017/000000382801.jpg /data/datasets/cocostuff/dataset/annotations/train2017/000000382801.png
/data/datasets/cocostuff/dataset/images/train2017/000000360869.jpg /data/datasets/cocostuff/dataset/annotations/train2017/000000360869.png
/data/datasets/cocostuff/dataset/images/train2017/000000227218.jpg /data/datasets/cocostuff/dataset/annotations/train2017/000000227218.png
/data/datasets/cocostuff/dataset/images/train2017/000000443575.jpg /data/datasets/cocostuff/dataset/annotations/train2017/000000443575.png
/data/datasets/cocostuff/dataset/images/train2017/000000369633.jpg /data/datasets/cocostuff/dataset/annotations/train2017/000000369633.png
/data/datasets/cocostuff/dataset/images/train2017/000000035558.jpg /data/datasets/cocostuff/dataset/annotations/train2017/000000035558.png
/data/datasets/cocostuff/dataset/images/train2017/000000077557.jpg /data/datasets/cocostuff/dataset/annotations/train2017/000000077557.png
/data/datasets/cocostuff/dataset/images/train2017/000000369618.jpg /data/datasets/cocostuff/dataset/annotations/train2017/000000369618.png
/data/datasets/cocostuff/dataset/images/train2017/000000527299.jpg /data/datasets/cocostuff/dataset/annotations/train2017/000000527299.png
/data/datasets/cocostuff/dataset/images/train2017/000000252084.jpg /data/datasets/cocostuff/dataset/annotations/train2017/000000252084.png
/data/datasets/cocostuff/dataset/images/train2017/000000513806.jpg /data/datasets/cocostuff/dataset/annotations/train2017/000000513806.png
/data/datasets/cocostuff/dataset/images/train2017/000000089631.jpg /data/datasets/cocostuff/dataset/annotations/train2017/000000089631.png
/data/datasets/cocostuff/dataset/images/train2017/000000175664.jpg /data/datasets/cocostuff/dataset/annotations/train2017/000000175664.png
/data/datasets/cocostuff/dataset/images/train2017/000000118775.jpg /data/datasets/cocostuff/dataset/annotations/train2017/000000118775.png
/data/datasets/cocostuff/dataset/images/train2017/000000249659.jpg /data/datasets/cocostuff/dataset/annotations/train2017/000000249659.png
/data/datasets/cocostuff/dataset/images/train2017/000000377465.jpg /data/datasets/cocostuff/dataset/annotations/train2017/000000377465.png
/data/datasets/cocostuff/dataset/images/train2017/000000000626.jpg /data/datasets/cocostuff/dataset/annotations/train2017/000000000626.png
/data/datasets/cocostuff/dataset/images/train2017/000000187872.jpg /data/datasets/cocostuff/dataset/annotations/train2017/000000187872.png
/data/datasets/cocostuff/dataset/images/train2017/000000043376.jpg /data/datasets/cocostuff/dataset/annotations/train2017/000000043376.png
/data/datasets/cocostuff/dataset/images/train2017/000000265361.jpg /data/datasets/cocostuff/dataset/annotations/train2017/000000265361.png
/data/datasets/cocostuff/dataset/images/train2017/000000554823.jpg /data/datasets/cocostuff/dataset/annotations/train2017/000000554823.png
/data/datasets/cocostuff/dataset/images/train2017/000000193605.jpg /data/datasets/cocostuff/dataset/annotations/train2017/000000193605.png
/data/datasets/cocostuff/dataset/images/train2017/000000282009.jpg /data/datasets/cocostuff/dataset/annotations/train2017/000000282009.png
/data/datasets/cocostuff/dataset/images/train2017/000000352835.jpg /data/datasets/cocostuff/dataset/annotations/train2017/000000352835.png
/data/datasets/cocostuff/dataset/images/train2017/000000477936.jpg /data/datasets/cocostuff/dataset/annotations/train2017/000000477936.png
/data/datasets/cocostuff/dataset/images/train2017/000000410373.jpg /data/datasets/cocostuff/dataset/annotations/train2017/000000410373.png
/data/datasets/cocostuff/dataset/images/train2017/000000558211.jpg /data/datasets/cocostuff/dataset/annotations/train2017/000000558211.png
/data/datasets/cocostuff/dataset/images/train2017/000000281972.jpg /data/datasets/cocostuff/dataset/annotations/train2017/000000281972.png
/data/datasets/cocostuff/dataset/images/train2017/000000134835.jpg /data/datasets/cocostuff/dataset/annotations/train2017/000000134835.png
/data/datasets/cocostuff/dataset/images/train2017/000000266816.jpg /data/datasets/cocostuff/dataset/annotations/train2017/000000266816.png
/data/datasets/cocostuff/dataset/images/train2017/000000500110.jpg /data/datasets/cocostuff/dataset/annotations/train2017/000000500110.png
/data/datasets/cocostuff/dataset/images/train2017/000000324513.jpg /data/datasets/cocostuff/dataset/annotations/train2017/000000324513.png
/data/datasets/cocostuff/dataset/images/train2017/000000547072.jpg /data/datasets/cocostuff/dataset/annotations/train2017/000000547072.png
/data/datasets/cocostuff/dataset/images/train2017/000000063647.jpg /data/datasets/cocostuff/dataset/annotations/train2017/000000063647.png
/data/datasets/cocostuff/dataset/images/train2017/000000180123.jpg /data/datasets/cocostuff/dataset/annotations/train2017/000000180123.png
/data/datasets/cocostuff/dataset/images/train2017/000000572965.jpg /data/datasets/cocostuff/dataset/annotations/train2017/000000572965.png
/data/datasets/cocostuff/dataset/images/train2017/000000035793.jpg /data/datasets/cocostuff/dataset/annotations/train2017/000000035793.png
/data/datasets/cocostuff/dataset/images/train2017/000000054962.jpg /data/datasets/cocostuff/dataset/annotations/train2017/000000054962.png
/data/datasets/cocostuff/dataset/images/train2017/000000334410.jpg /data/datasets/cocostuff/dataset/annotations/train2017/000000334410.png
/data/datasets/cocostuff/dataset/images/train2017/000000087101.jpg /data/datasets/cocostuff/dataset/annotations/train2017/000000087101.png
/data/datasets/cocostuff/dataset/images/train2017/000000137320.jpg /data/datasets/cocostuff/dataset/annotations/train2017/000000137320.png
/data/datasets/cocostuff/dataset/images/train2017/000000187063.jpg /data/datasets/cocostuff/dataset/annotations/train2017/000000187063.png
/data/datasets/cocostuff/dataset/images/train2017/000000199117.jpg /data/datasets/cocostuff/dataset/annotations/train2017/000000199117.png
/data/datasets/cocostuff/dataset/images/train2017/000000115743.jpg /data/datasets/cocostuff/dataset/annotations/train2017/000000115743.png
/data/datasets/cocostuff/dataset/images/train2017/000000245067.jpg /data/datasets/cocostuff/dataset/annotations/train2017/000000245067.png
/data/datasets/cocostuff/dataset/images/train2017/000000192183.jpg /data/datasets/cocostuff/dataset/annotations/train2017/000000192183.png
/data/datasets/cocostuff/dataset/images/train2017/000000500967.jpg /data/datasets/cocostuff/dataset/annotations/train2017/000000500967.png
/data/datasets/cocostuff/dataset/images/train2017/000000544386.jpg /data/datasets/cocostuff/dataset/annotations/train2017/000000544386.png
/data/datasets/cocostuff/dataset/images/train2017/000000425520.jpg /data/datasets/cocostuff/dataset/annotations/train2017/000000425520.png
/data/datasets/cocostuff/dataset/images/train2017/000000385276.jpg /data/datasets/cocostuff/dataset/annotations/train2017/000000385276.png
/data/datasets/cocostuff/dataset/images/train2017/000000144163.jpg /data/datasets/cocostuff/dataset/annotations/train2017/000000144163.png
/data/datasets/cocostuff/dataset/images/train2017/000000089534.jpg /data/datasets/cocostuff/dataset/annotations/train2017/000000089534.png
/data/datasets/cocostuff/dataset/images/train2017/000000332866.jpg /data/datasets/cocostuff/dataset/annotations/train2017/000000332866.png
/data/datasets/cocostuff/dataset/images/train2017/000000402770.jpg /data/datasets/cocostuff/dataset/annotations/train2017/000000402770.png
/data/datasets/cocostuff/dataset/images/train2017/000000553761.jpg /data/datasets/cocostuff/dataset/annotations/train2017/000000553761.png
/data/datasets/cocostuff/dataset/images/train2017/000000351397.jpg /data/datasets/cocostuff/dataset/annotations/train2017/000000351397.png
/data/datasets/cocostuff/dataset/images/train2017/000000393277.jpg /data/datasets/cocostuff/dataset/annotations/train2017/000000393277.png
/data/datasets/cocostuff/dataset/images/train2017/000000514553.jpg /data/datasets/cocostuff/dataset/annotations/train2017/000000514553.png
/data/datasets/cocostuff/dataset/images/train2017/000000343892.jpg /data/datasets/cocostuff/dataset/annotations/train2017/000000343892.png
/data/datasets/cocostuff/dataset/images/train2017/000000423773.jpg /data/datasets/cocostuff/dataset/annotations/train2017/000000423773.png
/data/datasets/cocostuff/dataset/images/train2017/000000256945.jpg /data/datasets/cocostuff/dataset/annotations/train2017/000000256945.png
/data/datasets/cocostuff/dataset/images/train2017/000000169774.jpg /data/datasets/cocostuff/dataset/annotations/train2017/000000169774.png
/data/datasets/cocostuff/dataset/images/train2017/000000464909.jpg /data/datasets/cocostuff/dataset/annotations/train2017/000000464909.png
/data/datasets/cocostuff/dataset/images/train2017/000000065447.jpg /data/datasets/cocostuff/dataset/annotations/train2017/000000065447.png
/data/datasets/cocostuff/dataset/images/train2017/000000357290.jpg /data/datasets/cocostuff/dataset/annotations/train2017/000000357290.png
/data/datasets/cocostuff/dataset/images/train2017/000000407575.jpg /data/datasets/cocostuff/dataset/annotations/train2017/000000407575.png
/data/datasets/cocostuff/dataset/images/train2017/000000381721.jpg /data/datasets/cocostuff/dataset/annotations/train2017/000000381721.png
/data/datasets/cocostuff/dataset/images/train2017/000000502202.jpg /data/datasets/cocostuff/dataset/annotations/train2017/000000502202.png
/data/datasets/cocostuff/dataset/images/train2017/000000032416.jpg /data/datasets/cocostuff/dataset/annotations/train2017/000000032416.png
/data/datasets/cocostuff/dataset/images/train2017/000000170716.jpg /data/datasets/cocostuff/dataset/annotations/train2017/000000170716.png
/data/datasets/cocostuff/dataset/images/train2017/000000283147.jpg /data/datasets/cocostuff/dataset/annotations/train2017/000000283147.png
/data/datasets/cocostuff/dataset/images/train2017/000000416586.jpg /data/datasets/cocostuff/dataset/annotations/train2017/000000416586.png
/data/datasets/cocostuff/dataset/images/train2017/000000418333.jpg /data/datasets/cocostuff/dataset/annotations/train2017/000000418333.png
/data/datasets/cocostuff/dataset/images/train2017/000000225468.jpg /data/datasets/cocostuff/dataset/annotations/train2017/000000225468.png
/data/datasets/cocostuff/dataset/images/train2017/000000093236.jpg /data/datasets/cocostuff/dataset/annotations/train2017/000000093236.png
/data/datasets/cocostuff/dataset/images/train2017/000000332261.jpg /data/datasets/cocostuff/dataset/annotations/train2017/000000332261.png
/data/datasets/cocostuff/dataset/images/train2017/000000217787.jpg /data/datasets/cocostuff/dataset/annotations/train2017/000000217787.png
/data/datasets/cocostuff/dataset/images/train2017/000000337458.jpg /data/datasets/cocostuff/dataset/annotations/train2017/000000337458.png
/data/datasets/cocostuff/dataset/images/train2017/000000295903.jpg /data/datasets/cocostuff/dataset/annotations/train2017/000000295903.png
/data/datasets/cocostuff/dataset/images/train2017/000000521817.jpg /data/datasets/cocostuff/dataset/annotations/train2017/000000521817.png
/data/datasets/cocostuff/dataset/images/train2017/000000323664.jpg /data/datasets/cocostuff/dataset/annotations/train2017/000000323664.png
/data/datasets/cocostuff/dataset/images/train2017/000000516994.jpg /data/datasets/cocostuff/dataset/annotations/train2017/000000516994.png
/data/datasets/cocostuff/dataset/images/train2017/000000206196.jpg /data/datasets/cocostuff/dataset/annotations/train2017/000000206196.png
/data/datasets/cocostuff/dataset/images/train2017/000000289004.jpg /data/datasets/cocostuff/dataset/annotations/train2017/000000289004.png
/data/datasets/cocostuff/dataset/images/train2017/000000565321.jpg /data/datasets/cocostuff/dataset/annotations/train2017/000000565321.png
/data/datasets/cocostuff/dataset/images/train2017/000000340737.jpg /data/datasets/cocostuff/dataset/annotations/train2017/000000340737.png
/data/datasets/cocostuff/dataset/images/train2017/000000102908.jpg /data/datasets/cocostuff/dataset/annotations/train2017/000000102908.png
/data/datasets/cocostuff/dataset/images/train2017/000000562936.jpg /data/datasets/cocostuff/dataset/annotations/train2017/000000562936.png
/data/datasets/cocostuff/dataset/images/train2017/000000193881.jpg /data/datasets/cocostuff/dataset/annotations/train2017/000000193881.png
/data/datasets/cocostuff/dataset/images/train2017/000000344672.jpg /data/datasets/cocostuff/dataset/annotations/train2017/000000344672.png
/data/datasets/cocostuff/dataset/images/train2017/000000464382.jpg /data/datasets/cocostuff/dataset/annotations/train2017/000000464382.png
/data/datasets/cocostuff/dataset/images/train2017/000000177913.jpg /data/datasets/cocostuff/dataset/annotations/train2017/000000177913.png
/data/datasets/cocostuff/dataset/images/train2017/000000539297.jpg /data/datasets/cocostuff/dataset/annotations/train2017/000000539297.png
/data/datasets/cocostuff/dataset/images/train2017/000000227185.jpg /data/datasets/cocostuff/dataset/annotations/train2017/000000227185.png
/data/datasets/cocostuff/dataset/images/train2017/000000183321.jpg /data/datasets/cocostuff/dataset/annotations/train2017/000000183321.png
/data/datasets/cocostuff/dataset/images/train2017/000000326098.jpg /data/datasets/cocostuff/dataset/annotations/train2017/000000326098.png
/data/datasets/cocostuff/dataset/images/train2017/000000368581.jpg /data/datasets/cocostuff/dataset/annotations/train2017/000000368581.png
/data/datasets/cocostuff/dataset/images/train2017/000000321242.jpg /data/datasets/cocostuff/dataset/annotations/train2017/000000321242.png
/data/datasets/cocostuff/dataset/images/train2017/000000136212.jpg /data/datasets/cocostuff/dataset/annotations/train2017/000000136212.png
/data/datasets/cocostuff/dataset/images/train2017/000000482967.jpg /data/datasets/cocostuff/dataset/annotations/train2017/000000482967.png
/data/datasets/cocostuff/dataset/images/train2017/000000325741.jpg /data/datasets/cocostuff/dataset/annotations/train2017/000000325741.png
/data/datasets/cocostuff/dataset/images/train2017/000000486713.jpg /data/datasets/cocostuff/dataset/annotations/train2017/000000486713.png
/data/datasets/cocostuff/dataset/images/train2017/000000244167.jpg /data/datasets/cocostuff/dataset/annotations/train2017/000000244167.png
/data/datasets/cocostuff/dataset/images/train2017/000000499932.jpg /data/datasets/cocostuff/dataset/annotations/train2017/000000499932.png
/data/datasets/cocostuff/dataset/images/train2017/000000071528.jpg /data/datasets/cocostuff/dataset/annotations/train2017/000000071528.png
/data/datasets/cocostuff/dataset/images/train2017/000000504318.jpg /data/datasets/cocostuff/dataset/annotations/train2017/000000504318.png
/data/datasets/cocostuff/dataset/images/train2017/000000478885.jpg /data/datasets/cocostuff/dataset/annotations/train2017/000000478885.png
/data/datasets/cocostuff/dataset/images/train2017/000000252962.jpg /data/datasets/cocostuff/dataset/annotations/train2017/000000252962.png
/data/datasets/cocostuff/dataset/images/train2017/000000160855.jpg /data/datasets/cocostuff/dataset/annotations/train2017/000000160855.png
/data/datasets/cocostuff/dataset/images/train2017/000000243836.jpg /data/datasets/cocostuff/dataset/annotations/train2017/000000243836.png
/data/datasets/cocostuff/dataset/images/train2017/000000041305.jpg /data/datasets/cocostuff/dataset/annotations/train2017/000000041305.png
/data/datasets/cocostuff/dataset/images/train2017/000000230137.jpg /data/datasets/cocostuff/dataset/annotations/train2017/000000230137.png
/data/datasets/cocostuff/dataset/images/train2017/000000092746.jpg /data/datasets/cocostuff/dataset/annotations/train2017/000000092746.png
/data/datasets/cocostuff/dataset/images/train2017/000000449622.jpg /data/datasets/cocostuff/dataset/annotations/train2017/000000449622.png
/data/datasets/cocostuff/dataset/images/train2017/000000196611.jpg /data/datasets/cocostuff/dataset/annotations/train2017/000000196611.png
/data/datasets/cocostuff/dataset/images/train2017/000000374072.jpg /data/datasets/cocostuff/dataset/annotations/train2017/000000374072.png
/data/datasets/cocostuff/dataset/images/train2017/000000262935.jpg /data/datasets/cocostuff/dataset/annotations/train2017/000000262935.png
/data/datasets/cocostuff/dataset/images/train2017/000000111067.jpg /data/datasets/cocostuff/dataset/annotations/train2017/000000111067.png
/data/datasets/cocostuff/dataset/images/train2017/000000517101.jpg /data/datasets/cocostuff/dataset/annotations/train2017/000000517101.png
/data/datasets/cocostuff/dataset/images/train2017/000000145405.jpg /data/datasets/cocostuff/dataset/annotations/train2017/000000145405.png
/data/datasets/cocostuff/dataset/images/train2017/000000272852.jpg /data/datasets/cocostuff/dataset/annotations/train2017/000000272852.png
/data/datasets/cocostuff/dataset/images/train2017/000000202981.jpg /data/datasets/cocostuff/dataset/annotations/train2017/000000202981.png
/data/datasets/cocostuff/dataset/images/train2017/000000326925.jpg /data/datasets/cocostuff/dataset/annotations/train2017/000000326925.png
/data/datasets/cocostuff/dataset/images/train2017/000000113128.jpg /data/datasets/cocostuff/dataset/annotations/train2017/000000113128.png
/data/datasets/cocostuff/dataset/images/train2017/000000487466.jpg /data/datasets/cocostuff/dataset/annotations/train2017/000000487466.png
/data/datasets/cocostuff/dataset/images/train2017/000000228029.jpg /data/datasets/cocostuff/dataset/annotations/train2017/000000228029.png
/data/datasets/cocostuff/dataset/images/train2017/000000413874.jpg /data/datasets/cocostuff/dataset/annotations/train2017/000000413874.png
/data/datasets/cocostuff/dataset/images/train2017/000000524694.jpg /data/datasets/cocostuff/dataset/annotations/train2017/000000524694.png
/data/datasets/cocostuff/dataset/images/train2017/000000541541.jpg /data/datasets/cocostuff/dataset/annotations/train2017/000000541541.png
/data/datasets/cocostuff/dataset/images/train2017/000000534521.jpg /data/datasets/cocostuff/dataset/annotations/train2017/000000534521.png
/data/datasets/cocostuff/dataset/images/train2017/000000350585.jpg /data/datasets/cocostuff/dataset/annotations/train2017/000000350585.png
/data/datasets/cocostuff/dataset/images/train2017/000000329084.jpg /data/datasets/cocostuff/dataset/annotations/train2017/000000329084.png
/data/datasets/cocostuff/dataset/images/train2017/000000282694.jpg /data/datasets/cocostuff/dataset/annotations/train2017/000000282694.png
/data/datasets/cocostuff/dataset/images/train2017/000000224821.jpg /data/datasets/cocostuff/dataset/annotations/train2017/000000224821.png
/data/datasets/cocostuff/dataset/images/train2017/000000285992.jpg /data/datasets/cocostuff/dataset/annotations/train2017/000000285992.png
/data/datasets/cocostuff/dataset/images/train2017/000000298109.jpg /data/datasets/cocostuff/dataset/annotations/train2017/000000298109.png
/data/datasets/cocostuff/dataset/images/train2017/000000503667.jpg /data/datasets/cocostuff/dataset/annotations/train2017/000000503667.png
/data/datasets/cocostuff/dataset/images/train2017/000000080105.jpg /data/datasets/cocostuff/dataset/annotations/train2017/000000080105.png
/data/datasets/cocostuff/dataset/images/train2017/000000540838.jpg /data/datasets/cocostuff/dataset/annotations/train2017/000000540838.png
/data/datasets/cocostuff/dataset/images/train2017/000000392174.jpg /data/datasets/cocostuff/dataset/annotations/train2017/000000392174.png
/data/datasets/cocostuff/dataset/images/train2017/000000191159.jpg /data/datasets/cocostuff/dataset/annotations/train2017/000000191159.png
/data/datasets/cocostuff/dataset/images/train2017/000000048014.jpg /data/datasets/cocostuff/dataset/annotations/train2017/000000048014.png
/data/datasets/cocostuff/dataset/images/train2017/000000482951.jpg /data/datasets/cocostuff/dataset/annotations/train2017/000000482951.png
/data/datasets/cocostuff/dataset/images/train2017/000000193710.jpg /data/datasets/cocostuff/dataset/annotations/train2017/000000193710.png
/data/datasets/cocostuff/dataset/images/train2017/000000364358.jpg /data/datasets/cocostuff/dataset/annotations/train2017/000000364358.png
/data/datasets/cocostuff/dataset/images/train2017/000000065220.jpg /data/datasets/cocostuff/dataset/annotations/train2017/000000065220.png
/data/datasets/cocostuff/dataset/images/train2017/000000525025.jpg /data/datasets/cocostuff/dataset/annotations/train2017/000000525025.png
/data/datasets/cocostuff/dataset/images/train2017/000000446069.jpg /data/datasets/cocostuff/dataset/annotations/train2017/000000446069.png
/data/datasets/cocostuff/dataset/images/train2017/000000439106.jpg /data/datasets/cocostuff/dataset/annotations/train2017/000000439106.png
/data/datasets/cocostuff/dataset/images/train2017/000000570518.jpg /data/datasets/cocostuff/dataset/annotations/train2017/000000570518.png
/data/datasets/cocostuff/dataset/images/train2017/000000276975.jpg /data/datasets/cocostuff/dataset/annotations/train2017/000000276975.png
/data/datasets/cocostuff/dataset/images/train2017/000000017707.jpg /data/datasets/cocostuff/dataset/annotations/train2017/000000017707.png
/data/datasets/cocostuff/dataset/images/train2017/000000530211.jpg /data/datasets/cocostuff/dataset/annotations/train2017/000000530211.png
/data/datasets/cocostuff/dataset/images/train2017/000000454203.jpg /data/datasets/cocostuff/dataset/annotations/train2017/000000454203.png
/data/datasets/cocostuff/dataset/images/train2017/000000451559.jpg /data/datasets/cocostuff/dataset/annotations/train2017/000000451559.png
/data/datasets/cocostuff/dataset/images/train2017/000000215424.jpg /data/datasets/cocostuff/dataset/annotations/train2017/000000215424.png
/data/datasets/cocostuff/dataset/images/train2017/000000252749.jpg /data/datasets/cocostuff/dataset/annotations/train2017/000000252749.png
/data/datasets/cocostuff/dataset/images/train2017/000000542991.jpg /data/datasets/cocostuff/dataset/annotations/train2017/000000542991.png
/data/datasets/cocostuff/dataset/images/train2017/000000491502.jpg /data/datasets/cocostuff/dataset/annotations/train2017/000000491502.png
/data/datasets/cocostuff/dataset/images/train2017/000000256535.jpg /data/datasets/cocostuff/dataset/annotations/train2017/000000256535.png
/data/datasets/cocostuff/dataset/images/train2017/000000444312.jpg /data/datasets/cocostuff/dataset/annotations/train2017/000000444312.png
/data/datasets/cocostuff/dataset/images/train2017/000000511412.jpg /data/datasets/cocostuff/dataset/annotations/train2017/000000511412.png
/data/datasets/cocostuff/dataset/images/train2017/000000541868.jpg /data/datasets/cocostuff/dataset/annotations/train2017/000000541868.png
/data/datasets/cocostuff/dataset/images/train2017/000000079628.jpg /data/datasets/cocostuff/dataset/annotations/train2017/000000079628.png
/data/datasets/cocostuff/dataset/images/train2017/000000018824.jpg /data/datasets/cocostuff/dataset/annotations/train2017/000000018824.png
/data/datasets/cocostuff/dataset/images/train2017/000000215249.jpg /data/datasets/cocostuff/dataset/annotations/train2017/000000215249.png
/data/datasets/cocostuff/dataset/images/train2017/000000569058.jpg /data/datasets/cocostuff/dataset/annotations/train2017/000000569058.png
/data/datasets/cocostuff/dataset/images/train2017/000000369576.jpg /data/datasets/cocostuff/dataset/annotations/train2017/000000369576.png
/data/datasets/cocostuff/dataset/images/train2017/000000195712.jpg /data/datasets/cocostuff/dataset/annotations/train2017/000000195712.png
/data/datasets/cocostuff/dataset/images/train2017/000000239452.jpg /data/datasets/cocostuff/dataset/annotations/train2017/000000239452.png
/data/datasets/cocostuff/dataset/images/train2017/000000578533.jpg /data/datasets/cocostuff/dataset/annotations/train2017/000000578533.png
/data/datasets/cocostuff/dataset/images/train2017/000000427193.jpg /data/datasets/cocostuff/dataset/annotations/train2017/000000427193.png
/data/datasets/cocostuff/dataset/images/train2017/000000080553.jpg /data/datasets/cocostuff/dataset/annotations/train2017/000000080553.png
/data/datasets/cocostuff/dataset/images/train2017/000000423162.jpg /data/datasets/cocostuff/dataset/annotations/train2017/000000423162.png
/data/datasets/cocostuff/dataset/images/train2017/000000308847.jpg /data/datasets/cocostuff/dataset/annotations/train2017/000000308847.png
/data/datasets/cocostuff/dataset/images/train2017/000000503886.jpg /data/datasets/cocostuff/dataset/annotations/train2017/000000503886.png
/data/datasets/cocostuff/dataset/images/train2017/000000296825.jpg /data/datasets/cocostuff/dataset/annotations/train2017/000000296825.png
/data/datasets/cocostuff/dataset/images/train2017/000000575156.jpg /data/datasets/cocostuff/dataset/annotations/train2017/000000575156.png
/data/datasets/cocostuff/dataset/images/train2017/000000027389.jpg /data/datasets/cocostuff/dataset/annotations/train2017/000000027389.png
/data/datasets/cocostuff/dataset/images/train2017/000000420475.jpg /data/datasets/cocostuff/dataset/annotations/train2017/000000420475.png
/data/datasets/cocostuff/dataset/images/train2017/000000483855.jpg /data/datasets/cocostuff/dataset/annotations/train2017/000000483855.png
/data/datasets/cocostuff/dataset/images/train2017/000000385716.jpg /data/datasets/cocostuff/dataset/annotations/train2017/000000385716.png
/data/datasets/cocostuff/dataset/images/train2017/000000401003.jpg /data/datasets/cocostuff/dataset/annotations/train2017/000000401003.png
/data/datasets/cocostuff/dataset/images/train2017/000000533107.jpg /data/datasets/cocostuff/dataset/annotations/train2017/000000533107.png
/data/datasets/cocostuff/dataset/images/train2017/000000521849.jpg /data/datasets/cocostuff/dataset/annotations/train2017/000000521849.png
/data/datasets/cocostuff/dataset/images/train2017/000000073927.jpg /data/datasets/cocostuff/dataset/annotations/train2017/000000073927.png
/data/datasets/cocostuff/dataset/images/train2017/000000178872.jpg /data/datasets/cocostuff/dataset/annotations/train2017/000000178872.png
/data/datasets/cocostuff/dataset/images/train2017/000000508814.jpg /data/datasets/cocostuff/dataset/annotations/train2017/000000508814.png
/data/datasets/cocostuff/dataset/images/train2017/000000192720.jpg /data/datasets/cocostuff/dataset/annotations/train2017/000000192720.png
/data/datasets/cocostuff/dataset/images/train2017/000000528084.jpg /data/datasets/cocostuff/dataset/annotations/train2017/000000528084.png
/data/datasets/cocostuff/dataset/images/train2017/000000018217.jpg /data/datasets/cocostuff/dataset/annotations/train2017/000000018217.png
/data/datasets/cocostuff/dataset/images/train2017/000000198764.jpg /data/datasets/cocostuff/dataset/annotations/train2017/000000198764.png
/data/datasets/cocostuff/dataset/images/train2017/000000522612.jpg /data/datasets/cocostuff/dataset/annotations/train2017/000000522612.png
/data/datasets/cocostuff/dataset/images/train2017/000000351328.jpg /data/datasets/cocostuff/dataset/annotations/train2017/000000351328.png
/data/datasets/cocostuff/dataset/images/train2017/000000468604.jpg /data/datasets/cocostuff/dataset/annotations/train2017/000000468604.png
/data/datasets/cocostuff/dataset/images/train2017/000000213457.jpg /data/datasets/cocostuff/dataset/annotations/train2017/000000213457.png
/data/datasets/cocostuff/dataset/images/train2017/000000379340.jpg /data/datasets/cocostuff/dataset/annotations/train2017/000000379340.png
/data/datasets/cocostuff/dataset/images/train2017/000000411751.jpg /data/datasets/cocostuff/dataset/annotations/train2017/000000411751.png
/data/datasets/cocostuff/dataset/images/train2017/000000384691.jpg /data/datasets/cocostuff/dataset/annotations/train2017/000000384691.png
/data/datasets/cocostuff/dataset/images/train2017/000000540633.jpg /data/datasets/cocostuff/dataset/annotations/train2017/000000540633.png
/data/datasets/cocostuff/dataset/images/train2017/000000429819.jpg /data/datasets/cocostuff/dataset/annotations/train2017/000000429819.png
/data/datasets/cocostuff/dataset/images/train2017/000000019185.jpg /data/datasets/cocostuff/dataset/annotations/train2017/000000019185.png
/data/datasets/cocostuff/dataset/images/train2017/000000303258.jpg /data/datasets/cocostuff/dataset/annotations/train2017/000000303258.png
/data/datasets/cocostuff/dataset/images/train2017/000000325856.jpg /data/datasets/cocostuff/dataset/annotations/train2017/000000325856.png
/data/datasets/cocostuff/dataset/images/train2017/000000184416.jpg /data/datasets/cocostuff/dataset/annotations/train2017/000000184416.png
/data/datasets/cocostuff/dataset/images/train2017/000000517082.jpg /data/datasets/cocostuff/dataset/annotations/train2017/000000517082.png
/data/datasets/cocostuff/dataset/images/train2017/000000036981.jpg /data/datasets/cocostuff/dataset/annotations/train2017/000000036981.png
/data/datasets/cocostuff/dataset/images/train2017/000000359099.jpg /data/datasets/cocostuff/dataset/annotations/train2017/000000359099.png
/data/datasets/cocostuff/dataset/images/train2017/000000102815.jpg /data/datasets/cocostuff/dataset/annotations/train2017/000000102815.png
/data/datasets/cocostuff/dataset/images/train2017/000000546693.jpg /data/datasets/cocostuff/dataset/annotations/train2017/000000546693.png
/data/datasets/cocostuff/dataset/images/train2017/000000425044.jpg /data/datasets/cocostuff/dataset/annotations/train2017/000000425044.png
/data/datasets/cocostuff/dataset/images/train2017/000000296236.jpg /data/datasets/cocostuff/dataset/annotations/train2017/000000296236.png
/data/datasets/cocostuff/dataset/images/train2017/000000182170.jpg /data/datasets/cocostuff/dataset/annotations/train2017/000000182170.png
/data/datasets/cocostuff/dataset/images/train2017/000000311988.jpg /data/datasets/cocostuff/dataset/annotations/train2017/000000311988.png
/data/datasets/cocostuff/dataset/images/train2017/000000099477.jpg /data/datasets/cocostuff/dataset/annotations/train2017/000000099477.png
/data/datasets/cocostuff/dataset/images/train2017/000000100964.jpg /data/datasets/cocostuff/dataset/annotations/train2017/000000100964.png
/data/datasets/cocostuff/dataset/images/train2017/000000149660.jpg /data/datasets/cocostuff/dataset/annotations/train2017/000000149660.png
/data/datasets/cocostuff/dataset/images/train2017/000000335860.jpg /data/datasets/cocostuff/dataset/annotations/train2017/000000335860.png
/data/datasets/cocostuff/dataset/images/train2017/000000096647.jpg /data/datasets/cocostuff/dataset/annotations/train2017/000000096647.png
/data/datasets/cocostuff/dataset/images/train2017/000000224753.jpg /data/datasets/cocostuff/dataset/annotations/train2017/000000224753.png
/data/datasets/cocostuff/dataset/images/train2017/000000400149.jpg /data/datasets/cocostuff/dataset/annotations/train2017/000000400149.png
/data/datasets/cocostuff/dataset/images/train2017/000000045792.jpg /data/datasets/cocostuff/dataset/annotations/train2017/000000045792.png
/data/datasets/cocostuff/dataset/images/train2017/000000471915.jpg /data/datasets/cocostuff/dataset/annotations/train2017/000000471915.png
/data/datasets/cocostuff/dataset/images/train2017/000000096154.jpg /data/datasets/cocostuff/dataset/annotations/train2017/000000096154.png
/data/datasets/cocostuff/dataset/images/train2017/000000324713.jpg /data/datasets/cocostuff/dataset/annotations/train2017/000000324713.png
/data/datasets/cocostuff/dataset/images/train2017/000000490042.jpg /data/datasets/cocostuff/dataset/annotations/train2017/000000490042.png
/data/datasets/cocostuff/dataset/images/train2017/000000180232.jpg /data/datasets/cocostuff/dataset/annotations/train2017/000000180232.png
/data/datasets/cocostuff/dataset/images/train2017/000000229940.jpg /data/datasets/cocostuff/dataset/annotations/train2017/000000229940.png
/data/datasets/cocostuff/dataset/images/train2017/000000467966.jpg /data/datasets/cocostuff/dataset/annotations/train2017/000000467966.png
/data/datasets/cocostuff/dataset/images/train2017/000000138910.jpg /data/datasets/cocostuff/dataset/annotations/train2017/000000138910.png
/data/datasets/cocostuff/dataset/images/train2017/000000307186.jpg /data/datasets/cocostuff/dataset/annotations/train2017/000000307186.png
/data/datasets/cocostuff/dataset/images/train2017/000000310315.jpg /data/datasets/cocostuff/dataset/annotations/train2017/000000310315.png
/data/datasets/cocostuff/dataset/images/train2017/000000293793.jpg /data/datasets/cocostuff/dataset/annotations/train2017/000000293793.png
/data/datasets/cocostuff/dataset/images/train2017/000000356147.jpg /data/datasets/cocostuff/dataset/annotations/train2017/000000356147.png
/data/datasets/cocostuff/dataset/images/train2017/000000419212.jpg /data/datasets/cocostuff/dataset/annotations/train2017/000000419212.png
/data/datasets/cocostuff/dataset/images/train2017/000000151161.jpg /data/datasets/cocostuff/dataset/annotations/train2017/000000151161.png
/data/datasets/cocostuff/dataset/images/train2017/000000065979.jpg /data/datasets/cocostuff/dataset/annotations/train2017/000000065979.png
/data/datasets/cocostuff/dataset/images/train2017/000000034304.jpg /data/datasets/cocostuff/dataset/annotations/train2017/000000034304.png
/data/datasets/cocostuff/dataset/images/train2017/000000093171.jpg /data/datasets/cocostuff/dataset/annotations/train2017/000000093171.png
/data/datasets/cocostuff/dataset/images/train2017/000000292436.jpg /data/datasets/cocostuff/dataset/annotations/train2017/000000292436.png
/data/datasets/cocostuff/dataset/images/train2017/000000444087.jpg /data/datasets/cocostuff/dataset/annotations/train2017/000000444087.png
/data/datasets/cocostuff/dataset/images/train2017/000000531596.jpg /data/datasets/cocostuff/dataset/annotations/train2017/000000531596.png
/data/datasets/cocostuff/dataset/images/train2017/000000393291.jpg /data/datasets/cocostuff/dataset/annotations/train2017/000000393291.png
/data/datasets/cocostuff/dataset/images/train2017/000000334393.jpg /data/datasets/cocostuff/dataset/annotations/train2017/000000334393.png
/data/datasets/cocostuff/dataset/images/train2017/000000291257.jpg /data/datasets/cocostuff/dataset/annotations/train2017/000000291257.png
/data/datasets/cocostuff/dataset/images/train2017/000000346207.jpg /data/datasets/cocostuff/dataset/annotations/train2017/000000346207.png
/data/datasets/cocostuff/dataset/images/train2017/000000313164.jpg /data/datasets/cocostuff/dataset/annotations/train2017/000000313164.png
/data/datasets/cocostuff/dataset/images/train2017/000000004259.jpg /data/datasets/cocostuff/dataset/annotations/train2017/000000004259.png
/data/datasets/cocostuff/dataset/images/train2017/000000106575.jpg /data/datasets/cocostuff/dataset/annotations/train2017/000000106575.png
/data/datasets/cocostuff/dataset/images/train2017/000000472617.jpg /data/datasets/cocostuff/dataset/annotations/train2017/000000472617.png
/data/datasets/cocostuff/dataset/images/train2017/000000465018.jpg /data/datasets/cocostuff/dataset/annotations/train2017/000000465018.png
/data/datasets/cocostuff/dataset/images/train2017/000000210726.jpg /data/datasets/cocostuff/dataset/annotations/train2017/000000210726.png
/data/datasets/cocostuff/dataset/images/train2017/000000094766.jpg /data/datasets/cocostuff/dataset/annotations/train2017/000000094766.png
/data/datasets/cocostuff/dataset/images/train2017/000000183088.jpg /data/datasets/cocostuff/dataset/annotations/train2017/000000183088.png
/data/datasets/cocostuff/dataset/images/train2017/000000078548.jpg /data/datasets/cocostuff/dataset/annotations/train2017/000000078548.png
/data/datasets/cocostuff/dataset/images/train2017/000000377284.jpg /data/datasets/cocostuff/dataset/annotations/train2017/000000377284.png
/data/datasets/cocostuff/dataset/images/train2017/000000253580.jpg /data/datasets/cocostuff/dataset/annotations/train2017/000000253580.png
/data/datasets/cocostuff/dataset/images/train2017/000000544104.jpg /data/datasets/cocostuff/dataset/annotations/train2017/000000544104.png
/data/datasets/cocostuff/dataset/images/train2017/000000459018.jpg /data/datasets/cocostuff/dataset/annotations/train2017/000000459018.png
/data/datasets/cocostuff/dataset/images/train2017/000000315631.jpg /data/datasets/cocostuff/dataset/annotations/train2017/000000315631.png
/data/datasets/cocostuff/dataset/images/train2017/000000304570.jpg /data/datasets/cocostuff/dataset/annotations/train2017/000000304570.png
/data/datasets/cocostuff/dataset/images/train2017/000000254266.jpg /data/datasets/cocostuff/dataset/annotations/train2017/000000254266.png
/data/datasets/cocostuff/dataset/images/train2017/000000273710.jpg /data/datasets/cocostuff/dataset/annotations/train2017/000000273710.png
/data/datasets/cocostuff/dataset/images/train2017/000000351715.jpg /data/datasets/cocostuff/dataset/annotations/train2017/000000351715.png
/data/datasets/cocostuff/dataset/images/train2017/000000114035.jpg /data/datasets/cocostuff/dataset/annotations/train2017/000000114035.png
/data/datasets/cocostuff/dataset/images/train2017/000000363386.jpg /data/datasets/cocostuff/dataset/annotations/train2017/000000363386.png
/data/datasets/cocostuff/dataset/images/train2017/000000454000.jpg /data/datasets/cocostuff/dataset/annotations/train2017/000000454000.png
/data/datasets/cocostuff/dataset/images/train2017/000000278174.jpg /data/datasets/cocostuff/dataset/annotations/train2017/000000278174.png
/data/datasets/cocostuff/dataset/images/train2017/000000290911.jpg /data/datasets/cocostuff/dataset/annotations/train2017/000000290911.png
/data/datasets/cocostuff/dataset/images/train2017/000000096625.jpg /data/datasets/cocostuff/dataset/annotations/train2017/000000096625.png
/data/datasets/cocostuff/dataset/images/train2017/000000312076.jpg /data/datasets/cocostuff/dataset/annotations/train2017/000000312076.png
/data/datasets/cocostuff/dataset/images/train2017/000000458604.jpg /data/datasets/cocostuff/dataset/annotations/train2017/000000458604.png
/data/datasets/cocostuff/dataset/images/train2017/000000439777.jpg /data/datasets/cocostuff/dataset/annotations/train2017/000000439777.png
/data/datasets/cocostuff/dataset/images/train2017/000000450087.jpg /data/datasets/cocostuff/dataset/annotations/train2017/000000450087.png
/data/datasets/cocostuff/dataset/images/train2017/000000389453.jpg /data/datasets/cocostuff/dataset/annotations/train2017/000000389453.png
/data/datasets/cocostuff/dataset/images/train2017/000000143630.jpg /data/datasets/cocostuff/dataset/annotations/train2017/000000143630.png
/data/datasets/cocostuff/dataset/images/train2017/000000554505.jpg /data/datasets/cocostuff/dataset/annotations/train2017/000000554505.png
/data/datasets/cocostuff/dataset/images/train2017/000000432569.jpg /data/datasets/cocostuff/dataset/annotations/train2017/000000432569.png
/data/datasets/cocostuff/dataset/images/train2017/000000217654.jpg /data/datasets/cocostuff/dataset/annotations/train2017/000000217654.png
/data/datasets/cocostuff/dataset/images/train2017/000000146150.jpg /data/datasets/cocostuff/dataset/annotations/train2017/000000146150.png
/data/datasets/cocostuff/dataset/images/train2017/000000335125.jpg /data/datasets/cocostuff/dataset/annotations/train2017/000000335125.png
/data/datasets/cocostuff/dataset/images/train2017/000000216825.jpg /data/datasets/cocostuff/dataset/annotations/train2017/000000216825.png
/data/datasets/cocostuff/dataset/images/train2017/000000434097.jpg /data/datasets/cocostuff/dataset/annotations/train2017/000000434097.png
/data/datasets/cocostuff/dataset/images/train2017/000000091177.jpg /data/datasets/cocostuff/dataset/annotations/train2017/000000091177.png
/data/datasets/cocostuff/dataset/images/train2017/000000061740.jpg /data/datasets/cocostuff/dataset/annotations/train2017/000000061740.png
/data/datasets/cocostuff/dataset/images/train2017/000000402095.jpg /data/datasets/cocostuff/dataset/annotations/train2017/000000402095.png
/data/datasets/cocostuff/dataset/images/train2017/000000413942.jpg /data/datasets/cocostuff/dataset/annotations/train2017/000000413942.png
/data/datasets/cocostuff/dataset/images/train2017/000000463581.jpg /data/datasets/cocostuff/dataset/annotations/train2017/000000463581.png
/data/datasets/cocostuff/dataset/images/train2017/000000498090.jpg /data/datasets/cocostuff/dataset/annotations/train2017/000000498090.png
/data/datasets/cocostuff/dataset/images/train2017/000000411400.jpg /data/datasets/cocostuff/dataset/annotations/train2017/000000411400.png
/data/datasets/cocostuff/dataset/images/train2017/000000502816.jpg /data/datasets/cocostuff/dataset/annotations/train2017/000000502816.png
/data/datasets/cocostuff/dataset/images/train2017/000000323387.jpg /data/datasets/cocostuff/dataset/annotations/train2017/000000323387.png
/data/datasets/cocostuff/dataset/images/train2017/000000388299.jpg /data/datasets/cocostuff/dataset/annotations/train2017/000000388299.png
/data/datasets/cocostuff/dataset/images/train2017/000000284246.jpg /data/datasets/cocostuff/dataset/annotations/train2017/000000284246.png
/data/datasets/cocostuff/dataset/images/train2017/000000119449.jpg /data/datasets/cocostuff/dataset/annotations/train2017/000000119449.png
/data/datasets/cocostuff/dataset/images/train2017/000000353220.jpg /data/datasets/cocostuff/dataset/annotations/train2017/000000353220.png
/data/datasets/cocostuff/dataset/images/train2017/000000356159.jpg /data/datasets/cocostuff/dataset/annotations/train2017/000000356159.png
/data/datasets/cocostuff/dataset/images/train2017/000000325475.jpg /data/datasets/cocostuff/dataset/annotations/train2017/000000325475.png
/data/datasets/cocostuff/dataset/images/train2017/000000370701.jpg /data/datasets/cocostuff/dataset/annotations/train2017/000000370701.png
/data/datasets/cocostuff/dataset/images/train2017/000000469853.jpg /data/datasets/cocostuff/dataset/annotations/train2017/000000469853.png
/data/datasets/cocostuff/dataset/images/train2017/000000223165.jpg /data/datasets/cocostuff/dataset/annotations/train2017/000000223165.png
/data/datasets/cocostuff/dataset/images/train2017/000000558584.jpg /data/datasets/cocostuff/dataset/annotations/train2017/000000558584.png
/data/datasets/cocostuff/dataset/images/train2017/000000152041.jpg /data/datasets/cocostuff/dataset/annotations/train2017/000000152041.png
/data/datasets/cocostuff/dataset/images/train2017/000000343662.jpg /data/datasets/cocostuff/dataset/annotations/train2017/000000343662.png
/data/datasets/cocostuff/dataset/images/train2017/000000176600.jpg /data/datasets/cocostuff/dataset/annotations/train2017/000000176600.png
/data/datasets/cocostuff/dataset/images/train2017/000000240441.jpg /data/datasets/cocostuff/dataset/annotations/train2017/000000240441.png
/data/datasets/cocostuff/dataset/images/train2017/000000528462.jpg /data/datasets/cocostuff/dataset/annotations/train2017/000000528462.png
/data/datasets/cocostuff/dataset/images/train2017/000000370857.jpg /data/datasets/cocostuff/dataset/annotations/train2017/000000370857.png
/data/datasets/cocostuff/dataset/images/train2017/000000249264.jpg /data/datasets/cocostuff/dataset/annotations/train2017/000000249264.png
/data/datasets/cocostuff/dataset/images/train2017/000000553085.jpg /data/datasets/cocostuff/dataset/annotations/train2017/000000553085.png
/data/datasets/cocostuff/dataset/images/train2017/000000203459.jpg /data/datasets/cocostuff/dataset/annotations/train2017/000000203459.png
/data/datasets/cocostuff/dataset/images/train2017/000000227402.jpg /data/datasets/cocostuff/dataset/annotations/train2017/000000227402.png
/data/datasets/cocostuff/dataset/images/train2017/000000137661.jpg /data/datasets/cocostuff/dataset/annotations/train2017/000000137661.png
/data/datasets/cocostuff/dataset/images/train2017/000000511739.jpg /data/datasets/cocostuff/dataset/annotations/train2017/000000511739.png
/data/datasets/cocostuff/dataset/images/train2017/000000385687.jpg /data/datasets/cocostuff/dataset/annotations/train2017/000000385687.png
/data/datasets/cocostuff/dataset/images/train2017/000000273049.jpg /data/datasets/cocostuff/dataset/annotations/train2017/000000273049.png
/data/datasets/cocostuff/dataset/images/train2017/000000215273.jpg /data/datasets/cocostuff/dataset/annotations/train2017/000000215273.png
/data/datasets/cocostuff/dataset/images/train2017/000000354699.jpg /data/datasets/cocostuff/dataset/annotations/train2017/000000354699.png
/data/datasets/cocostuff/dataset/images/train2017/000000548296.jpg /data/datasets/cocostuff/dataset/annotations/train2017/000000548296.png
/data/datasets/cocostuff/dataset/images/train2017/000000076615.jpg /data/datasets/cocostuff/dataset/annotations/train2017/000000076615.png
/data/datasets/cocostuff/dataset/images/train2017/000000031393.jpg /data/datasets/cocostuff/dataset/annotations/train2017/000000031393.png
/data/datasets/cocostuff/dataset/images/train2017/000000015566.jpg /data/datasets/cocostuff/dataset/annotations/train2017/000000015566.png
/data/datasets/cocostuff/dataset/images/train2017/000000125485.jpg /data/datasets/cocostuff/dataset/annotations/train2017/000000125485.png
/data/datasets/cocostuff/dataset/images/train2017/000000389589.jpg /data/datasets/cocostuff/dataset/annotations/train2017/000000389589.png
/data/datasets/cocostuff/dataset/images/train2017/000000067906.jpg /data/datasets/cocostuff/dataset/annotations/train2017/000000067906.png
/data/datasets/cocostuff/dataset/images/train2017/000000382517.jpg /data/datasets/cocostuff/dataset/annotations/train2017/000000382517.png
/data/datasets/cocostuff/dataset/images/train2017/000000311706.jpg /data/datasets/cocostuff/dataset/annotations/train2017/000000311706.png
/data/datasets/cocostuff/dataset/images/train2017/000000018475.jpg /data/datasets/cocostuff/dataset/annotations/train2017/000000018475.png
/data/datasets/cocostuff/dataset/images/train2017/000000370441.jpg /data/datasets/cocostuff/dataset/annotations/train2017/000000370441.png
/data/datasets/cocostuff/dataset/images/train2017/000000366793.jpg /data/datasets/cocostuff/dataset/annotations/train2017/000000366793.png
/data/datasets/cocostuff/dataset/images/train2017/000000540746.jpg /data/datasets/cocostuff/dataset/annotations/train2017/000000540746.png
/data/datasets/cocostuff/dataset/images/train2017/000000145749.jpg /data/datasets/cocostuff/dataset/annotations/train2017/000000145749.png
/data/datasets/cocostuff/dataset/images/train2017/000000368876.jpg /data/datasets/cocostuff/dataset/annotations/train2017/000000368876.png
/data/datasets/cocostuff/dataset/images/train2017/000000364133.jpg /data/datasets/cocostuff/dataset/annotations/train2017/000000364133.png
/data/datasets/cocostuff/dataset/images/train2017/000000361332.jpg /data/datasets/cocostuff/dataset/annotations/train2017/000000361332.png
/data/datasets/cocostuff/dataset/images/train2017/000000578031.jpg /data/datasets/cocostuff/dataset/annotations/train2017/000000578031.png
/data/datasets/cocostuff/dataset/images/train2017/000000501624.jpg /data/datasets/cocostuff/dataset/annotations/train2017/000000501624.png
/data/datasets/cocostuff/dataset/images/train2017/000000250226.jpg /data/datasets/cocostuff/dataset/annotations/train2017/000000250226.png
/data/datasets/cocostuff/dataset/images/train2017/000000579752.jpg /data/datasets/cocostuff/dataset/annotations/train2017/000000579752.png
/data/datasets/cocostuff/dataset/images/train2017/000000239565.jpg /data/datasets/cocostuff/dataset/annotations/train2017/000000239565.png
/data/datasets/cocostuff/dataset/images/train2017/000000013482.jpg /data/datasets/cocostuff/dataset/annotations/train2017/000000013482.png
/data/datasets/cocostuff/dataset/images/train2017/000000566762.jpg /data/datasets/cocostuff/dataset/annotations/train2017/000000566762.png
/data/datasets/cocostuff/dataset/images/train2017/000000180779.jpg /data/datasets/cocostuff/dataset/annotations/train2017/000000180779.png
/data/datasets/cocostuff/dataset/images/train2017/000000534903.jpg /data/datasets/cocostuff/dataset/annotations/train2017/000000534903.png
/data/datasets/cocostuff/dataset/images/train2017/000000364210.jpg /data/datasets/cocostuff/dataset/annotations/train2017/000000364210.png
/data/datasets/cocostuff/dataset/images/train2017/000000366839.jpg /data/datasets/cocostuff/dataset/annotations/train2017/000000366839.png
/data/datasets/cocostuff/dataset/images/train2017/000000002849.jpg /data/datasets/cocostuff/dataset/annotations/train2017/000000002849.png
/data/datasets/cocostuff/dataset/images/train2017/000000049549.jpg /data/datasets/cocostuff/dataset/annotations/train2017/000000049549.png
/data/datasets/cocostuff/dataset/images/train2017/000000054254.jpg /data/datasets/cocostuff/dataset/annotations/train2017/000000054254.png
/data/datasets/cocostuff/dataset/images/train2017/000000211978.jpg /data/datasets/cocostuff/dataset/annotations/train2017/000000211978.png
/data/datasets/cocostuff/dataset/images/train2017/000000176275.jpg /data/datasets/cocostuff/dataset/annotations/train2017/000000176275.png
/data/datasets/cocostuff/dataset/images/train2017/000000161935.jpg /data/datasets/cocostuff/dataset/annotations/train2017/000000161935.png
/data/datasets/cocostuff/dataset/images/train2017/000000061219.jpg /data/datasets/cocostuff/dataset/annotations/train2017/000000061219.png
/data/datasets/cocostuff/dataset/images/train2017/000000088208.jpg /data/datasets/cocostuff/dataset/annotations/train2017/000000088208.png
/data/datasets/cocostuff/dataset/images/train2017/000000474571.jpg /data/datasets/cocostuff/dataset/annotations/train2017/000000474571.png
/data/datasets/cocostuff/dataset/images/train2017/000000346788.jpg /data/datasets/cocostuff/dataset/annotations/train2017/000000346788.png
/data/datasets/cocostuff/dataset/images/train2017/000000176372.jpg /data/datasets/cocostuff/dataset/annotations/train2017/000000176372.png
/data/datasets/cocostuff/dataset/images/train2017/000000047652.jpg /data/datasets/cocostuff/dataset/annotations/train2017/000000047652.png
/data/datasets/cocostuff/dataset/images/train2017/000000125727.jpg /data/datasets/cocostuff/dataset/annotations/train2017/000000125727.png
/data/datasets/cocostuff/dataset/images/train2017/000000101252.jpg /data/datasets/cocostuff/dataset/annotations/train2017/000000101252.png
/data/datasets/cocostuff/dataset/images/train2017/000000176729.jpg /data/datasets/cocostuff/dataset/annotations/train2017/000000176729.png
/data/datasets/cocostuff/dataset/images/train2017/000000363640.jpg /data/datasets/cocostuff/dataset/annotations/train2017/000000363640.png
/data/datasets/cocostuff/dataset/images/train2017/000000361420.jpg /data/datasets/cocostuff/dataset/annotations/train2017/000000361420.png
/data/datasets/cocostuff/dataset/images/train2017/000000334161.jpg /data/datasets/cocostuff/dataset/annotations/train2017/000000334161.png
/data/datasets/cocostuff/dataset/images/train2017/000000228794.jpg /data/datasets/cocostuff/dataset/annotations/train2017/000000228794.png
/data/datasets/cocostuff/dataset/images/train2017/000000188613.jpg /data/datasets/cocostuff/dataset/annotations/train2017/000000188613.png
/data/datasets/cocostuff/dataset/images/train2017/000000045292.jpg /data/datasets/cocostuff/dataset/annotations/train2017/000000045292.png
/data/datasets/cocostuff/dataset/images/train2017/000000141400.jpg /data/datasets/cocostuff/dataset/annotations/train2017/000000141400.png
/data/datasets/cocostuff/dataset/images/train2017/000000552472.jpg /data/datasets/cocostuff/dataset/annotations/train2017/000000552472.png
/data/datasets/cocostuff/dataset/images/train2017/000000029558.jpg /data/datasets/cocostuff/dataset/annotations/train2017/000000029558.png
/data/datasets/cocostuff/dataset/images/train2017/000000452619.jpg /data/datasets/cocostuff/dataset/annotations/train2017/000000452619.png
/data/datasets/cocostuff/dataset/images/train2017/000000376136.jpg /data/datasets/cocostuff/dataset/annotations/train2017/000000376136.png
/data/datasets/cocostuff/dataset/images/train2017/000000559859.jpg /data/datasets/cocostuff/dataset/annotations/train2017/000000559859.png
/data/datasets/cocostuff/dataset/images/train2017/000000445200.jpg /data/datasets/cocostuff/dataset/annotations/train2017/000000445200.png
/data/datasets/cocostuff/dataset/images/train2017/000000287322.jpg /data/datasets/cocostuff/dataset/annotations/train2017/000000287322.png
/data/datasets/cocostuff/dataset/images/train2017/000000380900.jpg /data/datasets/cocostuff/dataset/annotations/train2017/000000380900.png
/data/datasets/cocostuff/dataset/images/train2017/000000002349.jpg /data/datasets/cocostuff/dataset/annotations/train2017/000000002349.png
/data/datasets/cocostuff/dataset/images/train2017/000000339495.jpg /data/datasets/cocostuff/dataset/annotations/train2017/000000339495.png
/data/datasets/cocostuff/dataset/images/train2017/000000534128.jpg /data/datasets/cocostuff/dataset/annotations/train2017/000000534128.png
/data/datasets/cocostuff/dataset/images/train2017/000000125404.jpg /data/datasets/cocostuff/dataset/annotations/train2017/000000125404.png
/data/datasets/cocostuff/dataset/images/train2017/000000556719.jpg /data/datasets/cocostuff/dataset/annotations/train2017/000000556719.png
/data/datasets/cocostuff/dataset/images/train2017/000000358833.jpg /data/datasets/cocostuff/dataset/annotations/train2017/000000358833.png
/data/datasets/cocostuff/dataset/images/train2017/000000200611.jpg /data/datasets/cocostuff/dataset/annotations/train2017/000000200611.png
/data/datasets/cocostuff/dataset/images/train2017/000000449870.jpg /data/datasets/cocostuff/dataset/annotations/train2017/000000449870.png
/data/datasets/cocostuff/dataset/images/train2017/000000294615.jpg /data/datasets/cocostuff/dataset/annotations/train2017/000000294615.png
/data/datasets/cocostuff/dataset/images/train2017/000000131920.jpg /data/datasets/cocostuff/dataset/annotations/train2017/000000131920.png
/data/datasets/cocostuff/dataset/images/train2017/000000313674.jpg /data/datasets/cocostuff/dataset/annotations/train2017/000000313674.png
/data/datasets/cocostuff/dataset/images/train2017/000000266563.jpg /data/datasets/cocostuff/dataset/annotations/train2017/000000266563.png
/data/datasets/cocostuff/dataset/images/train2017/000000264771.jpg /data/datasets/cocostuff/dataset/annotations/train2017/000000264771.png
/data/datasets/cocostuff/dataset/images/train2017/000000224117.jpg /data/datasets/cocostuff/dataset/annotations/train2017/000000224117.png
/data/datasets/cocostuff/dataset/images/train2017/000000254025.jpg /data/datasets/cocostuff/dataset/annotations/train2017/000000254025.png
/data/datasets/cocostuff/dataset/images/train2017/000000385644.jpg /data/datasets/cocostuff/dataset/annotations/train2017/000000385644.png
/data/datasets/cocostuff/dataset/images/train2017/000000169514.jpg /data/datasets/cocostuff/dataset/annotations/train2017/000000169514.png
/data/datasets/cocostuff/dataset/images/train2017/000000070190.jpg /data/datasets/cocostuff/dataset/annotations/train2017/000000070190.png
/data/datasets/cocostuff/dataset/images/train2017/000000382171.jpg /data/datasets/cocostuff/dataset/annotations/train2017/000000382171.png
/data/datasets/cocostuff/dataset/images/train2017/000000474670.jpg /data/datasets/cocostuff/dataset/annotations/train2017/000000474670.png
/data/datasets/cocostuff/dataset/images/train2017/000000503277.jpg /data/datasets/cocostuff/dataset/annotations/train2017/000000503277.png
/data/datasets/cocostuff/dataset/images/train2017/000000505933.jpg /data/datasets/cocostuff/dataset/annotations/train2017/000000505933.png
/data/datasets/cocostuff/dataset/images/train2017/000000134079.jpg /data/datasets/cocostuff/dataset/annotations/train2017/000000134079.png
/data/datasets/cocostuff/dataset/images/train2017/000000007938.jpg /data/datasets/cocostuff/dataset/annotations/train2017/000000007938.png
/data/datasets/cocostuff/dataset/images/train2017/000000330094.jpg /data/datasets/cocostuff/dataset/annotations/train2017/000000330094.png
/data/datasets/cocostuff/dataset/images/train2017/000000285804.jpg /data/datasets/cocostuff/dataset/annotations/train2017/000000285804.png
/data/datasets/cocostuff/dataset/images/train2017/000000253575.jpg /data/datasets/cocostuff/dataset/annotations/train2017/000000253575.png
/data/datasets/cocostuff/dataset/images/train2017/000000484884.jpg /data/datasets/cocostuff/dataset/annotations/train2017/000000484884.png
/data/datasets/cocostuff/dataset/images/train2017/000000262353.jpg /data/datasets/cocostuff/dataset/annotations/train2017/000000262353.png
/data/datasets/cocostuff/dataset/images/train2017/000000375996.jpg /data/datasets/cocostuff/dataset/annotations/train2017/000000375996.png
/data/datasets/cocostuff/dataset/images/train2017/000000041146.jpg /data/datasets/cocostuff/dataset/annotations/train2017/000000041146.png
/data/datasets/cocostuff/dataset/images/train2017/000000570275.jpg /data/datasets/cocostuff/dataset/annotations/train2017/000000570275.png
/data/datasets/cocostuff/dataset/images/train2017/000000294865.jpg /data/datasets/cocostuff/dataset/annotations/train2017/000000294865.png
/data/datasets/cocostuff/dataset/images/train2017/000000334789.jpg /data/datasets/cocostuff/dataset/annotations/train2017/000000334789.png
/data/datasets/cocostuff/dataset/images/train2017/000000159280.jpg /data/datasets/cocostuff/dataset/annotations/train2017/000000159280.png
/data/datasets/cocostuff/dataset/images/train2017/000000238263.jpg /data/datasets/cocostuff/dataset/annotations/train2017/000000238263.png
/data/datasets/cocostuff/dataset/images/train2017/000000347700.jpg /data/datasets/cocostuff/dataset/annotations/train2017/000000347700.png
/data/datasets/cocostuff/dataset/images/train2017/000000416684.jpg /data/datasets/cocostuff/dataset/annotations/train2017/000000416684.png
/data/datasets/cocostuff/dataset/images/train2017/000000459471.jpg /data/datasets/cocostuff/dataset/annotations/train2017/000000459471.png
/data/datasets/cocostuff/dataset/images/train2017/000000231768.jpg /data/datasets/cocostuff/dataset/annotations/train2017/000000231768.png
/data/datasets/cocostuff/dataset/images/train2017/000000068149.jpg /data/datasets/cocostuff/dataset/annotations/train2017/000000068149.png
/data/datasets/cocostuff/dataset/images/train2017/000000005820.jpg /data/datasets/cocostuff/dataset/annotations/train2017/000000005820.png
/data/datasets/cocostuff/dataset/images/train2017/000000476082.jpg /data/datasets/cocostuff/dataset/annotations/train2017/000000476082.png
/data/datasets/cocostuff/dataset/images/train2017/000000353046.jpg /data/datasets/cocostuff/dataset/annotations/train2017/000000353046.png
/data/datasets/cocostuff/dataset/images/train2017/000000500891.jpg /data/datasets/cocostuff/dataset/annotations/train2017/000000500891.png
/data/datasets/cocostuff/dataset/images/train2017/000000184523.jpg /data/datasets/cocostuff/dataset/annotations/train2017/000000184523.png
/data/datasets/cocostuff/dataset/images/train2017/000000308423.jpg /data/datasets/cocostuff/dataset/annotations/train2017/000000308423.png
/data/datasets/cocostuff/dataset/images/train2017/000000001107.jpg /data/datasets/cocostuff/dataset/annotations/train2017/000000001107.png
/data/datasets/cocostuff/dataset/images/train2017/000000204525.jpg /data/datasets/cocostuff/dataset/annotations/train2017/000000204525.png
/data/datasets/cocostuff/dataset/images/train2017/000000355197.jpg /data/datasets/cocostuff/dataset/annotations/train2017/000000355197.png
/data/datasets/cocostuff/dataset/images/train2017/000000316595.jpg /data/datasets/cocostuff/dataset/annotations/train2017/000000316595.png
/data/datasets/cocostuff/dataset/images/train2017/000000122869.jpg /data/datasets/cocostuff/dataset/annotations/train2017/000000122869.png
/data/datasets/cocostuff/dataset/images/train2017/000000396209.jpg /data/datasets/cocostuff/dataset/annotations/train2017/000000396209.png
/data/datasets/cocostuff/dataset/images/train2017/000000548561.jpg /data/datasets/cocostuff/dataset/annotations/train2017/000000548561.png
/data/datasets/cocostuff/dataset/images/train2017/000000317534.jpg /data/datasets/cocostuff/dataset/annotations/train2017/000000317534.png
/data/datasets/cocostuff/dataset/images/train2017/000000069568.jpg /data/datasets/cocostuff/dataset/annotations/train2017/000000069568.png
/data/datasets/cocostuff/dataset/images/train2017/000000022341.jpg /data/datasets/cocostuff/dataset/annotations/train2017/000000022341.png
/data/datasets/cocostuff/dataset/images/train2017/000000396927.jpg /data/datasets/cocostuff/dataset/annotations/train2017/000000396927.png
/data/datasets/cocostuff/dataset/images/train2017/000000284084.jpg /data/datasets/cocostuff/dataset/annotations/train2017/000000284084.png
/data/datasets/cocostuff/dataset/images/train2017/000000478080.jpg /data/datasets/cocostuff/dataset/annotations/train2017/000000478080.png
/data/datasets/cocostuff/dataset/images/train2017/000000469202.jpg /data/datasets/cocostuff/dataset/annotations/train2017/000000469202.png
/data/datasets/cocostuff/dataset/images/train2017/000000380780.jpg /data/datasets/cocostuff/dataset/annotations/train2017/000000380780.png
/data/datasets/cocostuff/dataset/images/train2017/000000136673.jpg /data/datasets/cocostuff/dataset/annotations/train2017/000000136673.png
/data/datasets/cocostuff/dataset/images/train2017/000000363645.jpg /data/datasets/cocostuff/dataset/annotations/train2017/000000363645.png
/data/datasets/cocostuff/dataset/images/train2017/000000548384.jpg /data/datasets/cocostuff/dataset/annotations/train2017/000000548384.png
/data/datasets/cocostuff/dataset/images/train2017/000000436127.jpg /data/datasets/cocostuff/dataset/annotations/train2017/000000436127.png
/data/datasets/cocostuff/dataset/images/train2017/000000091283.jpg /data/datasets/cocostuff/dataset/annotations/train2017/000000091283.png
/data/datasets/cocostuff/dataset/images/train2017/000000485876.jpg /data/datasets/cocostuff/dataset/annotations/train2017/000000485876.png
/data/datasets/cocostuff/dataset/images/train2017/000000501700.jpg /data/datasets/cocostuff/dataset/annotations/train2017/000000501700.png
/data/datasets/cocostuff/dataset/images/train2017/000000263302.jpg /data/datasets/cocostuff/dataset/annotations/train2017/000000263302.png
/data/datasets/cocostuff/dataset/images/train2017/000000507642.jpg /data/datasets/cocostuff/dataset/annotations/train2017/000000507642.png
/data/datasets/cocostuff/dataset/images/train2017/000000422558.jpg /data/datasets/cocostuff/dataset/annotations/train2017/000000422558.png
/data/datasets/cocostuff/dataset/images/train2017/000000141265.jpg /data/datasets/cocostuff/dataset/annotations/train2017/000000141265.png
/data/datasets/cocostuff/dataset/images/train2017/000000062619.jpg /data/datasets/cocostuff/dataset/annotations/train2017/000000062619.png
/data/datasets/cocostuff/dataset/images/train2017/000000372980.jpg /data/datasets/cocostuff/dataset/annotations/train2017/000000372980.png
/data/datasets/cocostuff/dataset/images/train2017/000000307299.jpg /data/datasets/cocostuff/dataset/annotations/train2017/000000307299.png
/data/datasets/cocostuff/dataset/images/train2017/000000528541.jpg /data/datasets/cocostuff/dataset/annotations/train2017/000000528541.png
/data/datasets/cocostuff/dataset/images/train2017/000000143995.jpg /data/datasets/cocostuff/dataset/annotations/train2017/000000143995.png
/data/datasets/cocostuff/dataset/images/train2017/000000189955.jpg /data/datasets/cocostuff/dataset/annotations/train2017/000000189955.png
/data/datasets/cocostuff/dataset/images/train2017/000000168246.jpg /data/datasets/cocostuff/dataset/annotations/train2017/000000168246.png
/data/datasets/cocostuff/dataset/images/train2017/000000509671.jpg /data/datasets/cocostuff/dataset/annotations/train2017/000000509671.png
/data/datasets/cocostuff/dataset/images/train2017/000000361055.jpg /data/datasets/cocostuff/dataset/annotations/train2017/000000361055.png
/data/datasets/cocostuff/dataset/images/train2017/000000548822.jpg /data/datasets/cocostuff/dataset/annotations/train2017/000000548822.png
/data/datasets/cocostuff/dataset/images/train2017/000000264456.jpg /data/datasets/cocostuff/dataset/annotations/train2017/000000264456.png
/data/datasets/cocostuff/dataset/images/train2017/000000304434.jpg /data/datasets/cocostuff/dataset/annotations/train2017/000000304434.png
/data/datasets/cocostuff/dataset/images/train2017/000000050379.jpg /data/datasets/cocostuff/dataset/annotations/train2017/000000050379.png
/data/datasets/cocostuff/dataset/images/train2017/000000017468.jpg /data/datasets/cocostuff/dataset/annotations/train2017/000000017468.png
/data/datasets/cocostuff/dataset/images/train2017/000000406750.jpg /data/datasets/cocostuff/dataset/annotations/train2017/000000406750.png
/data/datasets/cocostuff/dataset/images/train2017/000000291527.jpg /data/datasets/cocostuff/dataset/annotations/train2017/000000291527.png
/data/datasets/cocostuff/dataset/images/train2017/000000233521.jpg /data/datasets/cocostuff/dataset/annotations/train2017/000000233521.png
/data/datasets/cocostuff/dataset/images/train2017/000000402420.jpg /data/datasets/cocostuff/dataset/annotations/train2017/000000402420.png
/data/datasets/cocostuff/dataset/images/train2017/000000146801.jpg /data/datasets/cocostuff/dataset/annotations/train2017/000000146801.png
/data/datasets/cocostuff/dataset/images/train2017/000000005459.jpg /data/datasets/cocostuff/dataset/annotations/train2017/000000005459.png
/data/datasets/cocostuff/dataset/images/train2017/000000201949.jpg /data/datasets/cocostuff/dataset/annotations/train2017/000000201949.png
/data/datasets/cocostuff/dataset/images/train2017/000000011618.jpg /data/datasets/cocostuff/dataset/annotations/train2017/000000011618.png
/data/datasets/cocostuff/dataset/images/train2017/000000292232.jpg /data/datasets/cocostuff/dataset/annotations/train2017/000000292232.png
/data/datasets/cocostuff/dataset/images/train2017/000000195463.jpg /data/datasets/cocostuff/dataset/annotations/train2017/000000195463.png
/data/datasets/cocostuff/dataset/images/train2017/000000364691.jpg /data/datasets/cocostuff/dataset/annotations/train2017/000000364691.png
/data/datasets/cocostuff/dataset/images/train2017/000000323115.jpg /data/datasets/cocostuff/dataset/annotations/train2017/000000323115.png
/data/datasets/cocostuff/dataset/images/train2017/000000551832.jpg /data/datasets/cocostuff/dataset/annotations/train2017/000000551832.png
/data/datasets/cocostuff/dataset/images/train2017/000000192410.jpg /data/datasets/cocostuff/dataset/annotations/train2017/000000192410.png
/data/datasets/cocostuff/dataset/images/train2017/000000526033.jpg /data/datasets/cocostuff/dataset/annotations/train2017/000000526033.png
/data/datasets/cocostuff/dataset/images/train2017/000000473320.jpg /data/datasets/cocostuff/dataset/annotations/train2017/000000473320.png
/data/datasets/cocostuff/dataset/images/train2017/000000538090.jpg /data/datasets/cocostuff/dataset/annotations/train2017/000000538090.png
/data/datasets/cocostuff/dataset/images/train2017/000000578317.jpg /data/datasets/cocostuff/dataset/annotations/train2017/000000578317.png
/data/datasets/cocostuff/dataset/images/train2017/000000241905.jpg /data/datasets/cocostuff/dataset/annotations/train2017/000000241905.png
/data/datasets/cocostuff/dataset/images/train2017/000000207471.jpg /data/datasets/cocostuff/dataset/annotations/train2017/000000207471.png
/data/datasets/cocostuff/dataset/images/train2017/000000490860.jpg /data/datasets/cocostuff/dataset/annotations/train2017/000000490860.png
/data/datasets/cocostuff/dataset/images/train2017/000000180767.jpg /data/datasets/cocostuff/dataset/annotations/train2017/000000180767.png
/data/datasets/cocostuff/dataset/images/train2017/000000188976.jpg /data/datasets/cocostuff/dataset/annotations/train2017/000000188976.png
/data/datasets/cocostuff/dataset/images/train2017/000000053532.jpg /data/datasets/cocostuff/dataset/annotations/train2017/000000053532.png
/data/datasets/cocostuff/dataset/images/train2017/000000385567.jpg /data/datasets/cocostuff/dataset/annotations/train2017/000000385567.png
/data/datasets/cocostuff/dataset/images/train2017/000000015468.jpg /data/datasets/cocostuff/dataset/annotations/train2017/000000015468.png
/data/datasets/cocostuff/dataset/images/train2017/000000578174.jpg /data/datasets/cocostuff/dataset/annotations/train2017/000000578174.png
/data/datasets/cocostuff/dataset/images/train2017/000000047221.jpg /data/datasets/cocostuff/dataset/annotations/train2017/000000047221.png
/data/datasets/cocostuff/dataset/images/train2017/000000514518.jpg /data/datasets/cocostuff/dataset/annotations/train2017/000000514518.png
/data/datasets/cocostuff/dataset/images/train2017/000000134819.jpg /data/datasets/cocostuff/dataset/annotations/train2017/000000134819.png
/data/datasets/cocostuff/dataset/images/train2017/000000212271.jpg /data/datasets/cocostuff/dataset/annotations/train2017/000000212271.png
/data/datasets/cocostuff/dataset/images/train2017/000000198836.jpg /data/datasets/cocostuff/dataset/annotations/train2017/000000198836.png
/data/datasets/cocostuff/dataset/images/train2017/000000524453.jpg /data/datasets/cocostuff/dataset/annotations/train2017/000000524453.png
/data/datasets/cocostuff/dataset/images/train2017/000000481521.jpg /data/datasets/cocostuff/dataset/annotations/train2017/000000481521.png
/data/datasets/cocostuff/dataset/images/train2017/000000540848.jpg /data/datasets/cocostuff/dataset/annotations/train2017/000000540848.png
/data/datasets/cocostuff/dataset/images/train2017/000000485303.jpg /data/datasets/cocostuff/dataset/annotations/train2017/000000485303.png
/data/datasets/cocostuff/dataset/images/train2017/000000131415.jpg /data/datasets/cocostuff/dataset/annotations/train2017/000000131415.png
/data/datasets/cocostuff/dataset/images/train2017/000000476515.jpg /data/datasets/cocostuff/dataset/annotations/train2017/000000476515.png
/data/datasets/cocostuff/dataset/images/train2017/000000449098.jpg /data/datasets/cocostuff/dataset/annotations/train2017/000000449098.png
/data/datasets/cocostuff/dataset/images/train2017/000000509471.jpg /data/datasets/cocostuff/dataset/annotations/train2017/000000509471.png
/data/datasets/cocostuff/dataset/images/train2017/000000527096.jpg /data/datasets/cocostuff/dataset/annotations/train2017/000000527096.png
/data/datasets/cocostuff/dataset/images/train2017/000000171154.jpg /data/datasets/cocostuff/dataset/annotations/train2017/000000171154.png
/data/datasets/cocostuff/dataset/images/train2017/000000056190.jpg /data/datasets/cocostuff/dataset/annotations/train2017/000000056190.png
/data/datasets/cocostuff/dataset/images/train2017/000000273086.jpg /data/datasets/cocostuff/dataset/annotations/train2017/000000273086.png
/data/datasets/cocostuff/dataset/images/train2017/000000236714.jpg /data/datasets/cocostuff/dataset/annotations/train2017/000000236714.png
/data/datasets/cocostuff/dataset/images/train2017/000000057424.jpg /data/datasets/cocostuff/dataset/annotations/train2017/000000057424.png
/data/datasets/cocostuff/dataset/images/train2017/000000581709.jpg /data/datasets/cocostuff/dataset/annotations/train2017/000000581709.png
/data/datasets/cocostuff/dataset/images/train2017/000000284691.jpg /data/datasets/cocostuff/dataset/annotations/train2017/000000284691.png
/data/datasets/cocostuff/dataset/images/train2017/000000057750.jpg /data/datasets/cocostuff/dataset/annotations/train2017/000000057750.png
/data/datasets/cocostuff/dataset/images/train2017/000000563723.jpg /data/datasets/cocostuff/dataset/annotations/train2017/000000563723.png
/data/datasets/cocostuff/dataset/images/train2017/000000080234.jpg /data/datasets/cocostuff/dataset/annotations/train2017/000000080234.png
/data/datasets/cocostuff/dataset/images/train2017/000000484019.jpg /data/datasets/cocostuff/dataset/annotations/train2017/000000484019.png
/data/datasets/cocostuff/dataset/images/train2017/000000287774.jpg /data/datasets/cocostuff/dataset/annotations/train2017/000000287774.png
/data/datasets/cocostuff/dataset/images/train2017/000000408252.jpg /data/datasets/cocostuff/dataset/annotations/train2017/000000408252.png
/data/datasets/cocostuff/dataset/images/train2017/000000432668.jpg /data/datasets/cocostuff/dataset/annotations/train2017/000000432668.png
/data/datasets/cocostuff/dataset/images/train2017/000000223580.jpg /data/datasets/cocostuff/dataset/annotations/train2017/000000223580.png
/data/datasets/cocostuff/dataset/images/train2017/000000401583.jpg /data/datasets/cocostuff/dataset/annotations/train2017/000000401583.png
/data/datasets/cocostuff/dataset/images/train2017/000000360068.jpg /data/datasets/cocostuff/dataset/annotations/train2017/000000360068.png
/data/datasets/cocostuff/dataset/images/train2017/000000562862.jpg /data/datasets/cocostuff/dataset/annotations/train2017/000000562862.png
/data/datasets/cocostuff/dataset/images/train2017/000000174521.jpg /data/datasets/cocostuff/dataset/annotations/train2017/000000174521.png
/data/datasets/cocostuff/dataset/images/train2017/000000320115.jpg /data/datasets/cocostuff/dataset/annotations/train2017/000000320115.png
/data/datasets/cocostuff/dataset/images/train2017/000000015726.jpg /data/datasets/cocostuff/dataset/annotations/train2017/000000015726.png
/data/datasets/cocostuff/dataset/images/train2017/000000062477.jpg /data/datasets/cocostuff/dataset/annotations/train2017/000000062477.png
/data/datasets/cocostuff/dataset/images/train2017/000000464265.jpg /data/datasets/cocostuff/dataset/annotations/train2017/000000464265.png
/data/datasets/cocostuff/dataset/images/train2017/000000174496.jpg /data/datasets/cocostuff/dataset/annotations/train2017/000000174496.png
/data/datasets/cocostuff/dataset/images/train2017/000000410231.jpg /data/datasets/cocostuff/dataset/annotations/train2017/000000410231.png
/data/datasets/cocostuff/dataset/images/train2017/000000414675.jpg /data/datasets/cocostuff/dataset/annotations/train2017/000000414675.png
/data/datasets/cocostuff/dataset/images/train2017/000000019181.jpg /data/datasets/cocostuff/dataset/annotations/train2017/000000019181.png
/data/datasets/cocostuff/dataset/images/train2017/000000511402.jpg /data/datasets/cocostuff/dataset/annotations/train2017/000000511402.png
/data/datasets/cocostuff/dataset/images/train2017/000000321024.jpg /data/datasets/cocostuff/dataset/annotations/train2017/000000321024.png
/data/datasets/cocostuff/dataset/images/train2017/000000301347.jpg /data/datasets/cocostuff/dataset/annotations/train2017/000000301347.png
/data/datasets/cocostuff/dataset/images/train2017/000000149927.jpg /data/datasets/cocostuff/dataset/annotations/train2017/000000149927.png
/data/datasets/cocostuff/dataset/images/train2017/000000157125.jpg /data/datasets/cocostuff/dataset/annotations/train2017/000000157125.png
/data/datasets/cocostuff/dataset/images/train2017/000000263668.jpg /data/datasets/cocostuff/dataset/annotations/train2017/000000263668.png
/data/datasets/cocostuff/dataset/images/train2017/000000263189.jpg /data/datasets/cocostuff/dataset/annotations/train2017/000000263189.png
/data/datasets/cocostuff/dataset/images/train2017/000000028758.jpg /data/datasets/cocostuff/dataset/annotations/train2017/000000028758.png
/data/datasets/cocostuff/dataset/images/train2017/000000322952.jpg /data/datasets/cocostuff/dataset/annotations/train2017/000000322952.png
/data/datasets/cocostuff/dataset/images/train2017/000000319043.jpg /data/datasets/cocostuff/dataset/annotations/train2017/000000319043.png
/data/datasets/cocostuff/dataset/images/train2017/000000286787.jpg /data/datasets/cocostuff/dataset/annotations/train2017/000000286787.png
/data/datasets/cocostuff/dataset/images/train2017/000000191577.jpg /data/datasets/cocostuff/dataset/annotations/train2017/000000191577.png
/data/datasets/cocostuff/dataset/images/train2017/000000326776.jpg /data/datasets/cocostuff/dataset/annotations/train2017/000000326776.png
/data/datasets/cocostuff/dataset/images/train2017/000000046207.jpg /data/datasets/cocostuff/dataset/annotations/train2017/000000046207.png
/data/datasets/cocostuff/dataset/images/train2017/000000351622.jpg /data/datasets/cocostuff/dataset/annotations/train2017/000000351622.png
/data/datasets/cocostuff/dataset/images/train2017/000000044818.jpg /data/datasets/cocostuff/dataset/annotations/train2017/000000044818.png
/data/datasets/cocostuff/dataset/images/train2017/000000458751.jpg /data/datasets/cocostuff/dataset/annotations/train2017/000000458751.png
/data/datasets/cocostuff/dataset/images/train2017/000000342633.jpg /data/datasets/cocostuff/dataset/annotations/train2017/000000342633.png
/data/datasets/cocostuff/dataset/images/train2017/000000020052.jpg /data/datasets/cocostuff/dataset/annotations/train2017/000000020052.png
/data/datasets/cocostuff/dataset/images/train2017/000000511998.jpg /data/datasets/cocostuff/dataset/annotations/train2017/000000511998.png
/data/datasets/cocostuff/dataset/images/train2017/000000082061.jpg /data/datasets/cocostuff/dataset/annotations/train2017/000000082061.png
/data/datasets/cocostuff/dataset/images/train2017/000000504341.jpg /data/datasets/cocostuff/dataset/annotations/train2017/000000504341.png
/data/datasets/cocostuff/dataset/images/train2017/000000322215.jpg /data/datasets/cocostuff/dataset/annotations/train2017/000000322215.png
/data/datasets/cocostuff/dataset/images/train2017/000000387169.jpg /data/datasets/cocostuff/dataset/annotations/train2017/000000387169.png
/data/datasets/cocostuff/dataset/images/train2017/000000578591.jpg /data/datasets/cocostuff/dataset/annotations/train2017/000000578591.png
/data/datasets/cocostuff/dataset/images/train2017/000000164389.jpg /data/datasets/cocostuff/dataset/annotations/train2017/000000164389.png
/data/datasets/cocostuff/dataset/images/train2017/000000094096.jpg /data/datasets/cocostuff/dataset/annotations/train2017/000000094096.png
/data/datasets/cocostuff/dataset/images/train2017/000000306415.jpg /data/datasets/cocostuff/dataset/annotations/train2017/000000306415.png
/data/datasets/cocostuff/dataset/images/train2017/000000339020.jpg /data/datasets/cocostuff/dataset/annotations/train2017/000000339020.png
/data/datasets/cocostuff/dataset/images/train2017/000000324643.jpg /data/datasets/cocostuff/dataset/annotations/train2017/000000324643.png
/data/datasets/cocostuff/dataset/images/train2017/000000348483.jpg /data/datasets/cocostuff/dataset/annotations/train2017/000000348483.png
/data/datasets/cocostuff/dataset/images/train2017/000000445726.jpg /data/datasets/cocostuff/dataset/annotations/train2017/000000445726.png
/data/datasets/cocostuff/dataset/images/train2017/000000047746.jpg /data/datasets/cocostuff/dataset/annotations/train2017/000000047746.png
/data/datasets/cocostuff/dataset/images/train2017/000000424029.jpg /data/datasets/cocostuff/dataset/annotations/train2017/000000424029.png
/data/datasets/cocostuff/dataset/images/train2017/000000335581.jpg /data/datasets/cocostuff/dataset/annotations/train2017/000000335581.png
/data/datasets/cocostuff/dataset/images/train2017/000000058927.jpg /data/datasets/cocostuff/dataset/annotations/train2017/000000058927.png
/data/datasets/cocostuff/dataset/images/train2017/000000511554.jpg /data/datasets/cocostuff/dataset/annotations/train2017/000000511554.png
/data/datasets/cocostuff/dataset/images/train2017/000000180628.jpg /data/datasets/cocostuff/dataset/annotations/train2017/000000180628.png
/data/datasets/cocostuff/dataset/images/train2017/000000126288.jpg /data/datasets/cocostuff/dataset/annotations/train2017/000000126288.png
/data/datasets/cocostuff/dataset/images/train2017/000000435124.jpg /data/datasets/cocostuff/dataset/annotations/train2017/000000435124.png
/data/datasets/cocostuff/dataset/images/train2017/000000106471.jpg /data/datasets/cocostuff/dataset/annotations/train2017/000000106471.png
/data/datasets/cocostuff/dataset/images/train2017/000000021671.jpg /data/datasets/cocostuff/dataset/annotations/train2017/000000021671.png
/data/datasets/cocostuff/dataset/images/train2017/000000418523.jpg /data/datasets/cocostuff/dataset/annotations/train2017/000000418523.png
/data/datasets/cocostuff/dataset/images/train2017/000000507794.jpg /data/datasets/cocostuff/dataset/annotations/train2017/000000507794.png
/data/datasets/cocostuff/dataset/images/train2017/000000070211.jpg /data/datasets/cocostuff/dataset/annotations/train2017/000000070211.png
/data/datasets/cocostuff/dataset/images/train2017/000000292505.jpg /data/datasets/cocostuff/dataset/annotations/train2017/000000292505.png
/data/datasets/cocostuff/dataset/images/train2017/000000288161.jpg /data/datasets/cocostuff/dataset/annotations/train2017/000000288161.png
/data/datasets/cocostuff/dataset/images/train2017/000000508955.jpg /data/datasets/cocostuff/dataset/annotations/train2017/000000508955.png
/data/datasets/cocostuff/dataset/images/train2017/000000032451.jpg /data/datasets/cocostuff/dataset/annotations/train2017/000000032451.png
/data/datasets/cocostuff/dataset/images/train2017/000000060402.jpg /data/datasets/cocostuff/dataset/annotations/train2017/000000060402.png
/data/datasets/cocostuff/dataset/images/train2017/000000471871.jpg /data/datasets/cocostuff/dataset/annotations/train2017/000000471871.png
/data/datasets/cocostuff/dataset/images/train2017/000000309523.jpg /data/datasets/cocostuff/dataset/annotations/train2017/000000309523.png
/data/datasets/cocostuff/dataset/images/train2017/000000466852.jpg /data/datasets/cocostuff/dataset/annotations/train2017/000000466852.png
/data/datasets/cocostuff/dataset/images/train2017/000000290563.jpg /data/datasets/cocostuff/dataset/annotations/train2017/000000290563.png
/data/datasets/cocostuff/dataset/images/train2017/000000431750.jpg /data/datasets/cocostuff/dataset/annotations/train2017/000000431750.png
/data/datasets/cocostuff/dataset/images/train2017/000000509949.jpg /data/datasets/cocostuff/dataset/annotations/train2017/000000509949.png
/data/datasets/cocostuff/dataset/images/train2017/000000157696.jpg /data/datasets/cocostuff/dataset/annotations/train2017/000000157696.png
/data/datasets/cocostuff/dataset/images/train2017/000000307894.jpg /data/datasets/cocostuff/dataset/annotations/train2017/000000307894.png
/data/datasets/cocostuff/dataset/images/train2017/000000447731.jpg /data/datasets/cocostuff/dataset/annotations/train2017/000000447731.png
/data/datasets/cocostuff/dataset/images/train2017/000000409111.jpg /data/datasets/cocostuff/dataset/annotations/train2017/000000409111.png
/data/datasets/cocostuff/dataset/images/train2017/000000163054.jpg /data/datasets/cocostuff/dataset/annotations/train2017/000000163054.png
/data/datasets/cocostuff/dataset/images/train2017/000000085914.jpg /data/datasets/cocostuff/dataset/annotations/train2017/000000085914.png
/data/datasets/cocostuff/dataset/images/train2017/000000422818.jpg /data/datasets/cocostuff/dataset/annotations/train2017/000000422818.png
/data/datasets/cocostuff/dataset/images/train2017/000000049062.jpg /data/datasets/cocostuff/dataset/annotations/train2017/000000049062.png
/data/datasets/cocostuff/dataset/images/train2017/000000494473.jpg /data/datasets/cocostuff/dataset/annotations/train2017/000000494473.png
/data/datasets/cocostuff/dataset/images/train2017/000000100486.jpg /data/datasets/cocostuff/dataset/annotations/train2017/000000100486.png
/data/datasets/cocostuff/dataset/images/train2017/000000497514.jpg /data/datasets/cocostuff/dataset/annotations/train2017/000000497514.png
/data/datasets/cocostuff/dataset/images/train2017/000000196706.jpg /data/datasets/cocostuff/dataset/annotations/train2017/000000196706.png
/data/datasets/cocostuff/dataset/images/train2017/000000283748.jpg /data/datasets/cocostuff/dataset/annotations/train2017/000000283748.png
/data/datasets/cocostuff/dataset/images/train2017/000000510899.jpg /data/datasets/cocostuff/dataset/annotations/train2017/000000510899.png
/data/datasets/cocostuff/dataset/images/train2017/000000046634.jpg /data/datasets/cocostuff/dataset/annotations/train2017/000000046634.png
/data/datasets/cocostuff/dataset/images/train2017/000000308026.jpg /data/datasets/cocostuff/dataset/annotations/train2017/000000308026.png
/data/datasets/cocostuff/dataset/images/train2017/000000401312.jpg /data/datasets/cocostuff/dataset/annotations/train2017/000000401312.png
/data/datasets/cocostuff/dataset/images/train2017/000000046316.jpg /data/datasets/cocostuff/dataset/annotations/train2017/000000046316.png
/data/datasets/cocostuff/dataset/images/train2017/000000236312.jpg /data/datasets/cocostuff/dataset/annotations/train2017/000000236312.png
/data/datasets/cocostuff/dataset/images/train2017/000000285013.jpg /data/datasets/cocostuff/dataset/annotations/train2017/000000285013.png
/data/datasets/cocostuff/dataset/images/train2017/000000542718.jpg /data/datasets/cocostuff/dataset/annotations/train2017/000000542718.png
/data/datasets/cocostuff/dataset/images/train2017/000000416976.jpg /data/datasets/cocostuff/dataset/annotations/train2017/000000416976.png
/data/datasets/cocostuff/dataset/images/train2017/000000167206.jpg /data/datasets/cocostuff/dataset/annotations/train2017/000000167206.png
/data/datasets/cocostuff/dataset/images/train2017/000000041489.jpg /data/datasets/cocostuff/dataset/annotations/train2017/000000041489.png
/data/datasets/cocostuff/dataset/images/train2017/000000218678.jpg /data/datasets/cocostuff/dataset/annotations/train2017/000000218678.png
/data/datasets/cocostuff/dataset/images/train2017/000000490843.jpg /data/datasets/cocostuff/dataset/annotations/train2017/000000490843.png
/data/datasets/cocostuff/dataset/images/train2017/000000181524.jpg /data/datasets/cocostuff/dataset/annotations/train2017/000000181524.png
/data/datasets/cocostuff/dataset/images/train2017/000000566043.jpg /data/datasets/cocostuff/dataset/annotations/train2017/000000566043.png
/data/datasets/cocostuff/dataset/images/train2017/000000473137.jpg /data/datasets/cocostuff/dataset/annotations/train2017/000000473137.png
/data/datasets/cocostuff/dataset/images/train2017/000000092602.jpg /data/datasets/cocostuff/dataset/annotations/train2017/000000092602.png
/data/datasets/cocostuff/dataset/images/train2017/000000001025.jpg /data/datasets/cocostuff/dataset/annotations/train2017/000000001025.png
/data/datasets/cocostuff/dataset/images/train2017/000000189260.jpg /data/datasets/cocostuff/dataset/annotations/train2017/000000189260.png
/data/datasets/cocostuff/dataset/images/train2017/000000073837.jpg /data/datasets/cocostuff/dataset/annotations/train2017/000000073837.png
/data/datasets/cocostuff/dataset/images/train2017/000000411856.jpg /data/datasets/cocostuff/dataset/annotations/train2017/000000411856.png
/data/datasets/cocostuff/dataset/images/train2017/000000408664.jpg /data/datasets/cocostuff/dataset/annotations/train2017/000000408664.png
/data/datasets/cocostuff/dataset/images/train2017/000000221609.jpg /data/datasets/cocostuff/dataset/annotations/train2017/000000221609.png
/data/datasets/cocostuff/dataset/images/train2017/000000563647.jpg /data/datasets/cocostuff/dataset/annotations/train2017/000000563647.png
/data/datasets/cocostuff/dataset/images/train2017/000000043657.jpg /data/datasets/cocostuff/dataset/annotations/train2017/000000043657.png
/data/datasets/cocostuff/dataset/images/train2017/000000100169.jpg /data/datasets/cocostuff/dataset/annotations/train2017/000000100169.png
/data/datasets/cocostuff/dataset/images/train2017/000000242029.jpg /data/datasets/cocostuff/dataset/annotations/train2017/000000242029.png
/data/datasets/cocostuff/dataset/images/train2017/000000460988.jpg /data/datasets/cocostuff/dataset/annotations/train2017/000000460988.png
/data/datasets/cocostuff/dataset/images/train2017/000000198706.jpg /data/datasets/cocostuff/dataset/annotations/train2017/000000198706.png
/data/datasets/cocostuff/dataset/images/train2017/000000214109.jpg /data/datasets/cocostuff/dataset/annotations/train2017/000000214109.png
/data/datasets/cocostuff/dataset/images/train2017/000000048601.jpg /data/datasets/cocostuff/dataset/annotations/train2017/000000048601.png
/data/datasets/cocostuff/dataset/images/train2017/000000486313.jpg /data/datasets/cocostuff/dataset/annotations/train2017/000000486313.png
/data/datasets/cocostuff/dataset/images/train2017/000000084800.jpg /data/datasets/cocostuff/dataset/annotations/train2017/000000084800.png
/data/datasets/cocostuff/dataset/images/train2017/000000138963.jpg /data/datasets/cocostuff/dataset/annotations/train2017/000000138963.png
/data/datasets/cocostuff/dataset/images/train2017/000000417832.jpg /data/datasets/cocostuff/dataset/annotations/train2017/000000417832.png
/data/datasets/cocostuff/dataset/images/train2017/000000279176.jpg /data/datasets/cocostuff/dataset/annotations/train2017/000000279176.png
/data/datasets/cocostuff/dataset/images/train2017/000000495681.jpg /data/datasets/cocostuff/dataset/annotations/train2017/000000495681.png
/data/datasets/cocostuff/dataset/images/train2017/000000441862.jpg /data/datasets/cocostuff/dataset/annotations/train2017/000000441862.png
/data/datasets/cocostuff/dataset/images/train2017/000000235239.jpg /data/datasets/cocostuff/dataset/annotations/train2017/000000235239.png
/data/datasets/cocostuff/dataset/images/train2017/000000232658.jpg /data/datasets/cocostuff/dataset/annotations/train2017/000000232658.png
/data/datasets/cocostuff/dataset/images/train2017/000000502703.jpg /data/datasets/cocostuff/dataset/annotations/train2017/000000502703.png
/data/datasets/cocostuff/dataset/images/train2017/000000072955.jpg /data/datasets/cocostuff/dataset/annotations/train2017/000000072955.png
/data/datasets/cocostuff/dataset/images/train2017/000000400592.jpg /data/datasets/cocostuff/dataset/annotations/train2017/000000400592.png
/data/datasets/cocostuff/dataset/images/train2017/000000484307.jpg /data/datasets/cocostuff/dataset/annotations/train2017/000000484307.png
/data/datasets/cocostuff/dataset/images/train2017/000000118366.jpg /data/datasets/cocostuff/dataset/annotations/train2017/000000118366.png
/data/datasets/cocostuff/dataset/images/train2017/000000426528.jpg /data/datasets/cocostuff/dataset/annotations/train2017/000000426528.png
/data/datasets/cocostuff/dataset/images/train2017/000000519723.jpg /data/datasets/cocostuff/dataset/annotations/train2017/000000519723.png
/data/datasets/cocostuff/dataset/images/train2017/000000519758.jpg /data/datasets/cocostuff/dataset/annotations/train2017/000000519758.png
/data/datasets/cocostuff/dataset/images/train2017/000000380591.jpg /data/datasets/cocostuff/dataset/annotations/train2017/000000380591.png
/data/datasets/cocostuff/dataset/images/train2017/000000227554.jpg /data/datasets/cocostuff/dataset/annotations/train2017/000000227554.png
/data/datasets/cocostuff/dataset/images/train2017/000000025358.jpg /data/datasets/cocostuff/dataset/annotations/train2017/000000025358.png
/data/datasets/cocostuff/dataset/images/train2017/000000224197.jpg /data/datasets/cocostuff/dataset/annotations/train2017/000000224197.png
/data/datasets/cocostuff/dataset/images/train2017/000000445030.jpg /data/datasets/cocostuff/dataset/annotations/train2017/000000445030.png
/data/datasets/cocostuff/dataset/images/train2017/000000181574.jpg /data/datasets/cocostuff/dataset/annotations/train2017/000000181574.png
/data/datasets/cocostuff/dataset/images/train2017/000000147073.jpg /data/datasets/cocostuff/dataset/annotations/train2017/000000147073.png
/data/datasets/cocostuff/dataset/images/train2017/000000243421.jpg /data/datasets/cocostuff/dataset/annotations/train2017/000000243421.png
/data/datasets/cocostuff/dataset/images/train2017/000000436031.jpg /data/datasets/cocostuff/dataset/annotations/train2017/000000436031.png
/data/datasets/cocostuff/dataset/images/train2017/000000386436.jpg /data/datasets/cocostuff/dataset/annotations/train2017/000000386436.png
/data/datasets/cocostuff/dataset/images/train2017/000000123579.jpg /data/datasets/cocostuff/dataset/annotations/train2017/000000123579.png
/data/datasets/cocostuff/dataset/images/train2017/000000067657.jpg /data/datasets/cocostuff/dataset/annotations/train2017/000000067657.png
/data/datasets/cocostuff/dataset/images/train2017/000000483272.jpg /data/datasets/cocostuff/dataset/annotations/train2017/000000483272.png
/data/datasets/cocostuff/dataset/images/train2017/000000111281.jpg /data/datasets/cocostuff/dataset/annotations/train2017/000000111281.png
/data/datasets/cocostuff/dataset/images/train2017/000000578836.jpg /data/datasets/cocostuff/dataset/annotations/train2017/000000578836.png
/data/datasets/cocostuff/dataset/images/train2017/000000209816.jpg /data/datasets/cocostuff/dataset/annotations/train2017/000000209816.png
/data/datasets/cocostuff/dataset/images/train2017/000000079680.jpg /data/datasets/cocostuff/dataset/annotations/train2017/000000079680.png
/data/datasets/cocostuff/dataset/images/train2017/000000201508.jpg /data/datasets/cocostuff/dataset/annotations/train2017/000000201508.png
/data/datasets/cocostuff/dataset/images/train2017/000000030685.jpg /data/datasets/cocostuff/dataset/annotations/train2017/000000030685.png
/data/datasets/cocostuff/dataset/images/train2017/000000149184.jpg /data/datasets/cocostuff/dataset/annotations/train2017/000000149184.png
/data/datasets/cocostuff/dataset/images/train2017/000000159777.jpg /data/datasets/cocostuff/dataset/annotations/train2017/000000159777.png
/data/datasets/cocostuff/dataset/images/train2017/000000012817.jpg /data/datasets/cocostuff/dataset/annotations/train2017/000000012817.png
/data/datasets/cocostuff/dataset/images/train2017/000000330652.jpg /data/datasets/cocostuff/dataset/annotations/train2017/000000330652.png
/data/datasets/cocostuff/dataset/images/train2017/000000496605.jpg /data/datasets/cocostuff/dataset/annotations/train2017/000000496605.png
/data/datasets/cocostuff/dataset/images/train2017/000000062175.jpg /data/datasets/cocostuff/dataset/annotations/train2017/000000062175.png
/data/datasets/cocostuff/dataset/images/train2017/000000510768.jpg /data/datasets/cocostuff/dataset/annotations/train2017/000000510768.png
/data/datasets/cocostuff/dataset/images/train2017/000000461086.jpg /data/datasets/cocostuff/dataset/annotations/train2017/000000461086.png
/data/datasets/cocostuff/dataset/images/train2017/000000266360.jpg /data/datasets/cocostuff/dataset/annotations/train2017/000000266360.png
/data/datasets/cocostuff/dataset/images/train2017/000000131044.jpg /data/datasets/cocostuff/dataset/annotations/train2017/000000131044.png
/data/datasets/cocostuff/dataset/images/train2017/000000195863.jpg /data/datasets/cocostuff/dataset/annotations/train2017/000000195863.png
/data/datasets/cocostuff/dataset/images/train2017/000000212384.jpg /data/datasets/cocostuff/dataset/annotations/train2017/000000212384.png
/data/datasets/cocostuff/dataset/images/train2017/000000398537.jpg /data/datasets/cocostuff/dataset/annotations/train2017/000000398537.png
/data/datasets/cocostuff/dataset/images/train2017/000000456191.jpg /data/datasets/cocostuff/dataset/annotations/train2017/000000456191.png
/data/datasets/cocostuff/dataset/images/train2017/000000388136.jpg /data/datasets/cocostuff/dataset/annotations/train2017/000000388136.png
/data/datasets/cocostuff/dataset/images/train2017/000000511676.jpg /data/datasets/cocostuff/dataset/annotations/train2017/000000511676.png
/data/datasets/cocostuff/dataset/images/train2017/000000392947.jpg /data/datasets/cocostuff/dataset/annotations/train2017/000000392947.png
/data/datasets/cocostuff/dataset/images/train2017/000000054344.jpg /data/datasets/cocostuff/dataset/annotations/train2017/000000054344.png
/data/datasets/cocostuff/dataset/images/train2017/000000234555.jpg /data/datasets/cocostuff/dataset/annotations/train2017/000000234555.png
/data/datasets/cocostuff/dataset/images/train2017/000000332463.jpg /data/datasets/cocostuff/dataset/annotations/train2017/000000332463.png
/data/datasets/cocostuff/dataset/images/train2017/000000473057.jpg /data/datasets/cocostuff/dataset/annotations/train2017/000000473057.png
/data/datasets/cocostuff/dataset/images/train2017/000000199598.jpg /data/datasets/cocostuff/dataset/annotations/train2017/000000199598.png
/data/datasets/cocostuff/dataset/images/train2017/000000020417.jpg /data/datasets/cocostuff/dataset/annotations/train2017/000000020417.png
/data/datasets/cocostuff/dataset/images/train2017/000000388344.jpg /data/datasets/cocostuff/dataset/annotations/train2017/000000388344.png
/data/datasets/cocostuff/dataset/images/train2017/000000133831.jpg /data/datasets/cocostuff/dataset/annotations/train2017/000000133831.png
/data/datasets/cocostuff/dataset/images/train2017/000000330522.jpg /data/datasets/cocostuff/dataset/annotations/train2017/000000330522.png
/data/datasets/cocostuff/dataset/images/train2017/000000030508.jpg /data/datasets/cocostuff/dataset/annotations/train2017/000000030508.png
/data/datasets/cocostuff/dataset/images/train2017/000000259595.jpg /data/datasets/cocostuff/dataset/annotations/train2017/000000259595.png
/data/datasets/cocostuff/dataset/images/train2017/000000093140.jpg /data/datasets/cocostuff/dataset/annotations/train2017/000000093140.png
/data/datasets/cocostuff/dataset/images/train2017/000000092006.jpg /data/datasets/cocostuff/dataset/annotations/train2017/000000092006.png
/data/datasets/cocostuff/dataset/images/train2017/000000344415.jpg /data/datasets/cocostuff/dataset/annotations/train2017/000000344415.png
/data/datasets/cocostuff/dataset/images/train2017/000000047752.jpg /data/datasets/cocostuff/dataset/annotations/train2017/000000047752.png
/data/datasets/cocostuff/dataset/images/train2017/000000411188.jpg /data/datasets/cocostuff/dataset/annotations/train2017/000000411188.png
/data/datasets/cocostuff/dataset/images/train2017/000000523818.jpg /data/datasets/cocostuff/dataset/annotations/train2017/000000523818.png
/data/datasets/cocostuff/dataset/images/train2017/000000520902.jpg /data/datasets/cocostuff/dataset/annotations/train2017/000000520902.png
/data/datasets/cocostuff/dataset/images/train2017/000000492719.jpg /data/datasets/cocostuff/dataset/annotations/train2017/000000492719.png
/data/datasets/cocostuff/dataset/images/train2017/000000435673.jpg /data/datasets/cocostuff/dataset/annotations/train2017/000000435673.png
/data/datasets/cocostuff/dataset/images/train2017/000000472034.jpg /data/datasets/cocostuff/dataset/annotations/train2017/000000472034.png
/data/datasets/cocostuff/dataset/images/train2017/000000072656.jpg /data/datasets/cocostuff/dataset/annotations/train2017/000000072656.png
/data/datasets/cocostuff/dataset/images/train2017/000000207437.jpg /data/datasets/cocostuff/dataset/annotations/train2017/000000207437.png
/data/datasets/cocostuff/dataset/images/train2017/000000165035.jpg /data/datasets/cocostuff/dataset/annotations/train2017/000000165035.png
/data/datasets/cocostuff/dataset/images/train2017/000000092188.jpg /data/datasets/cocostuff/dataset/annotations/train2017/000000092188.png
/data/datasets/cocostuff/dataset/images/train2017/000000179874.jpg /data/datasets/cocostuff/dataset/annotations/train2017/000000179874.png
/data/datasets/cocostuff/dataset/images/train2017/000000499532.jpg /data/datasets/cocostuff/dataset/annotations/train2017/000000499532.png
/data/datasets/cocostuff/dataset/images/train2017/000000175655.jpg /data/datasets/cocostuff/dataset/annotations/train2017/000000175655.png
/data/datasets/cocostuff/dataset/images/train2017/000000515057.jpg /data/datasets/cocostuff/dataset/annotations/train2017/000000515057.png
/data/datasets/cocostuff/dataset/images/train2017/000000067252.jpg /data/datasets/cocostuff/dataset/annotations/train2017/000000067252.png
/data/datasets/cocostuff/dataset/images/train2017/000000479331.jpg /data/datasets/cocostuff/dataset/annotations/train2017/000000479331.png
/data/datasets/cocostuff/dataset/images/train2017/000000010222.jpg /data/datasets/cocostuff/dataset/annotations/train2017/000000010222.png
/data/datasets/cocostuff/dataset/images/train2017/000000111694.jpg /data/datasets/cocostuff/dataset/annotations/train2017/000000111694.png
/data/datasets/cocostuff/dataset/images/train2017/000000007665.jpg /data/datasets/cocostuff/dataset/annotations/train2017/000000007665.png
/data/datasets/cocostuff/dataset/images/train2017/000000046975.jpg /data/datasets/cocostuff/dataset/annotations/train2017/000000046975.png
/data/datasets/cocostuff/dataset/images/train2017/000000490405.jpg /data/datasets/cocostuff/dataset/annotations/train2017/000000490405.png
/data/datasets/cocostuff/dataset/images/train2017/000000149712.jpg /data/datasets/cocostuff/dataset/annotations/train2017/000000149712.png
/data/datasets/cocostuff/dataset/images/train2017/000000184626.jpg /data/datasets/cocostuff/dataset/annotations/train2017/000000184626.png
/data/datasets/cocostuff/dataset/images/train2017/000000346596.jpg /data/datasets/cocostuff/dataset/annotations/train2017/000000346596.png
/data/datasets/cocostuff/dataset/images/train2017/000000445269.jpg /data/datasets/cocostuff/dataset/annotations/train2017/000000445269.png
/data/datasets/cocostuff/dataset/images/train2017/000000195188.jpg /data/datasets/cocostuff/dataset/annotations/train2017/000000195188.png
/data/datasets/cocostuff/dataset/images/train2017/000000202499.jpg /data/datasets/cocostuff/dataset/annotations/train2017/000000202499.png
/data/datasets/cocostuff/dataset/images/train2017/000000569449.jpg /data/datasets/cocostuff/dataset/annotations/train2017/000000569449.png
/data/datasets/cocostuff/dataset/images/train2017/000000014017.jpg /data/datasets/cocostuff/dataset/annotations/train2017/000000014017.png
/data/datasets/cocostuff/dataset/images/train2017/000000397075.jpg /data/datasets/cocostuff/dataset/annotations/train2017/000000397075.png
/data/datasets/cocostuff/dataset/images/train2017/000000221560.jpg /data/datasets/cocostuff/dataset/annotations/train2017/000000221560.png
/data/datasets/cocostuff/dataset/images/train2017/000000484165.jpg /data/datasets/cocostuff/dataset/annotations/train2017/000000484165.png
/data/datasets/cocostuff/dataset/images/train2017/000000148898.jpg /data/datasets/cocostuff/dataset/annotations/train2017/000000148898.png
/data/datasets/cocostuff/dataset/images/train2017/000000396287.jpg /data/datasets/cocostuff/dataset/annotations/train2017/000000396287.png
/data/datasets/cocostuff/dataset/images/train2017/000000042201.jpg /data/datasets/cocostuff/dataset/annotations/train2017/000000042201.png
/data/datasets/cocostuff/dataset/images/train2017/000000447020.jpg /data/datasets/cocostuff/dataset/annotations/train2017/000000447020.png
/data/datasets/cocostuff/dataset/images/train2017/000000460055.jpg /data/datasets/cocostuff/dataset/annotations/train2017/000000460055.png
/data/datasets/cocostuff/dataset/images/train2017/000000281505.jpg /data/datasets/cocostuff/dataset/annotations/train2017/000000281505.png
/data/datasets/cocostuff/dataset/images/train2017/000000040855.jpg /data/datasets/cocostuff/dataset/annotations/train2017/000000040855.png
/data/datasets/cocostuff/dataset/images/train2017/000000516462.jpg /data/datasets/cocostuff/dataset/annotations/train2017/000000516462.png
/data/datasets/cocostuff/dataset/images/train2017/000000576733.jpg /data/datasets/cocostuff/dataset/annotations/train2017/000000576733.png
/data/datasets/cocostuff/dataset/images/train2017/000000527338.jpg /data/datasets/cocostuff/dataset/annotations/train2017/000000527338.png
/data/datasets/cocostuff/dataset/images/train2017/000000145741.jpg /data/datasets/cocostuff/dataset/annotations/train2017/000000145741.png
/data/datasets/cocostuff/dataset/images/train2017/000000170898.jpg /data/datasets/cocostuff/dataset/annotations/train2017/000000170898.png
/data/datasets/cocostuff/dataset/images/train2017/000000036221.jpg /data/datasets/cocostuff/dataset/annotations/train2017/000000036221.png
/data/datasets/cocostuff/dataset/images/train2017/000000023450.jpg /data/datasets/cocostuff/dataset/annotations/train2017/000000023450.png
/data/datasets/cocostuff/dataset/images/train2017/000000112807.jpg /data/datasets/cocostuff/dataset/annotations/train2017/000000112807.png
/data/datasets/cocostuff/dataset/images/train2017/000000482696.jpg /data/datasets/cocostuff/dataset/annotations/train2017/000000482696.png
/data/datasets/cocostuff/dataset/images/train2017/000000161941.jpg /data/datasets/cocostuff/dataset/annotations/train2017/000000161941.png
/data/datasets/cocostuff/dataset/images/train2017/000000289561.jpg /data/datasets/cocostuff/dataset/annotations/train2017/000000289561.png
/data/datasets/cocostuff/dataset/images/train2017/000000131911.jpg /data/datasets/cocostuff/dataset/annotations/train2017/000000131911.png
/data/datasets/cocostuff/dataset/images/train2017/000000203845.jpg /data/datasets/cocostuff/dataset/annotations/train2017/000000203845.png
/data/datasets/cocostuff/dataset/images/train2017/000000080541.jpg /data/datasets/cocostuff/dataset/annotations/train2017/000000080541.png
/data/datasets/cocostuff/dataset/images/train2017/000000311822.jpg /data/datasets/cocostuff/dataset/annotations/train2017/000000311822.png
/data/datasets/cocostuff/dataset/images/train2017/000000527163.jpg /data/datasets/cocostuff/dataset/annotations/train2017/000000527163.png
/data/datasets/cocostuff/dataset/images/train2017/000000154987.jpg /data/datasets/cocostuff/dataset/annotations/train2017/000000154987.png
/data/datasets/cocostuff/dataset/images/train2017/000000387909.jpg /data/datasets/cocostuff/dataset/annotations/train2017/000000387909.png
/data/datasets/cocostuff/dataset/images/train2017/000000373683.jpg /data/datasets/cocostuff/dataset/annotations/train2017/000000373683.png
/data/datasets/cocostuff/dataset/images/train2017/000000404869.jpg /data/datasets/cocostuff/dataset/annotations/train2017/000000404869.png
/data/datasets/cocostuff/dataset/images/train2017/000000153591.jpg /data/datasets/cocostuff/dataset/annotations/train2017/000000153591.png
/data/datasets/cocostuff/dataset/images/train2017/000000541429.jpg /data/datasets/cocostuff/dataset/annotations/train2017/000000541429.png
/data/datasets/cocostuff/dataset/images/train2017/000000295850.jpg /data/datasets/cocostuff/dataset/annotations/train2017/000000295850.png
/data/datasets/cocostuff/dataset/images/train2017/000000255494.jpg /data/datasets/cocostuff/dataset/annotations/train2017/000000255494.png
/data/datasets/cocostuff/dataset/images/train2017/000000024931.jpg /data/datasets/cocostuff/dataset/annotations/train2017/000000024931.png
/data/datasets/cocostuff/dataset/images/train2017/000000529670.jpg /data/datasets/cocostuff/dataset/annotations/train2017/000000529670.png
/data/datasets/cocostuff/dataset/images/train2017/000000551524.jpg /data/datasets/cocostuff/dataset/annotations/train2017/000000551524.png
/data/datasets/cocostuff/dataset/images/train2017/000000484849.jpg /data/datasets/cocostuff/dataset/annotations/train2017/000000484849.png
/data/datasets/cocostuff/dataset/images/train2017/000000565389.jpg /data/datasets/cocostuff/dataset/annotations/train2017/000000565389.png
/data/datasets/cocostuff/dataset/images/train2017/000000047936.jpg /data/datasets/cocostuff/dataset/annotations/train2017/000000047936.png
/data/datasets/cocostuff/dataset/images/train2017/000000162996.jpg /data/datasets/cocostuff/dataset/annotations/train2017/000000162996.png
/data/datasets/cocostuff/dataset/images/train2017/000000132531.jpg /data/datasets/cocostuff/dataset/annotations/train2017/000000132531.png
/data/datasets/cocostuff/dataset/images/train2017/000000451412.jpg /data/datasets/cocostuff/dataset/annotations/train2017/000000451412.png
/data/datasets/cocostuff/dataset/images/train2017/000000012501.jpg /data/datasets/cocostuff/dataset/annotations/train2017/000000012501.png
/data/datasets/cocostuff/dataset/images/train2017/000000395006.jpg /data/datasets/cocostuff/dataset/annotations/train2017/000000395006.png
/data/datasets/cocostuff/dataset/images/train2017/000000004245.jpg /data/datasets/cocostuff/dataset/annotations/train2017/000000004245.png
/data/datasets/cocostuff/dataset/images/train2017/000000148811.jpg /data/datasets/cocostuff/dataset/annotations/train2017/000000148811.png
/data/datasets/cocostuff/dataset/images/train2017/000000512151.jpg /data/datasets/cocostuff/dataset/annotations/train2017/000000512151.png
/data/datasets/cocostuff/dataset/images/train2017/000000084533.jpg /data/datasets/cocostuff/dataset/annotations/train2017/000000084533.png
/data/datasets/cocostuff/dataset/images/train2017/000000130314.jpg /data/datasets/cocostuff/dataset/annotations/train2017/000000130314.png
/data/datasets/cocostuff/dataset/images/train2017/000000148452.jpg /data/datasets/cocostuff/dataset/annotations/train2017/000000148452.png
/data/datasets/cocostuff/dataset/images/train2017/000000296419.jpg /data/datasets/cocostuff/dataset/annotations/train2017/000000296419.png
/data/datasets/cocostuff/dataset/images/train2017/000000337256.jpg /data/datasets/cocostuff/dataset/annotations/train2017/000000337256.png
/data/datasets/cocostuff/dataset/images/train2017/000000117178.jpg /data/datasets/cocostuff/dataset/annotations/train2017/000000117178.png
/data/datasets/cocostuff/dataset/images/train2017/000000433013.jpg /data/datasets/cocostuff/dataset/annotations/train2017/000000433013.png
/data/datasets/cocostuff/dataset/images/train2017/000000512788.jpg /data/datasets/cocostuff/dataset/annotations/train2017/000000512788.png
/data/datasets/cocostuff/dataset/images/train2017/000000203171.jpg /data/datasets/cocostuff/dataset/annotations/train2017/000000203171.png
/data/datasets/cocostuff/dataset/images/train2017/000000063309.jpg /data/datasets/cocostuff/dataset/annotations/train2017/000000063309.png
/data/datasets/cocostuff/dataset/images/train2017/000000431315.jpg /data/datasets/cocostuff/dataset/annotations/train2017/000000431315.png
/data/datasets/cocostuff/dataset/images/train2017/000000541219.jpg /data/datasets/cocostuff/dataset/annotations/train2017/000000541219.png
/data/datasets/cocostuff/dataset/images/train2017/000000506574.jpg /data/datasets/cocostuff/dataset/annotations/train2017/000000506574.png
/data/datasets/cocostuff/dataset/images/train2017/000000336802.jpg /data/datasets/cocostuff/dataset/annotations/train2017/000000336802.png
/data/datasets/cocostuff/dataset/images/train2017/000000429591.jpg /data/datasets/cocostuff/dataset/annotations/train2017/000000429591.png
/data/datasets/cocostuff/dataset/images/train2017/000000212198.jpg /data/datasets/cocostuff/dataset/annotations/train2017/000000212198.png
/data/datasets/cocostuff/dataset/images/train2017/000000444800.jpg /data/datasets/cocostuff/dataset/annotations/train2017/000000444800.png
/data/datasets/cocostuff/dataset/images/train2017/000000284955.jpg /data/datasets/cocostuff/dataset/annotations/train2017/000000284955.png
/data/datasets/cocostuff/dataset/images/train2017/000000170012.jpg /data/datasets/cocostuff/dataset/annotations/train2017/000000170012.png
/data/datasets/cocostuff/dataset/images/train2017/000000138995.jpg /data/datasets/cocostuff/dataset/annotations/train2017/000000138995.png
/data/datasets/cocostuff/dataset/images/train2017/000000562845.jpg /data/datasets/cocostuff/dataset/annotations/train2017/000000562845.png
/data/datasets/cocostuff/dataset/images/train2017/000000563138.jpg /data/datasets/cocostuff/dataset/annotations/train2017/000000563138.png
/data/datasets/cocostuff/dataset/images/train2017/000000087513.jpg /data/datasets/cocostuff/dataset/annotations/train2017/000000087513.png
/data/datasets/cocostuff/dataset/images/train2017/000000427068.jpg /data/datasets/cocostuff/dataset/annotations/train2017/000000427068.png
/data/datasets/cocostuff/dataset/images/train2017/000000025069.jpg /data/datasets/cocostuff/dataset/annotations/train2017/000000025069.png
/data/datasets/cocostuff/dataset/images/train2017/000000246736.jpg /data/datasets/cocostuff/dataset/annotations/train2017/000000246736.png
/data/datasets/cocostuff/dataset/images/train2017/000000324940.jpg /data/datasets/cocostuff/dataset/annotations/train2017/000000324940.png
/data/datasets/cocostuff/dataset/images/train2017/000000100547.jpg /data/datasets/cocostuff/dataset/annotations/train2017/000000100547.png
/data/datasets/cocostuff/dataset/images/train2017/000000122945.jpg /data/datasets/cocostuff/dataset/annotations/train2017/000000122945.png
/data/datasets/cocostuff/dataset/images/train2017/000000556065.jpg /data/datasets/cocostuff/dataset/annotations/train2017/000000556065.png
/data/datasets/cocostuff/dataset/images/train2017/000000027216.jpg /data/datasets/cocostuff/dataset/annotations/train2017/000000027216.png
/data/datasets/cocostuff/dataset/images/train2017/000000096193.jpg /data/datasets/cocostuff/dataset/annotations/train2017/000000096193.png
/data/datasets/cocostuff/dataset/images/train2017/000000397792.jpg /data/datasets/cocostuff/dataset/annotations/train2017/000000397792.png
/data/datasets/cocostuff/dataset/images/train2017/000000018317.jpg /data/datasets/cocostuff/dataset/annotations/train2017/000000018317.png
/data/datasets/cocostuff/dataset/images/train2017/000000038152.jpg /data/datasets/cocostuff/dataset/annotations/train2017/000000038152.png
/data/datasets/cocostuff/dataset/images/train2017/000000044724.jpg /data/datasets/cocostuff/dataset/annotations/train2017/000000044724.png
/data/datasets/cocostuff/dataset/images/train2017/000000080369.jpg /data/datasets/cocostuff/dataset/annotations/train2017/000000080369.png
/data/datasets/cocostuff/dataset/images/train2017/000000162579.jpg /data/datasets/cocostuff/dataset/annotations/train2017/000000162579.png
/data/datasets/cocostuff/dataset/images/train2017/000000200296.jpg /data/datasets/cocostuff/dataset/annotations/train2017/000000200296.png
/data/datasets/cocostuff/dataset/images/train2017/000000553813.jpg /data/datasets/cocostuff/dataset/annotations/train2017/000000553813.png
/data/datasets/cocostuff/dataset/images/train2017/000000339844.jpg /data/datasets/cocostuff/dataset/annotations/train2017/000000339844.png
/data/datasets/cocostuff/dataset/images/train2017/000000118110.jpg /data/datasets/cocostuff/dataset/annotations/train2017/000000118110.png
/data/datasets/cocostuff/dataset/images/train2017/000000261746.jpg /data/datasets/cocostuff/dataset/annotations/train2017/000000261746.png
/data/datasets/cocostuff/dataset/images/train2017/000000551630.jpg /data/datasets/cocostuff/dataset/annotations/train2017/000000551630.png
/data/datasets/cocostuff/dataset/images/train2017/000000489942.jpg /data/datasets/cocostuff/dataset/annotations/train2017/000000489942.png
/data/datasets/cocostuff/dataset/images/train2017/000000543732.jpg /data/datasets/cocostuff/dataset/annotations/train2017/000000543732.png
/data/datasets/cocostuff/dataset/images/train2017/000000254841.jpg /data/datasets/cocostuff/dataset/annotations/train2017/000000254841.png
/data/datasets/cocostuff/dataset/images/train2017/000000230972.jpg /data/datasets/cocostuff/dataset/annotations/train2017/000000230972.png
/data/datasets/cocostuff/dataset/images/train2017/000000064870.jpg /data/datasets/cocostuff/dataset/annotations/train2017/000000064870.png
/data/datasets/cocostuff/dataset/images/train2017/000000443589.jpg /data/datasets/cocostuff/dataset/annotations/train2017/000000443589.png
/data/datasets/cocostuff/dataset/images/train2017/000000109608.jpg /data/datasets/cocostuff/dataset/annotations/train2017/000000109608.png
/data/datasets/cocostuff/dataset/images/train2017/000000561594.jpg /data/datasets/cocostuff/dataset/annotations/train2017/000000561594.png
/data/datasets/cocostuff/dataset/images/train2017/000000427606.jpg /data/datasets/cocostuff/dataset/annotations/train2017/000000427606.png
/data/datasets/cocostuff/dataset/images/train2017/000000491765.jpg /data/datasets/cocostuff/dataset/annotations/train2017/000000491765.png
/data/datasets/cocostuff/dataset/images/train2017/000000282206.jpg /data/datasets/cocostuff/dataset/annotations/train2017/000000282206.png
/data/datasets/cocostuff/dataset/images/train2017/000000320641.jpg /data/datasets/cocostuff/dataset/annotations/train2017/000000320641.png
/data/datasets/cocostuff/dataset/images/train2017/000000067807.jpg /data/datasets/cocostuff/dataset/annotations/train2017/000000067807.png
/data/datasets/cocostuff/dataset/images/train2017/000000114829.jpg /data/datasets/cocostuff/dataset/annotations/train2017/000000114829.png
/data/datasets/cocostuff/dataset/images/train2017/000000396997.jpg /data/datasets/cocostuff/dataset/annotations/train2017/000000396997.png
/data/datasets/cocostuff/dataset/images/train2017/000000210333.jpg /data/datasets/cocostuff/dataset/annotations/train2017/000000210333.png
/data/datasets/cocostuff/dataset/images/train2017/000000009615.jpg /data/datasets/cocostuff/dataset/annotations/train2017/000000009615.png
/data/datasets/cocostuff/dataset/images/train2017/000000005619.jpg /data/datasets/cocostuff/dataset/annotations/train2017/000000005619.png
/data/datasets/cocostuff/dataset/images/train2017/000000122147.jpg /data/datasets/cocostuff/dataset/annotations/train2017/000000122147.png
/data/datasets/cocostuff/dataset/images/train2017/000000280498.jpg /data/datasets/cocostuff/dataset/annotations/train2017/000000280498.png
/data/datasets/cocostuff/dataset/images/train2017/000000481185.jpg /data/datasets/cocostuff/dataset/annotations/train2017/000000481185.png
/data/datasets/cocostuff/dataset/images/train2017/000000142431.jpg /data/datasets/cocostuff/dataset/annotations/train2017/000000142431.png
/data/datasets/cocostuff/dataset/images/train2017/000000433839.jpg /data/datasets/cocostuff/dataset/annotations/train2017/000000433839.png
/data/datasets/cocostuff/dataset/images/train2017/000000046460.jpg /data/datasets/cocostuff/dataset/annotations/train2017/000000046460.png
/data/datasets/cocostuff/dataset/images/train2017/000000537825.jpg /data/datasets/cocostuff/dataset/annotations/train2017/000000537825.png
/data/datasets/cocostuff/dataset/images/train2017/000000182366.jpg /data/datasets/cocostuff/dataset/annotations/train2017/000000182366.png
/data/datasets/cocostuff/dataset/images/train2017/000000189071.jpg /data/datasets/cocostuff/dataset/annotations/train2017/000000189071.png
/data/datasets/cocostuff/dataset/images/train2017/000000305962.jpg /data/datasets/cocostuff/dataset/annotations/train2017/000000305962.png
/data/datasets/cocostuff/dataset/images/train2017/000000381122.jpg /data/datasets/cocostuff/dataset/annotations/train2017/000000381122.png
/data/datasets/cocostuff/dataset/images/train2017/000000092207.jpg /data/datasets/cocostuff/dataset/annotations/train2017/000000092207.png
/data/datasets/cocostuff/dataset/images/train2017/000000020794.jpg /data/datasets/cocostuff/dataset/annotations/train2017/000000020794.png
/data/datasets/cocostuff/dataset/images/train2017/000000524925.jpg /data/datasets/cocostuff/dataset/annotations/train2017/000000524925.png
/data/datasets/cocostuff/dataset/images/train2017/000000496747.jpg /data/datasets/cocostuff/dataset/annotations/train2017/000000496747.png
/data/datasets/cocostuff/dataset/images/train2017/000000179180.jpg /data/datasets/cocostuff/dataset/annotations/train2017/000000179180.png
/data/datasets/cocostuff/dataset/images/train2017/000000303148.jpg /data/datasets/cocostuff/dataset/annotations/train2017/000000303148.png
/data/datasets/cocostuff/dataset/images/train2017/000000579103.jpg /data/datasets/cocostuff/dataset/annotations/train2017/000000579103.png
/data/datasets/cocostuff/dataset/images/train2017/000000423742.jpg /data/datasets/cocostuff/dataset/annotations/train2017/000000423742.png
/data/datasets/cocostuff/dataset/images/train2017/000000532131.jpg /data/datasets/cocostuff/dataset/annotations/train2017/000000532131.png
/data/datasets/cocostuff/dataset/images/train2017/000000070813.jpg /data/datasets/cocostuff/dataset/annotations/train2017/000000070813.png
/data/datasets/cocostuff/dataset/images/train2017/000000563355.jpg /data/datasets/cocostuff/dataset/annotations/train2017/000000563355.png
/data/datasets/cocostuff/dataset/images/train2017/000000580974.jpg /data/datasets/cocostuff/dataset/annotations/train2017/000000580974.png
/data/datasets/cocostuff/dataset/images/train2017/000000240439.jpg /data/datasets/cocostuff/dataset/annotations/train2017/000000240439.png
/data/datasets/cocostuff/dataset/images/train2017/000000075923.jpg /data/datasets/cocostuff/dataset/annotations/train2017/000000075923.png
/data/datasets/cocostuff/dataset/images/train2017/000000556028.jpg /data/datasets/cocostuff/dataset/annotations/train2017/000000556028.png
/data/datasets/cocostuff/dataset/images/train2017/000000573659.jpg /data/datasets/cocostuff/dataset/annotations/train2017/000000573659.png
/data/datasets/cocostuff/dataset/images/train2017/000000421539.jpg /data/datasets/cocostuff/dataset/annotations/train2017/000000421539.png
/data/datasets/cocostuff/dataset/images/train2017/000000254644.jpg /data/datasets/cocostuff/dataset/annotations/train2017/000000254644.png
/data/datasets/cocostuff/dataset/images/train2017/000000168716.jpg /data/datasets/cocostuff/dataset/annotations/train2017/000000168716.png
/data/datasets/cocostuff/dataset/images/train2017/000000452470.jpg /data/datasets/cocostuff/dataset/annotations/train2017/000000452470.png
/data/datasets/cocostuff/dataset/images/train2017/000000209374.jpg /data/datasets/cocostuff/dataset/annotations/train2017/000000209374.png
/data/datasets/cocostuff/dataset/images/train2017/000000213421.jpg /data/datasets/cocostuff/dataset/annotations/train2017/000000213421.png
/data/datasets/cocostuff/dataset/images/train2017/000000347596.jpg /data/datasets/cocostuff/dataset/annotations/train2017/000000347596.png
/data/datasets/cocostuff/dataset/images/train2017/000000365563.jpg /data/datasets/cocostuff/dataset/annotations/train2017/000000365563.png
/data/datasets/cocostuff/dataset/images/train2017/000000471453.jpg /data/datasets/cocostuff/dataset/annotations/train2017/000000471453.png
/data/datasets/cocostuff/dataset/images/train2017/000000098596.jpg /data/datasets/cocostuff/dataset/annotations/train2017/000000098596.png
/data/datasets/cocostuff/dataset/images/train2017/000000291755.jpg /data/datasets/cocostuff/dataset/annotations/train2017/000000291755.png
/data/datasets/cocostuff/dataset/images/train2017/000000303414.jpg /data/datasets/cocostuff/dataset/annotations/train2017/000000303414.png
/data/datasets/cocostuff/dataset/images/train2017/000000483285.jpg /data/datasets/cocostuff/dataset/annotations/train2017/000000483285.png
/data/datasets/cocostuff/dataset/images/train2017/000000169984.jpg /data/datasets/cocostuff/dataset/annotations/train2017/000000169984.png
/data/datasets/cocostuff/dataset/images/train2017/000000397462.jpg /data/datasets/cocostuff/dataset/annotations/train2017/000000397462.png
/data/datasets/cocostuff/dataset/images/train2017/000000326111.jpg /data/datasets/cocostuff/dataset/annotations/train2017/000000326111.png
/data/datasets/cocostuff/dataset/images/train2017/000000538451.jpg /data/datasets/cocostuff/dataset/annotations/train2017/000000538451.png
/data/datasets/cocostuff/dataset/images/train2017/000000315030.jpg /data/datasets/cocostuff/dataset/annotations/train2017/000000315030.png
/data/datasets/cocostuff/dataset/images/train2017/000000109588.jpg /data/datasets/cocostuff/dataset/annotations/train2017/000000109588.png
/data/datasets/cocostuff/dataset/images/train2017/000000109612.jpg /data/datasets/cocostuff/dataset/annotations/train2017/000000109612.png
/data/datasets/cocostuff/dataset/images/train2017/000000181475.jpg /data/datasets/cocostuff/dataset/annotations/train2017/000000181475.png
/data/datasets/cocostuff/dataset/images/train2017/000000579699.jpg /data/datasets/cocostuff/dataset/annotations/train2017/000000579699.png
/data/datasets/cocostuff/dataset/images/train2017/000000379055.jpg /data/datasets/cocostuff/dataset/annotations/train2017/000000379055.png
/data/datasets/cocostuff/dataset/images/train2017/000000404471.jpg /data/datasets/cocostuff/dataset/annotations/train2017/000000404471.png
/data/datasets/cocostuff/dataset/images/train2017/000000548323.jpg /data/datasets/cocostuff/dataset/annotations/train2017/000000548323.png
/data/datasets/cocostuff/dataset/images/train2017/000000509641.jpg /data/datasets/cocostuff/dataset/annotations/train2017/000000509641.png
/data/datasets/cocostuff/dataset/images/train2017/000000166073.jpg /data/datasets/cocostuff/dataset/annotations/train2017/000000166073.png
/data/datasets/cocostuff/dataset/images/train2017/000000455856.jpg /data/datasets/cocostuff/dataset/annotations/train2017/000000455856.png
/data/datasets/cocostuff/dataset/images/train2017/000000210749.jpg /data/datasets/cocostuff/dataset/annotations/train2017/000000210749.png
/data/datasets/cocostuff/dataset/images/train2017/000000423711.jpg /data/datasets/cocostuff/dataset/annotations/train2017/000000423711.png
/data/datasets/cocostuff/dataset/images/train2017/000000048907.jpg /data/datasets/cocostuff/dataset/annotations/train2017/000000048907.png
/data/datasets/cocostuff/dataset/images/train2017/000000516339.jpg /data/datasets/cocostuff/dataset/annotations/train2017/000000516339.png
/data/datasets/cocostuff/dataset/images/train2017/000000058283.jpg /data/datasets/cocostuff/dataset/annotations/train2017/000000058283.png
/data/datasets/cocostuff/dataset/images/train2017/000000432506.jpg /data/datasets/cocostuff/dataset/annotations/train2017/000000432506.png
/data/datasets/cocostuff/dataset/images/train2017/000000066761.jpg /data/datasets/cocostuff/dataset/annotations/train2017/000000066761.png
/data/datasets/cocostuff/dataset/images/train2017/000000405543.jpg /data/datasets/cocostuff/dataset/annotations/train2017/000000405543.png
/data/datasets/cocostuff/dataset/images/train2017/000000067186.jpg /data/datasets/cocostuff/dataset/annotations/train2017/000000067186.png
/data/datasets/cocostuff/dataset/images/train2017/000000518908.jpg /data/datasets/cocostuff/dataset/annotations/train2017/000000518908.png
/data/datasets/cocostuff/dataset/images/train2017/000000505157.jpg /data/datasets/cocostuff/dataset/annotations/train2017/000000505157.png
/data/datasets/cocostuff/dataset/images/train2017/000000173282.jpg /data/datasets/cocostuff/dataset/annotations/train2017/000000173282.png
/data/datasets/cocostuff/dataset/images/train2017/000000432106.jpg /data/datasets/cocostuff/dataset/annotations/train2017/000000432106.png
/data/datasets/cocostuff/dataset/images/train2017/000000189998.jpg /data/datasets/cocostuff/dataset/annotations/train2017/000000189998.png
/data/datasets/cocostuff/dataset/images/train2017/000000538581.jpg /data/datasets/cocostuff/dataset/annotations/train2017/000000538581.png
/data/datasets/cocostuff/dataset/images/train2017/000000157876.jpg /data/datasets/cocostuff/dataset/annotations/train2017/000000157876.png
/data/datasets/cocostuff/dataset/images/train2017/000000321308.jpg /data/datasets/cocostuff/dataset/annotations/train2017/000000321308.png
/data/datasets/cocostuff/dataset/images/train2017/000000475425.jpg /data/datasets/cocostuff/dataset/annotations/train2017/000000475425.png
/data/datasets/cocostuff/dataset/images/train2017/000000376087.jpg /data/datasets/cocostuff/dataset/annotations/train2017/000000376087.png
/data/datasets/cocostuff/dataset/images/train2017/000000096044.jpg /data/datasets/cocostuff/dataset/annotations/train2017/000000096044.png
/data/datasets/cocostuff/dataset/images/train2017/000000122857.jpg /data/datasets/cocostuff/dataset/annotations/train2017/000000122857.png
/data/datasets/cocostuff/dataset/images/train2017/000000461588.jpg /data/datasets/cocostuff/dataset/annotations/train2017/000000461588.png
/data/datasets/cocostuff/dataset/images/train2017/000000277524.jpg /data/datasets/cocostuff/dataset/annotations/train2017/000000277524.png
/data/datasets/cocostuff/dataset/images/train2017/000000116741.jpg /data/datasets/cocostuff/dataset/annotations/train2017/000000116741.png
/data/datasets/cocostuff/dataset/images/train2017/000000451248.jpg /data/datasets/cocostuff/dataset/annotations/train2017/000000451248.png
/data/datasets/cocostuff/dataset/images/train2017/000000279939.jpg /data/datasets/cocostuff/dataset/annotations/train2017/000000279939.png
/data/datasets/cocostuff/dataset/images/train2017/000000522755.jpg /data/datasets/cocostuff/dataset/annotations/train2017/000000522755.png
/data/datasets/cocostuff/dataset/images/train2017/000000547504.jpg /data/datasets/cocostuff/dataset/annotations/train2017/000000547504.png
/data/datasets/cocostuff/dataset/images/train2017/000000457724.jpg /data/datasets/cocostuff/dataset/annotations/train2017/000000457724.png
/data/datasets/cocostuff/dataset/images/train2017/000000259359.jpg /data/datasets/cocostuff/dataset/annotations/train2017/000000259359.png
/data/datasets/cocostuff/dataset/images/train2017/000000115681.jpg /data/datasets/cocostuff/dataset/annotations/train2017/000000115681.png
/data/datasets/cocostuff/dataset/images/train2017/000000526188.jpg /data/datasets/cocostuff/dataset/annotations/train2017/000000526188.png
/data/datasets/cocostuff/dataset/images/train2017/000000254638.jpg /data/datasets/cocostuff/dataset/annotations/train2017/000000254638.png
/data/datasets/cocostuff/dataset/images/train2017/000000061596.jpg /data/datasets/cocostuff/dataset/annotations/train2017/000000061596.png
/data/datasets/cocostuff/dataset/images/train2017/000000213933.jpg /data/datasets/cocostuff/dataset/annotations/train2017/000000213933.png
/data/datasets/cocostuff/dataset/images/train2017/000000490939.jpg /data/datasets/cocostuff/dataset/annotations/train2017/000000490939.png
/data/datasets/cocostuff/dataset/images/train2017/000000391371.jpg /data/datasets/cocostuff/dataset/annotations/train2017/000000391371.png
/data/datasets/cocostuff/dataset/images/train2017/000000509021.jpg /data/datasets/cocostuff/dataset/annotations/train2017/000000509021.png
/data/datasets/cocostuff/dataset/images/train2017/000000544780.jpg /data/datasets/cocostuff/dataset/annotations/train2017/000000544780.png
/data/datasets/cocostuff/dataset/images/train2017/000000215227.jpg /data/datasets/cocostuff/dataset/annotations/train2017/000000215227.png
/data/datasets/cocostuff/dataset/images/train2017/000000454155.jpg /data/datasets/cocostuff/dataset/annotations/train2017/000000454155.png
/data/datasets/cocostuff/dataset/images/train2017/000000149388.jpg /data/datasets/cocostuff/dataset/annotations/train2017/000000149388.png
/data/datasets/cocostuff/dataset/images/train2017/000000135267.jpg /data/datasets/cocostuff/dataset/annotations/train2017/000000135267.png
/data/datasets/cocostuff/dataset/images/train2017/000000542982.jpg /data/datasets/cocostuff/dataset/annotations/train2017/000000542982.png
/data/datasets/cocostuff/dataset/images/train2017/000000379767.jpg /data/datasets/cocostuff/dataset/annotations/train2017/000000379767.png
/data/datasets/cocostuff/dataset/images/train2017/000000282943.jpg /data/datasets/cocostuff/dataset/annotations/train2017/000000282943.png
/data/datasets/cocostuff/dataset/images/train2017/000000001171.jpg /data/datasets/cocostuff/dataset/annotations/train2017/000000001171.png
/data/datasets/cocostuff/dataset/images/train2017/000000152525.jpg /data/datasets/cocostuff/dataset/annotations/train2017/000000152525.png
/data/datasets/cocostuff/dataset/images/train2017/000000059776.jpg /data/datasets/cocostuff/dataset/annotations/train2017/000000059776.png
/data/datasets/cocostuff/dataset/images/train2017/000000553587.jpg /data/datasets/cocostuff/dataset/annotations/train2017/000000553587.png
/data/datasets/cocostuff/dataset/images/train2017/000000532269.jpg /data/datasets/cocostuff/dataset/annotations/train2017/000000532269.png
/data/datasets/cocostuff/dataset/images/train2017/000000298300.jpg /data/datasets/cocostuff/dataset/annotations/train2017/000000298300.png
/data/datasets/cocostuff/dataset/images/train2017/000000289423.jpg /data/datasets/cocostuff/dataset/annotations/train2017/000000289423.png
/data/datasets/cocostuff/dataset/images/train2017/000000103428.jpg /data/datasets/cocostuff/dataset/annotations/train2017/000000103428.png
/data/datasets/cocostuff/dataset/images/train2017/000000202658.jpg /data/datasets/cocostuff/dataset/annotations/train2017/000000202658.png
/data/datasets/cocostuff/dataset/images/train2017/000000578391.jpg /data/datasets/cocostuff/dataset/annotations/train2017/000000578391.png
/data/datasets/cocostuff/dataset/images/train2017/000000418620.jpg /data/datasets/cocostuff/dataset/annotations/train2017/000000418620.png
/data/datasets/cocostuff/dataset/images/train2017/000000519046.jpg /data/datasets/cocostuff/dataset/annotations/train2017/000000519046.png
/data/datasets/cocostuff/dataset/images/train2017/000000494039.jpg /data/datasets/cocostuff/dataset/annotations/train2017/000000494039.png
/data/datasets/cocostuff/dataset/images/train2017/000000320974.jpg /data/datasets/cocostuff/dataset/annotations/train2017/000000320974.png
/data/datasets/cocostuff/dataset/images/train2017/000000264969.jpg /data/datasets/cocostuff/dataset/annotations/train2017/000000264969.png
/data/datasets/cocostuff/dataset/images/train2017/000000091195.jpg /data/datasets/cocostuff/dataset/annotations/train2017/000000091195.png
/data/datasets/cocostuff/dataset/images/train2017/000000286673.jpg /data/datasets/cocostuff/dataset/annotations/train2017/000000286673.png
/data/datasets/cocostuff/dataset/images/train2017/000000141201.jpg /data/datasets/cocostuff/dataset/annotations/train2017/000000141201.png
/data/datasets/cocostuff/dataset/images/train2017/000000220505.jpg /data/datasets/cocostuff/dataset/annotations/train2017/000000220505.png
/data/datasets/cocostuff/dataset/images/train2017/000000178543.jpg /data/datasets/cocostuff/dataset/annotations/train2017/000000178543.png
/data/datasets/cocostuff/dataset/images/train2017/000000477887.jpg /data/datasets/cocostuff/dataset/annotations/train2017/000000477887.png
/data/datasets/cocostuff/dataset/images/train2017/000000255904.jpg /data/datasets/cocostuff/dataset/annotations/train2017/000000255904.png
/data/datasets/cocostuff/dataset/images/train2017/000000133622.jpg /data/datasets/cocostuff/dataset/annotations/train2017/000000133622.png
/data/datasets/cocostuff/dataset/images/train2017/000000354668.jpg /data/datasets/cocostuff/dataset/annotations/train2017/000000354668.png
/data/datasets/cocostuff/dataset/images/train2017/000000009745.jpg /data/datasets/cocostuff/dataset/annotations/train2017/000000009745.png
/data/datasets/cocostuff/dataset/images/train2017/000000424485.jpg /data/datasets/cocostuff/dataset/annotations/train2017/000000424485.png
/data/datasets/cocostuff/dataset/images/train2017/000000204755.jpg /data/datasets/cocostuff/dataset/annotations/train2017/000000204755.png
/data/datasets/cocostuff/dataset/images/train2017/000000457638.jpg /data/datasets/cocostuff/dataset/annotations/train2017/000000457638.png
/data/datasets/cocostuff/dataset/images/train2017/000000418697.jpg /data/datasets/cocostuff/dataset/annotations/train2017/000000418697.png
/data/datasets/cocostuff/dataset/images/train2017/000000387434.jpg /data/datasets/cocostuff/dataset/annotations/train2017/000000387434.png
/data/datasets/cocostuff/dataset/images/train2017/000000091875.jpg /data/datasets/cocostuff/dataset/annotations/train2017/000000091875.png
/data/datasets/cocostuff/dataset/images/train2017/000000392115.jpg /data/datasets/cocostuff/dataset/annotations/train2017/000000392115.png
/data/datasets/cocostuff/dataset/images/train2017/000000148852.jpg /data/datasets/cocostuff/dataset/annotations/train2017/000000148852.png
/data/datasets/cocostuff/dataset/images/train2017/000000057381.jpg /data/datasets/cocostuff/dataset/annotations/train2017/000000057381.png
/data/datasets/cocostuff/dataset/images/train2017/000000383205.jpg /data/datasets/cocostuff/dataset/annotations/train2017/000000383205.png
/data/datasets/cocostuff/dataset/images/train2017/000000197980.jpg /data/datasets/cocostuff/dataset/annotations/train2017/000000197980.png
/data/datasets/cocostuff/dataset/images/train2017/000000154867.jpg /data/datasets/cocostuff/dataset/annotations/train2017/000000154867.png
/data/datasets/cocostuff/dataset/images/train2017/000000521721.jpg /data/datasets/cocostuff/dataset/annotations/train2017/000000521721.png
/data/datasets/cocostuff/dataset/images/train2017/000000047451.jpg /data/datasets/cocostuff/dataset/annotations/train2017/000000047451.png
/data/datasets/cocostuff/dataset/images/train2017/000000556356.jpg /data/datasets/cocostuff/dataset/annotations/train2017/000000556356.png
/data/datasets/cocostuff/dataset/images/train2017/000000562485.jpg /data/datasets/cocostuff/dataset/annotations/train2017/000000562485.png
[truncated: 16,041,852 more chars]
