# Supplementary material for: Road surface semantic segmentation for autonomous driving
Source: PeerJ Comput Sci. 2024 Sep 25;10:e2250. doi: 10.7717/peerj-cs.2250 (PMC11623202; doi:10.7717/peerj-cs.2250)
Supplement: Supplemental Information 1 [file peerj-cs-10-2250-s001.zip › FSSFormer/trans.py]

# encoding: utf-8
import os
from PIL import Image
from PIL import ImageFile
ImageFile.LOAD_TRUNCATED_IMAGES = True
 
path = r'/data/datasets/cocostuff/dataset/annotations/train2017/'
 
 
def pilConvertJPG(path):
    for a, _, c in os.walk(path):
        for n in c:
            if '.jpg' in n or '.png' in n or '.jpeg' in n:
                img = Image.open(os.path.join(a, n))
                rgb_im = img.convert('RGB')
                error_img_path = os.path.join(a,n)
                os.remove(error_img_path)
                n = ''.join(filter(lambda n: ord(n) < 256, n))
                jpg_img_path = os.path.splitext(os.path.join(a, n).replace('\\', '/'))[0]
                jpg_img_path += '.jpg'
                print(jpg_img_path)
                rgb_im.save(jpg_img_path)
 
 
 
pilConvertJPG(path)
