# Supplementary material for: Road surface semantic segmentation for autonomous driving
Source: PeerJ Comput Sci. 2024 Sep 25;10:e2250. doi: 10.7717/peerj-cs.2250 (PMC11623202; doi:10.7717/peerj-cs.2250)
Supplement: Supplemental Information 1 [file peerj-cs-10-2250-s001.zip › FSSFormer/val.py]

import argparse
import os

import paddle

from paddleseg.cvlibs import manager, Config
from paddleseg.core import evaluate
from paddleseg.utils import get_sys_env, logger, utils


def get_test_config(cfg, args):

    test_config = cfg.test_config
    if args.aug_eval:
        test_config['aug_eval'] = args.aug_eval
        test_config['scales'] = args.scales
        test_config['flip_horizontal'] = args.flip_horizontal
        test_config['flip_vertical'] = args.flip_vertical

    if args.is_slide:
        test_config['is_slide'] = args.is_slide
        test_config['crop_size'] = args.crop_size
        test_config['stride'] = args.stride

    return test_config


def parse_args():
    parser = argparse.ArgumentParser(description='Model evaluation')

    # params of evaluate
    parser.add_argument(
        "--config", dest="cfg", help="The config file.", default="/data/programs/PaddleSeg/configs/FSSformer/FSSformer_base_cityscapes_1024x512_120k.yml", type=str)
    parser.add_argument(
        '--opts',
        help='Update the key-value pairs of all options.',
        default=None,
        nargs='+')
    parser.add_argument(
        '--model_path',
        dest='model_path',
        help='The path of model for evaluation.',
        type=str,
        default="/data/programs/PaddleSeg/output/new10/best_model/model.pdparams")
    parser.add_argument(
        '--num_workers',
        dest='num_workers',
        help='Number of workers for data loader.',
        type=int,
        default=0)

    # augment for evaluation
    parser.add_argument(
        '--aug_eval',
        dest='aug_eval',
        help='Whether to use mulit-scales and flip augment for evaluation.',
        action='store_true')
    parser.add_argument(
        '--scales',
        dest='scales',
        nargs='+',
        help='Scales for augment.',
        type=float,
        default=1.0)
    parser.add_argument(
        '--flip_horizontal',
        dest='flip_horizontal',
        help='Whether to use flip horizontally augment.',
        action='store_true')
    parser.add_argument(
        '--flip_vertical',
        dest='flip_vertical',
        help='Whether to use flip vertically augment.',
        action='store_true')

    # sliding window evaluation
    parser.add_argument(
        '--is_slide',
        dest='is_slide',
        help='Whether to evaluate by sliding window.',
        action='store_true')
    parser.add_argument(
        '--crop_size',
        dest='crop_size',
        nargs=2,
        help='The crop size of sliding window, the first is width and the second is height.',
        type=int,
        default=None)
    parser.add_argument(
        '--stride',
        dest='stride',
        nargs=2,
        help='The stride of sliding window, the first is width and the second is height.',
        type=int,
        default=None)

    parser.add_argument(
        '--data_format',
        dest='data_format',
        help='Data format that specifies the layout of input. It can be "NCHW" or "NHWC". Default: "NCHW".',
        type=str,
        default='NCHW')

    parser.add_argument(
        '--auc_roc',
        dest='add auc_roc metric',
        help='Whether to use auc_roc metric.',
        type=bool,
        default=False)

    parser.add_argument(
        '--device',
        dest='device',
        help='Device place to be set, which can be gpu, xpu, npu, mlu or cpu.',
        default='gpu',
        choices=['cpu', 'gpu', 'xpu', 'npu'],
        type=str)

    return parser.parse_args()


def main(args):
    env_info = get_sys_env()

    if args.device == 'gpu' and env_info[
            'Paddle compiled with cuda'] and env_info['GPUs used']:
        place = 'gpu'
    elif args.device == 'xpu' and paddle.is_compiled_with_xpu():
        place = 'xpu'
    elif args.device == 'npu' and paddle.is_compiled_with_npu():
        place = 'npu'
    elif args.device == 'mlu' and paddle.is_compiled_with_mlu():
        place = 'mlu'
    else:
        place = 'cpu'

    paddle.set_device(place)
    if not args.cfg:
        raise RuntimeError('No configuration file specified.')

    cfg = Config(args.cfg, opts=args.opts)
    cfg.check_sync_info()

    # Only support for the DeepLabv3+ model
    if args.data_format == 'NHWC':
        if cfg.dic['model']['type'] != 'DeepLabV3P':
            raise ValueError(
                'The "NHWC" data format only support the DeepLabV3P model!')
        cfg.dic['model']['data_format'] = args.data_format
        cfg.dic['model']['backbone']['data_format'] = args.data_format
        loss_len = len(cfg.dic['loss']['types'])
        for i in range(loss_len):
            cfg.dic['loss']['types'][i]['data_format'] = args.data_format

    val_dataset = cfg.val_dataset
    if val_dataset is None:
        raise RuntimeError(
            'The verification dataset is not specified in the configuration file.'
        )
    elif len(val_dataset) == 0:
        raise ValueError(
            'The length of val_dataset is 0. Please check if your dataset is valid'
        )

    msg = '\n---------------Config Information---------------\n'
    msg += str(cfg)
    msg += '------------------------------------------------'
    logger.info(msg)

    model = cfg.model
    if args.model_path:
        utils.load_entire_model(model, args.model_path)
        logger.info('Loaded trained params of model successfully')

    test_config = get_test_config(cfg, args)

    evaluate(model, val_dataset, num_workers=args.num_workers, **test_config)

    logger.warning("This `val.py`  will be removed in version 2.8, "
                   "please use `tools/val.py`.")


if __name__ == '__main__':
    args = parse_args()
    main(args)
