# Supplementary material for: Road surface semantic segmentation for autonomous driving
Source: PeerJ Comput Sci. 2024 Sep 25;10:e2250. doi: 10.7717/peerj-cs.2250 (PMC11623202; doi:10.7717/peerj-cs.2250)
Supplement: Supplemental Information 1 [file peerj-cs-10-2250-s001.zip › FSSFormer/val.txt]

/data/datasets/cocostuff/dataset/images/val2017/000000289594.jpg /data/datasets/cocostuff/dataset/annotations/val2017/000000289594.png
/data/datasets/cocostuff/dataset/images/val2017/000000321333.jpg /data/datasets/cocostuff/dataset/annotations/val2017/000000321333.png
/data/datasets/cocostuff/dataset/images/val2017/000000425702.jpg /data/datasets/cocostuff/dataset/annotations/val2017/000000425702.png
/data/datasets/cocostuff/dataset/images/val2017/000000357459.jpg /data/datasets/cocostuff/dataset/annotations/val2017/000000357459.png
/data/datasets/cocostuff/dataset/images/val2017/000000290771.jpg /data/datasets/cocostuff/dataset/annotations/val2017/000000290771.png
/data/datasets/cocostuff/dataset/images/val2017/000000354307.jpg /data/datasets/cocostuff/dataset/annotations/val2017/000000354307.png
/data/datasets/cocostuff/dataset/images/val2017/000000260266.jpg /data/datasets/cocostuff/dataset/annotations/val2017/000000260266.png
/data/datasets/cocostuff/dataset/images/val2017/000000303713.jpg /data/datasets/cocostuff/dataset/annotations/val2017/000000303713.png
/data/datasets/cocostuff/dataset/images/val2017/000000374982.jpg /data/datasets/cocostuff/dataset/annotations/val2017/000000374982.png
/data/datasets/cocostuff/dataset/images/val2017/000000171298.jpg /data/datasets/cocostuff/dataset/annotations/val2017/000000171298.png
/data/datasets/cocostuff/dataset/images/val2017/000000025424.jpg /data/datasets/cocostuff/dataset/annotations/val2017/000000025424.png
/data/datasets/cocostuff/dataset/images/val2017/000000442161.jpg /data/datasets/cocostuff/dataset/annotations/val2017/000000442161.png
/data/datasets/cocostuff/dataset/images/val2017/000000328337.jpg /data/datasets/cocostuff/dataset/annotations/val2017/000000328337.png
/data/datasets/cocostuff/dataset/images/val2017/000000319935.jpg /data/datasets/cocostuff/dataset/annotations/val2017/000000319935.png
/data/datasets/cocostuff/dataset/images/val2017/000000502168.jpg /data/datasets/cocostuff/dataset/annotations/val2017/000000502168.png
/data/datasets/cocostuff/dataset/images/val2017/000000114907.jpg /data/datasets/cocostuff/dataset/annotations/val2017/000000114907.png
/data/datasets/cocostuff/dataset/images/val2017/000000127517.jpg /data/datasets/cocostuff/dataset/annotations/val2017/000000127517.png
/data/datasets/cocostuff/dataset/images/val2017/000000009448.jpg /data/datasets/cocostuff/dataset/annotations/val2017/000000009448.png
/data/datasets/cocostuff/dataset/images/val2017/000000076468.jpg /data/datasets/cocostuff/dataset/annotations/val2017/000000076468.png
/data/datasets/cocostuff/dataset/images/val2017/000000044260.jpg /data/datasets/cocostuff/dataset/annotations/val2017/000000044260.png
/data/datasets/cocostuff/dataset/images/val2017/000000412531.jpg /data/datasets/cocostuff/dataset/annotations/val2017/000000412531.png
/data/datasets/cocostuff/dataset/images/val2017/000000460683.jpg /data/datasets/cocostuff/dataset/annotations/val2017/000000460683.png
/data/datasets/cocostuff/dataset/images/val2017/000000517523.jpg /data/datasets/cocostuff/dataset/annotations/val2017/000000517523.png
/data/datasets/cocostuff/dataset/images/val2017/000000482585.jpg /data/datasets/cocostuff/dataset/annotations/val2017/000000482585.png
/data/datasets/cocostuff/dataset/images/val2017/000000454404.jpg /data/datasets/cocostuff/dataset/annotations/val2017/000000454404.png
/data/datasets/cocostuff/dataset/images/val2017/000000248400.jpg /data/datasets/cocostuff/dataset/annotations/val2017/000000248400.png
/data/datasets/cocostuff/dataset/images/val2017/000000092091.jpg /data/datasets/cocostuff/dataset/annotations/val2017/000000092091.png
/data/datasets/cocostuff/dataset/images/val2017/000000226130.jpg /data/datasets/cocostuff/dataset/annotations/val2017/000000226130.png
/data/datasets/cocostuff/dataset/images/val2017/000000200667.jpg /data/datasets/cocostuff/dataset/annotations/val2017/000000200667.png
/data/datasets/cocostuff/dataset/images/val2017/000000146363.jpg /data/datasets/cocostuff/dataset/annotations/val2017/000000146363.png
/data/datasets/cocostuff/dataset/images/val2017/000000376307.jpg /data/datasets/cocostuff/dataset/annotations/val2017/000000376307.png
/data/datasets/cocostuff/dataset/images/val2017/000000229948.jpg /data/datasets/cocostuff/dataset/annotations/val2017/000000229948.png
/data/datasets/cocostuff/dataset/images/val2017/000000171757.jpg /data/datasets/cocostuff/dataset/annotations/val2017/000000171757.png
/data/datasets/cocostuff/dataset/images/val2017/000000001490.jpg /data/datasets/cocostuff/dataset/annotations/val2017/000000001490.png
/data/datasets/cocostuff/dataset/images/val2017/000000193926.jpg /data/datasets/cocostuff/dataset/annotations/val2017/000000193926.png
/data/datasets/cocostuff/dataset/images/val2017/000000028993.jpg /data/datasets/cocostuff/dataset/annotations/val2017/000000028993.png
/data/datasets/cocostuff/dataset/images/val2017/000000077595.jpg /data/datasets/cocostuff/dataset/annotations/val2017/000000077595.png
/data/datasets/cocostuff/dataset/images/val2017/000000007795.jpg /data/datasets/cocostuff/dataset/annotations/val2017/000000007795.png
/data/datasets/cocostuff/dataset/images/val2017/000000182805.jpg /data/datasets/cocostuff/dataset/annotations/val2017/000000182805.png
/data/datasets/cocostuff/dataset/images/val2017/000000319607.jpg /data/datasets/cocostuff/dataset/annotations/val2017/000000319607.png
/data/datasets/cocostuff/dataset/images/val2017/000000031735.jpg /data/datasets/cocostuff/dataset/annotations/val2017/000000031735.png
/data/datasets/cocostuff/dataset/images/val2017/000000177714.jpg /data/datasets/cocostuff/dataset/annotations/val2017/000000177714.png
/data/datasets/cocostuff/dataset/images/val2017/000000476415.jpg /data/datasets/cocostuff/dataset/annotations/val2017/000000476415.png
/data/datasets/cocostuff/dataset/images/val2017/000000577976.jpg /data/datasets/cocostuff/dataset/annotations/val2017/000000577976.png
/data/datasets/cocostuff/dataset/images/val2017/000000429690.jpg /data/datasets/cocostuff/dataset/annotations/val2017/000000429690.png
/data/datasets/cocostuff/dataset/images/val2017/000000137246.jpg /data/datasets/cocostuff/dataset/annotations/val2017/000000137246.png
/data/datasets/cocostuff/dataset/images/val2017/000000474452.jpg /data/datasets/cocostuff/dataset/annotations/val2017/000000474452.png
/data/datasets/cocostuff/dataset/images/val2017/000000069795.jpg /data/datasets/cocostuff/dataset/annotations/val2017/000000069795.png
/data/datasets/cocostuff/dataset/images/val2017/000000502732.jpg /data/datasets/cocostuff/dataset/annotations/val2017/000000502732.png
/data/datasets/cocostuff/dataset/images/val2017/000000229849.jpg /data/datasets/cocostuff/dataset/annotations/val2017/000000229849.png
/data/datasets/cocostuff/dataset/images/val2017/000000427649.jpg /data/datasets/cocostuff/dataset/annotations/val2017/000000427649.png
/data/datasets/cocostuff/dataset/images/val2017/000000445602.jpg /data/datasets/cocostuff/dataset/annotations/val2017/000000445602.png
/data/datasets/cocostuff/dataset/images/val2017/000000187236.jpg /data/datasets/cocostuff/dataset/annotations/val2017/000000187236.png
/data/datasets/cocostuff/dataset/images/val2017/000000009914.jpg /data/datasets/cocostuff/dataset/annotations/val2017/000000009914.png
/data/datasets/cocostuff/dataset/images/val2017/000000026926.jpg /data/datasets/cocostuff/dataset/annotations/val2017/000000026926.png
/data/datasets/cocostuff/dataset/images/val2017/000000294855.jpg /data/datasets/cocostuff/dataset/annotations/val2017/000000294855.png
/data/datasets/cocostuff/dataset/images/val2017/000000491071.jpg /data/datasets/cocostuff/dataset/annotations/val2017/000000491071.png
/data/datasets/cocostuff/dataset/images/val2017/000000116825.jpg /data/datasets/cocostuff/dataset/annotations/val2017/000000116825.png
/data/datasets/cocostuff/dataset/images/val2017/000000034071.jpg /data/datasets/cocostuff/dataset/annotations/val2017/000000034071.png
/data/datasets/cocostuff/dataset/images/val2017/000000209222.jpg /data/datasets/cocostuff/dataset/annotations/val2017/000000209222.png
/data/datasets/cocostuff/dataset/images/val2017/000000311295.jpg /data/datasets/cocostuff/dataset/annotations/val2017/000000311295.png
/data/datasets/cocostuff/dataset/images/val2017/000000001584.jpg /data/datasets/cocostuff/dataset/annotations/val2017/000000001584.png
/data/datasets/cocostuff/dataset/images/val2017/000000294783.jpg /data/datasets/cocostuff/dataset/annotations/val2017/000000294783.png
/data/datasets/cocostuff/dataset/images/val2017/000000231747.jpg /data/datasets/cocostuff/dataset/annotations/val2017/000000231747.png
/data/datasets/cocostuff/dataset/images/val2017/000000104119.jpg /data/datasets/cocostuff/dataset/annotations/val2017/000000104119.png
/data/datasets/cocostuff/dataset/images/val2017/000000119038.jpg /data/datasets/cocostuff/dataset/annotations/val2017/000000119038.png
/data/datasets/cocostuff/dataset/images/val2017/000000485130.jpg /data/datasets/cocostuff/dataset/annotations/val2017/000000485130.png
/data/datasets/cocostuff/dataset/images/val2017/000000289516.jpg /data/datasets/cocostuff/dataset/annotations/val2017/000000289516.png
/data/datasets/cocostuff/dataset/images/val2017/000000452515.jpg /data/datasets/cocostuff/dataset/annotations/val2017/000000452515.png
/data/datasets/cocostuff/dataset/images/val2017/000000031817.jpg /data/datasets/cocostuff/dataset/annotations/val2017/000000031817.png
/data/datasets/cocostuff/dataset/images/val2017/000000154000.jpg /data/datasets/cocostuff/dataset/annotations/val2017/000000154000.png
/data/datasets/cocostuff/dataset/images/val2017/000000115245.jpg /data/datasets/cocostuff/dataset/annotations/val2017/000000115245.png
/data/datasets/cocostuff/dataset/images/val2017/000000157807.jpg /data/datasets/cocostuff/dataset/annotations/val2017/000000157807.png
/data/datasets/cocostuff/dataset/images/val2017/000000065074.jpg /data/datasets/cocostuff/dataset/annotations/val2017/000000065074.png
/data/datasets/cocostuff/dataset/images/val2017/000000057672.jpg /data/datasets/cocostuff/dataset/annotations/val2017/000000057672.png
/data/datasets/cocostuff/dataset/images/val2017/000000368752.jpg /data/datasets/cocostuff/dataset/annotations/val2017/000000368752.png
/data/datasets/cocostuff/dataset/images/val2017/000000407825.jpg /data/datasets/cocostuff/dataset/annotations/val2017/000000407825.png
/data/datasets/cocostuff/dataset/images/val2017/000000144798.jpg /data/datasets/cocostuff/dataset/annotations/val2017/000000144798.png
/data/datasets/cocostuff/dataset/images/val2017/000000031749.jpg /data/datasets/cocostuff/dataset/annotations/val2017/000000031749.png
/data/datasets/cocostuff/dataset/images/val2017/000000460333.jpg /data/datasets/cocostuff/dataset/annotations/val2017/000000460333.png
/data/datasets/cocostuff/dataset/images/val2017/000000283785.jpg /data/datasets/cocostuff/dataset/annotations/val2017/000000283785.png
/data/datasets/cocostuff/dataset/images/val2017/000000079565.jpg /data/datasets/cocostuff/dataset/annotations/val2017/000000079565.png
/data/datasets/cocostuff/dataset/images/val2017/000000321214.jpg /data/datasets/cocostuff/dataset/annotations/val2017/000000321214.png
/data/datasets/cocostuff/dataset/images/val2017/000000565989.jpg /data/datasets/cocostuff/dataset/annotations/val2017/000000565989.png
/data/datasets/cocostuff/dataset/images/val2017/000000322429.jpg /data/datasets/cocostuff/dataset/annotations/val2017/000000322429.png
/data/datasets/cocostuff/dataset/images/val2017/000000364126.jpg /data/datasets/cocostuff/dataset/annotations/val2017/000000364126.png
/data/datasets/cocostuff/dataset/images/val2017/000000234757.jpg /data/datasets/cocostuff/dataset/annotations/val2017/000000234757.png
/data/datasets/cocostuff/dataset/images/val2017/000000507081.jpg /data/datasets/cocostuff/dataset/annotations/val2017/000000507081.png
/data/datasets/cocostuff/dataset/images/val2017/000000231822.jpg /data/datasets/cocostuff/dataset/annotations/val2017/000000231822.png
/data/datasets/cocostuff/dataset/images/val2017/000000407298.jpg /data/datasets/cocostuff/dataset/annotations/val2017/000000407298.png
/data/datasets/cocostuff/dataset/images/val2017/000000102331.jpg /data/datasets/cocostuff/dataset/annotations/val2017/000000102331.png
/data/datasets/cocostuff/dataset/images/val2017/000000392228.jpg /data/datasets/cocostuff/dataset/annotations/val2017/000000392228.png
/data/datasets/cocostuff/dataset/images/val2017/000000374083.jpg /data/datasets/cocostuff/dataset/annotations/val2017/000000374083.png
/data/datasets/cocostuff/dataset/images/val2017/000000278749.jpg /data/datasets/cocostuff/dataset/annotations/val2017/000000278749.png
/data/datasets/cocostuff/dataset/images/val2017/000000539962.jpg /data/datasets/cocostuff/dataset/annotations/val2017/000000539962.png
/data/datasets/cocostuff/dataset/images/val2017/000000003934.jpg /data/datasets/cocostuff/dataset/annotations/val2017/000000003934.png
/data/datasets/cocostuff/dataset/images/val2017/000000084031.jpg /data/datasets/cocostuff/dataset/annotations/val2017/000000084031.png
/data/datasets/cocostuff/dataset/images/val2017/000000396338.jpg /data/datasets/cocostuff/dataset/annotations/val2017/000000396338.png
/data/datasets/cocostuff/dataset/images/val2017/000000565877.jpg /data/datasets/cocostuff/dataset/annotations/val2017/000000565877.png
/data/datasets/cocostuff/dataset/images/val2017/000000088218.jpg /data/datasets/cocostuff/dataset/annotations/val2017/000000088218.png
/data/datasets/cocostuff/dataset/images/val2017/000000382088.jpg /data/datasets/cocostuff/dataset/annotations/val2017/000000382088.png
/data/datasets/cocostuff/dataset/images/val2017/000000042102.jpg /data/datasets/cocostuff/dataset/annotations/val2017/000000042102.png
/data/datasets/cocostuff/dataset/images/val2017/000000484893.jpg /data/datasets/cocostuff/dataset/annotations/val2017/000000484893.png
/data/datasets/cocostuff/dataset/images/val2017/000000571264.jpg /data/datasets/cocostuff/dataset/annotations/val2017/000000571264.png
/data/datasets/cocostuff/dataset/images/val2017/000000377368.jpg /data/datasets/cocostuff/dataset/annotations/val2017/000000377368.png
/data/datasets/cocostuff/dataset/images/val2017/000000395388.jpg /data/datasets/cocostuff/dataset/annotations/val2017/000000395388.png
/data/datasets/cocostuff/dataset/images/val2017/000000504580.jpg /data/datasets/cocostuff/dataset/annotations/val2017/000000504580.png
/data/datasets/cocostuff/dataset/images/val2017/000000058636.jpg /data/datasets/cocostuff/dataset/annotations/val2017/000000058636.png
/data/datasets/cocostuff/dataset/images/val2017/000000271471.jpg /data/datasets/cocostuff/dataset/annotations/val2017/000000271471.png
/data/datasets/cocostuff/dataset/images/val2017/000000157098.jpg /data/datasets/cocostuff/dataset/annotations/val2017/000000157098.png
/data/datasets/cocostuff/dataset/images/val2017/000000357742.jpg /data/datasets/cocostuff/dataset/annotations/val2017/000000357742.png
/data/datasets/cocostuff/dataset/images/val2017/000000252216.jpg /data/datasets/cocostuff/dataset/annotations/val2017/000000252216.png
/data/datasets/cocostuff/dataset/images/val2017/000000033854.jpg /data/datasets/cocostuff/dataset/annotations/val2017/000000033854.png
/data/datasets/cocostuff/dataset/images/val2017/000000378099.jpg /data/datasets/cocostuff/dataset/annotations/val2017/000000378099.png
/data/datasets/cocostuff/dataset/images/val2017/000000043314.jpg /data/datasets/cocostuff/dataset/annotations/val2017/000000043314.png
/data/datasets/cocostuff/dataset/images/val2017/000000057027.jpg /data/datasets/cocostuff/dataset/annotations/val2017/000000057027.png
/data/datasets/cocostuff/dataset/images/val2017/000000288882.jpg /data/datasets/cocostuff/dataset/annotations/val2017/000000288882.png
/data/datasets/cocostuff/dataset/images/val2017/000000154339.jpg /data/datasets/cocostuff/dataset/annotations/val2017/000000154339.png
/data/datasets/cocostuff/dataset/images/val2017/000000389197.jpg /data/datasets/cocostuff/dataset/annotations/val2017/000000389197.png
/data/datasets/cocostuff/dataset/images/val2017/000000252507.jpg /data/datasets/cocostuff/dataset/annotations/val2017/000000252507.png
/data/datasets/cocostuff/dataset/images/val2017/000000295809.jpg /data/datasets/cocostuff/dataset/annotations/val2017/000000295809.png
/data/datasets/cocostuff/dataset/images/val2017/000000581206.jpg /data/datasets/cocostuff/dataset/annotations/val2017/000000581206.png
/data/datasets/cocostuff/dataset/images/val2017/000000138492.jpg /data/datasets/cocostuff/dataset/annotations/val2017/000000138492.png
/data/datasets/cocostuff/dataset/images/val2017/000000410487.jpg /data/datasets/cocostuff/dataset/annotations/val2017/000000410487.png
/data/datasets/cocostuff/dataset/images/val2017/000000522638.jpg /data/datasets/cocostuff/dataset/annotations/val2017/000000522638.png
/data/datasets/cocostuff/dataset/images/val2017/000000287959.jpg /data/datasets/cocostuff/dataset/annotations/val2017/000000287959.png
/data/datasets/cocostuff/dataset/images/val2017/000000377723.jpg /data/datasets/cocostuff/dataset/annotations/val2017/000000377723.png
/data/datasets/cocostuff/dataset/images/val2017/000000459662.jpg /data/datasets/cocostuff/dataset/annotations/val2017/000000459662.png
/data/datasets/cocostuff/dataset/images/val2017/000000366711.jpg /data/datasets/cocostuff/dataset/annotations/val2017/000000366711.png
/data/datasets/cocostuff/dataset/images/val2017/000000023126.jpg /data/datasets/cocostuff/dataset/annotations/val2017/000000023126.png
/data/datasets/cocostuff/dataset/images/val2017/000000137106.jpg /data/datasets/cocostuff/dataset/annotations/val2017/000000137106.png
/data/datasets/cocostuff/dataset/images/val2017/000000025386.jpg /data/datasets/cocostuff/dataset/annotations/val2017/000000025386.png
/data/datasets/cocostuff/dataset/images/val2017/000000162130.jpg /data/datasets/cocostuff/dataset/annotations/val2017/000000162130.png
/data/datasets/cocostuff/dataset/images/val2017/000000025603.jpg /data/datasets/cocostuff/dataset/annotations/val2017/000000025603.png
/data/datasets/cocostuff/dataset/images/val2017/000000285788.jpg /data/datasets/cocostuff/dataset/annotations/val2017/000000285788.png
/data/datasets/cocostuff/dataset/images/val2017/000000336309.jpg /data/datasets/cocostuff/dataset/annotations/val2017/000000336309.png
/data/datasets/cocostuff/dataset/images/val2017/000000256775.jpg /data/datasets/cocostuff/dataset/annotations/val2017/000000256775.png
/data/datasets/cocostuff/dataset/images/val2017/000000448365.jpg /data/datasets/cocostuff/dataset/annotations/val2017/000000448365.png
/data/datasets/cocostuff/dataset/images/val2017/000000531134.jpg /data/datasets/cocostuff/dataset/annotations/val2017/000000531134.png
/data/datasets/cocostuff/dataset/images/val2017/000000560279.jpg /data/datasets/cocostuff/dataset/annotations/val2017/000000560279.png
/data/datasets/cocostuff/dataset/images/val2017/000000124975.jpg /data/datasets/cocostuff/dataset/annotations/val2017/000000124975.png
/data/datasets/cocostuff/dataset/images/val2017/000000263425.jpg /data/datasets/cocostuff/dataset/annotations/val2017/000000263425.png
/data/datasets/cocostuff/dataset/images/val2017/000000088848.jpg /data/datasets/cocostuff/dataset/annotations/val2017/000000088848.png
/data/datasets/cocostuff/dataset/images/val2017/000000119452.jpg /data/datasets/cocostuff/dataset/annotations/val2017/000000119452.png
/data/datasets/cocostuff/dataset/images/val2017/000000476514.jpg /data/datasets/cocostuff/dataset/annotations/val2017/000000476514.png
/data/datasets/cocostuff/dataset/images/val2017/000000134034.jpg /data/datasets/cocostuff/dataset/annotations/val2017/000000134034.png
/data/datasets/cocostuff/dataset/images/val2017/000000158744.jpg /data/datasets/cocostuff/dataset/annotations/val2017/000000158744.png
/data/datasets/cocostuff/dataset/images/val2017/000000350122.jpg /data/datasets/cocostuff/dataset/annotations/val2017/000000350122.png
/data/datasets/cocostuff/dataset/images/val2017/000000270244.jpg /data/datasets/cocostuff/dataset/annotations/val2017/000000270244.png
/data/datasets/cocostuff/dataset/images/val2017/000000542073.jpg /data/datasets/cocostuff/dataset/annotations/val2017/000000542073.png
/data/datasets/cocostuff/dataset/images/val2017/000000162415.jpg /data/datasets/cocostuff/dataset/annotations/val2017/000000162415.png
/data/datasets/cocostuff/dataset/images/val2017/000000243626.jpg /data/datasets/cocostuff/dataset/annotations/val2017/000000243626.png
/data/datasets/cocostuff/dataset/images/val2017/000000161128.jpg /data/datasets/cocostuff/dataset/annotations/val2017/000000161128.png
/data/datasets/cocostuff/dataset/images/val2017/000000561256.jpg /data/datasets/cocostuff/dataset/annotations/val2017/000000561256.png
/data/datasets/cocostuff/dataset/images/val2017/000000015440.jpg /data/datasets/cocostuff/dataset/annotations/val2017/000000015440.png
/data/datasets/cocostuff/dataset/images/val2017/000000050844.jpg /data/datasets/cocostuff/dataset/annotations/val2017/000000050844.png
/data/datasets/cocostuff/dataset/images/val2017/000000415194.jpg /data/datasets/cocostuff/dataset/annotations/val2017/000000415194.png
/data/datasets/cocostuff/dataset/images/val2017/000000150224.jpg /data/datasets/cocostuff/dataset/annotations/val2017/000000150224.png
/data/datasets/cocostuff/dataset/images/val2017/000000049810.jpg /data/datasets/cocostuff/dataset/annotations/val2017/000000049810.png
/data/datasets/cocostuff/dataset/images/val2017/000000539883.jpg /data/datasets/cocostuff/dataset/annotations/val2017/000000539883.png
/data/datasets/cocostuff/dataset/images/val2017/000000032811.jpg /data/datasets/cocostuff/dataset/annotations/val2017/000000032811.png
/data/datasets/cocostuff/dataset/images/val2017/000000111036.jpg /data/datasets/cocostuff/dataset/annotations/val2017/000000111036.png
/data/datasets/cocostuff/dataset/images/val2017/000000359219.jpg /data/datasets/cocostuff/dataset/annotations/val2017/000000359219.png
/data/datasets/cocostuff/dataset/images/val2017/000000151051.jpg /data/datasets/cocostuff/dataset/annotations/val2017/000000151051.png
/data/datasets/cocostuff/dataset/images/val2017/000000365207.jpg /data/datasets/cocostuff/dataset/annotations/val2017/000000365207.png
/data/datasets/cocostuff/dataset/images/val2017/000000177935.jpg /data/datasets/cocostuff/dataset/annotations/val2017/000000177935.png
/data/datasets/cocostuff/dataset/images/val2017/000000474344.jpg /data/datasets/cocostuff/dataset/annotations/val2017/000000474344.png
/data/datasets/cocostuff/dataset/images/val2017/000000559956.jpg /data/datasets/cocostuff/dataset/annotations/val2017/000000559956.png
/data/datasets/cocostuff/dataset/images/val2017/000000157213.jpg /data/datasets/cocostuff/dataset/annotations/val2017/000000157213.png
/data/datasets/cocostuff/dataset/images/val2017/000000475191.jpg /data/datasets/cocostuff/dataset/annotations/val2017/000000475191.png
/data/datasets/cocostuff/dataset/images/val2017/000000462643.jpg /data/datasets/cocostuff/dataset/annotations/val2017/000000462643.png
/data/datasets/cocostuff/dataset/images/val2017/000000161397.jpg /data/datasets/cocostuff/dataset/annotations/val2017/000000161397.png
/data/datasets/cocostuff/dataset/images/val2017/000000536038.jpg /data/datasets/cocostuff/dataset/annotations/val2017/000000536038.png
/data/datasets/cocostuff/dataset/images/val2017/000000430961.jpg /data/datasets/cocostuff/dataset/annotations/val2017/000000430961.png
/data/datasets/cocostuff/dataset/images/val2017/000000474881.jpg /data/datasets/cocostuff/dataset/annotations/val2017/000000474881.png
/data/datasets/cocostuff/dataset/images/val2017/000000042070.jpg /data/datasets/cocostuff/dataset/annotations/val2017/000000042070.png
/data/datasets/cocostuff/dataset/images/val2017/000000142620.jpg /data/datasets/cocostuff/dataset/annotations/val2017/000000142620.png
/data/datasets/cocostuff/dataset/images/val2017/000000140556.jpg /data/datasets/cocostuff/dataset/annotations/val2017/000000140556.png
/data/datasets/cocostuff/dataset/images/val2017/000000522751.jpg /data/datasets/cocostuff/dataset/annotations/val2017/000000522751.png
/data/datasets/cocostuff/dataset/images/val2017/000000162858.jpg /data/datasets/cocostuff/dataset/annotations/val2017/000000162858.png
/data/datasets/cocostuff/dataset/images/val2017/000000020107.jpg /data/datasets/cocostuff/dataset/annotations/val2017/000000020107.png
/data/datasets/cocostuff/dataset/images/val2017/000000548246.jpg /data/datasets/cocostuff/dataset/annotations/val2017/000000548246.png
/data/datasets/cocostuff/dataset/images/val2017/000000327890.jpg /data/datasets/cocostuff/dataset/annotations/val2017/000000327890.png
/data/datasets/cocostuff/dataset/images/val2017/000000527528.jpg /data/datasets/cocostuff/dataset/annotations/val2017/000000527528.png
/data/datasets/cocostuff/dataset/images/val2017/000000125211.jpg /data/datasets/cocostuff/dataset/annotations/val2017/000000125211.png
/data/datasets/cocostuff/dataset/images/val2017/000000441286.jpg /data/datasets/cocostuff/dataset/annotations/val2017/000000441286.png
/data/datasets/cocostuff/dataset/images/val2017/000000365208.jpg /data/datasets/cocostuff/dataset/annotations/val2017/000000365208.png
/data/datasets/cocostuff/dataset/images/val2017/000000115885.jpg /data/datasets/cocostuff/dataset/annotations/val2017/000000115885.png
/data/datasets/cocostuff/dataset/images/val2017/000000465836.jpg /data/datasets/cocostuff/dataset/annotations/val2017/000000465836.png
/data/datasets/cocostuff/dataset/images/val2017/000000229221.jpg /data/datasets/cocostuff/dataset/annotations/val2017/000000229221.png
/data/datasets/cocostuff/dataset/images/val2017/000000314182.jpg /data/datasets/cocostuff/dataset/annotations/val2017/000000314182.png
/data/datasets/cocostuff/dataset/images/val2017/000000008899.jpg /data/datasets/cocostuff/dataset/annotations/val2017/000000008899.png
/data/datasets/cocostuff/dataset/images/val2017/000000400794.jpg /data/datasets/cocostuff/dataset/annotations/val2017/000000400794.png
/data/datasets/cocostuff/dataset/images/val2017/000000537241.jpg /data/datasets/cocostuff/dataset/annotations/val2017/000000537241.png
/data/datasets/cocostuff/dataset/images/val2017/000000452321.jpg /data/datasets/cocostuff/dataset/annotations/val2017/000000452321.png
/data/datasets/cocostuff/dataset/images/val2017/000000548267.jpg /data/datasets/cocostuff/dataset/annotations/val2017/000000548267.png
/data/datasets/cocostuff/dataset/images/val2017/000000571804.jpg /data/datasets/cocostuff/dataset/annotations/val2017/000000571804.png
/data/datasets/cocostuff/dataset/images/val2017/000000140987.jpg /data/datasets/cocostuff/dataset/annotations/val2017/000000140987.png
/data/datasets/cocostuff/dataset/images/val2017/000000051326.jpg /data/datasets/cocostuff/dataset/annotations/val2017/000000051326.png
/data/datasets/cocostuff/dataset/images/val2017/000000135872.jpg /data/datasets/cocostuff/dataset/annotations/val2017/000000135872.png
/data/datasets/cocostuff/dataset/images/val2017/000000195045.jpg /data/datasets/cocostuff/dataset/annotations/val2017/000000195045.png
/data/datasets/cocostuff/dataset/images/val2017/000000163746.jpg /data/datasets/cocostuff/dataset/annotations/val2017/000000163746.png
/data/datasets/cocostuff/dataset/images/val2017/000000210230.jpg /data/datasets/cocostuff/dataset/annotations/val2017/000000210230.png
/data/datasets/cocostuff/dataset/images/val2017/000000313130.jpg /data/datasets/cocostuff/dataset/annotations/val2017/000000313130.png
/data/datasets/cocostuff/dataset/images/val2017/000000432468.jpg /data/datasets/cocostuff/dataset/annotations/val2017/000000432468.png
/data/datasets/cocostuff/dataset/images/val2017/000000414510.jpg /data/datasets/cocostuff/dataset/annotations/val2017/000000414510.png
/data/datasets/cocostuff/dataset/images/val2017/000000517056.jpg /data/datasets/cocostuff/dataset/annotations/val2017/000000517056.png
/data/datasets/cocostuff/dataset/images/val2017/000000471789.jpg /data/datasets/cocostuff/dataset/annotations/val2017/000000471789.png
/data/datasets/cocostuff/dataset/images/val2017/000000314914.jpg /data/datasets/cocostuff/dataset/annotations/val2017/000000314914.png
/data/datasets/cocostuff/dataset/images/val2017/000000507797.jpg /data/datasets/cocostuff/dataset/annotations/val2017/000000507797.png
/data/datasets/cocostuff/dataset/images/val2017/000000166563.jpg /data/datasets/cocostuff/dataset/annotations/val2017/000000166563.png
/data/datasets/cocostuff/dataset/images/val2017/000000231580.jpg /data/datasets/cocostuff/dataset/annotations/val2017/000000231580.png
/data/datasets/cocostuff/dataset/images/val2017/000000481573.jpg /data/datasets/cocostuff/dataset/annotations/val2017/000000481573.png
/data/datasets/cocostuff/dataset/images/val2017/000000287667.jpg /data/datasets/cocostuff/dataset/annotations/val2017/000000287667.png
/data/datasets/cocostuff/dataset/images/val2017/000000174004.jpg /data/datasets/cocostuff/dataset/annotations/val2017/000000174004.png
/data/datasets/cocostuff/dataset/images/val2017/000000105923.jpg /data/datasets/cocostuff/dataset/annotations/val2017/000000105923.png
/data/datasets/cocostuff/dataset/images/val2017/000000005503.jpg /data/datasets/cocostuff/dataset/annotations/val2017/000000005503.png
/data/datasets/cocostuff/dataset/images/val2017/000000055002.jpg /data/datasets/cocostuff/dataset/annotations/val2017/000000055002.png
/data/datasets/cocostuff/dataset/images/val2017/000000181796.jpg /data/datasets/cocostuff/dataset/annotations/val2017/000000181796.png
/data/datasets/cocostuff/dataset/images/val2017/000000099810.jpg /data/datasets/cocostuff/dataset/annotations/val2017/000000099810.png
/data/datasets/cocostuff/dataset/images/val2017/000000066038.jpg /data/datasets/cocostuff/dataset/annotations/val2017/000000066038.png
/data/datasets/cocostuff/dataset/images/val2017/000000226883.jpg /data/datasets/cocostuff/dataset/annotations/val2017/000000226883.png
/data/datasets/cocostuff/dataset/images/val2017/000000123213.jpg /data/datasets/cocostuff/dataset/annotations/val2017/000000123213.png
/data/datasets/cocostuff/dataset/images/val2017/000000477955.jpg /data/datasets/cocostuff/dataset/annotations/val2017/000000477955.png
/data/datasets/cocostuff/dataset/images/val2017/000000338325.jpg /data/datasets/cocostuff/dataset/annotations/val2017/000000338325.png
/data/datasets/cocostuff/dataset/images/val2017/000000450439.jpg /data/datasets/cocostuff/dataset/annotations/val2017/000000450439.png
/data/datasets/cocostuff/dataset/images/val2017/000000112798.jpg /data/datasets/cocostuff/dataset/annotations/val2017/000000112798.png
/data/datasets/cocostuff/dataset/images/val2017/000000554266.jpg /data/datasets/cocostuff/dataset/annotations/val2017/000000554266.png
/data/datasets/cocostuff/dataset/images/val2017/000000240023.jpg /data/datasets/cocostuff/dataset/annotations/val2017/000000240023.png
/data/datasets/cocostuff/dataset/images/val2017/000000154718.jpg /data/datasets/cocostuff/dataset/annotations/val2017/000000154718.png
/data/datasets/cocostuff/dataset/images/val2017/000000161032.jpg /data/datasets/cocostuff/dataset/annotations/val2017/000000161032.png
/data/datasets/cocostuff/dataset/images/val2017/000000449579.jpg /data/datasets/cocostuff/dataset/annotations/val2017/000000449579.png
/data/datasets/cocostuff/dataset/images/val2017/000000229659.jpg /data/datasets/cocostuff/dataset/annotations/val2017/000000229659.png
/data/datasets/cocostuff/dataset/images/val2017/000000149622.jpg /data/datasets/cocostuff/dataset/annotations/val2017/000000149622.png
/data/datasets/cocostuff/dataset/images/val2017/000000038678.jpg /data/datasets/cocostuff/dataset/annotations/val2017/000000038678.png
/data/datasets/cocostuff/dataset/images/val2017/000000195165.jpg /data/datasets/cocostuff/dataset/annotations/val2017/000000195165.png
/data/datasets/cocostuff/dataset/images/val2017/000000121591.jpg /data/datasets/cocostuff/dataset/annotations/val2017/000000121591.png
/data/datasets/cocostuff/dataset/images/val2017/000000460967.jpg /data/datasets/cocostuff/dataset/annotations/val2017/000000460967.png
/data/datasets/cocostuff/dataset/images/val2017/000000255824.jpg /data/datasets/cocostuff/dataset/annotations/val2017/000000255824.png
/data/datasets/cocostuff/dataset/images/val2017/000000348243.jpg /data/datasets/cocostuff/dataset/annotations/val2017/000000348243.png
/data/datasets/cocostuff/dataset/images/val2017/000000553776.jpg /data/datasets/cocostuff/dataset/annotations/val2017/000000553776.png
/data/datasets/cocostuff/dataset/images/val2017/000000323828.jpg /data/datasets/cocostuff/dataset/annotations/val2017/000000323828.png
/data/datasets/cocostuff/dataset/images/val2017/000000350607.jpg /data/datasets/cocostuff/dataset/annotations/val2017/000000350607.png
/data/datasets/cocostuff/dataset/images/val2017/000000261982.jpg /data/datasets/cocostuff/dataset/annotations/val2017/000000261982.png
/data/datasets/cocostuff/dataset/images/val2017/000000013201.jpg /data/datasets/cocostuff/dataset/annotations/val2017/000000013201.png
/data/datasets/cocostuff/dataset/images/val2017/000000368294.jpg /data/datasets/cocostuff/dataset/annotations/val2017/000000368294.png
/data/datasets/cocostuff/dataset/images/val2017/000000035062.jpg /data/datasets/cocostuff/dataset/annotations/val2017/000000035062.png
/data/datasets/cocostuff/dataset/images/val2017/000000011813.jpg /data/datasets/cocostuff/dataset/annotations/val2017/000000011813.png
/data/datasets/cocostuff/dataset/images/val2017/000000346905.jpg /data/datasets/cocostuff/dataset/annotations/val2017/000000346905.png
/data/datasets/cocostuff/dataset/images/val2017/000000512776.jpg /data/datasets/cocostuff/dataset/annotations/val2017/000000512776.png
/data/datasets/cocostuff/dataset/images/val2017/000000166277.jpg /data/datasets/cocostuff/dataset/annotations/val2017/000000166277.png
/data/datasets/cocostuff/dataset/images/val2017/000000030494.jpg /data/datasets/cocostuff/dataset/annotations/val2017/000000030494.png
/data/datasets/cocostuff/dataset/images/val2017/000000302107.jpg /data/datasets/cocostuff/dataset/annotations/val2017/000000302107.png
/data/datasets/cocostuff/dataset/images/val2017/000000073533.jpg /data/datasets/cocostuff/dataset/annotations/val2017/000000073533.png
/data/datasets/cocostuff/dataset/images/val2017/000000570736.jpg /data/datasets/cocostuff/dataset/annotations/val2017/000000570736.png
/data/datasets/cocostuff/dataset/images/val2017/000000361730.jpg /data/datasets/cocostuff/dataset/annotations/val2017/000000361730.png
/data/datasets/cocostuff/dataset/images/val2017/000000476770.jpg /data/datasets/cocostuff/dataset/annotations/val2017/000000476770.png
/data/datasets/cocostuff/dataset/images/val2017/000000038576.jpg /data/datasets/cocostuff/dataset/annotations/val2017/000000038576.png
/data/datasets/cocostuff/dataset/images/val2017/000000452784.jpg /data/datasets/cocostuff/dataset/annotations/val2017/000000452784.png
/data/datasets/cocostuff/dataset/images/val2017/000000169076.jpg /data/datasets/cocostuff/dataset/annotations/val2017/000000169076.png
/data/datasets/cocostuff/dataset/images/val2017/000000168619.jpg /data/datasets/cocostuff/dataset/annotations/val2017/000000168619.png
/data/datasets/cocostuff/dataset/images/val2017/000000540280.jpg /data/datasets/cocostuff/dataset/annotations/val2017/000000540280.png
/data/datasets/cocostuff/dataset/images/val2017/000000575500.jpg /data/datasets/cocostuff/dataset/annotations/val2017/000000575500.png
/data/datasets/cocostuff/dataset/images/val2017/000000488710.jpg /data/datasets/cocostuff/dataset/annotations/val2017/000000488710.png
/data/datasets/cocostuff/dataset/images/val2017/000000171050.jpg /data/datasets/cocostuff/dataset/annotations/val2017/000000171050.png
/data/datasets/cocostuff/dataset/images/val2017/000000451879.jpg /data/datasets/cocostuff/dataset/annotations/val2017/000000451879.png
/data/datasets/cocostuff/dataset/images/val2017/000000207844.jpg /data/datasets/cocostuff/dataset/annotations/val2017/000000207844.png
/data/datasets/cocostuff/dataset/images/val2017/000000289229.jpg /data/datasets/cocostuff/dataset/annotations/val2017/000000289229.png
/data/datasets/cocostuff/dataset/images/val2017/000000272136.jpg /data/datasets/cocostuff/dataset/annotations/val2017/000000272136.png
/data/datasets/cocostuff/dataset/images/val2017/000000425227.jpg /data/datasets/cocostuff/dataset/annotations/val2017/000000425227.png
/data/datasets/cocostuff/dataset/images/val2017/000000109827.jpg /data/datasets/cocostuff/dataset/annotations/val2017/000000109827.png
/data/datasets/cocostuff/dataset/images/val2017/000000416745.jpg /data/datasets/cocostuff/dataset/annotations/val2017/000000416745.png
/data/datasets/cocostuff/dataset/images/val2017/000000506933.jpg /data/datasets/cocostuff/dataset/annotations/val2017/000000506933.png
/data/datasets/cocostuff/dataset/images/val2017/000000267300.jpg /data/datasets/cocostuff/dataset/annotations/val2017/000000267300.png
/data/datasets/cocostuff/dataset/images/val2017/000000564280.jpg /data/datasets/cocostuff/dataset/annotations/val2017/000000564280.png
/data/datasets/cocostuff/dataset/images/val2017/000000410456.jpg /data/datasets/cocostuff/dataset/annotations/val2017/000000410456.png
/data/datasets/cocostuff/dataset/images/val2017/000000296649.jpg /data/datasets/cocostuff/dataset/annotations/val2017/000000296649.png
/data/datasets/cocostuff/dataset/images/val2017/000000397303.jpg /data/datasets/cocostuff/dataset/annotations/val2017/000000397303.png
/data/datasets/cocostuff/dataset/images/val2017/000000485071.jpg /data/datasets/cocostuff/dataset/annotations/val2017/000000485071.png
/data/datasets/cocostuff/dataset/images/val2017/000000297022.jpg /data/datasets/cocostuff/dataset/annotations/val2017/000000297022.png
/data/datasets/cocostuff/dataset/images/val2017/000000091500.jpg /data/datasets/cocostuff/dataset/annotations/val2017/000000091500.png
/data/datasets/cocostuff/dataset/images/val2017/000000233825.jpg /data/datasets/cocostuff/dataset/annotations/val2017/000000233825.png
/data/datasets/cocostuff/dataset/images/val2017/000000384350.jpg /data/datasets/cocostuff/dataset/annotations/val2017/000000384350.png
/data/datasets/cocostuff/dataset/images/val2017/000000463174.jpg /data/datasets/cocostuff/dataset/annotations/val2017/000000463174.png
/data/datasets/cocostuff/dataset/images/val2017/000000575815.jpg /data/datasets/cocostuff/dataset/annotations/val2017/000000575815.png
/data/datasets/cocostuff/dataset/images/val2017/000000091779.jpg /data/datasets/cocostuff/dataset/annotations/val2017/000000091779.png
/data/datasets/cocostuff/dataset/images/val2017/000000576654.jpg /data/datasets/cocostuff/dataset/annotations/val2017/000000576654.png
/data/datasets/cocostuff/dataset/images/val2017/000000074092.jpg /data/datasets/cocostuff/dataset/annotations/val2017/000000074092.png
/data/datasets/cocostuff/dataset/images/val2017/000000414673.jpg /data/datasets/cocostuff/dataset/annotations/val2017/000000414673.png
/data/datasets/cocostuff/dataset/images/val2017/000000565853.jpg /data/datasets/cocostuff/dataset/annotations/val2017/000000565853.png
/data/datasets/cocostuff/dataset/images/val2017/000000505638.jpg /data/datasets/cocostuff/dataset/annotations/val2017/000000505638.png
/data/datasets/cocostuff/dataset/images/val2017/000000140270.jpg /data/datasets/cocostuff/dataset/annotations/val2017/000000140270.png
/data/datasets/cocostuff/dataset/images/val2017/000000124277.jpg /data/datasets/cocostuff/dataset/annotations/val2017/000000124277.png
/data/datasets/cocostuff/dataset/images/val2017/000000333772.jpg /data/datasets/cocostuff/dataset/annotations/val2017/000000333772.png
/data/datasets/cocostuff/dataset/images/val2017/000000128112.jpg /data/datasets/cocostuff/dataset/annotations/val2017/000000128112.png
/data/datasets/cocostuff/dataset/images/val2017/000000361268.jpg /data/datasets/cocostuff/dataset/annotations/val2017/000000361268.png
/data/datasets/cocostuff/dataset/images/val2017/000000289586.jpg /data/datasets/cocostuff/dataset/annotations/val2017/000000289586.png
/data/datasets/cocostuff/dataset/images/val2017/000000164885.jpg /data/datasets/cocostuff/dataset/annotations/val2017/000000164885.png
/data/datasets/cocostuff/dataset/images/val2017/000000340175.jpg /data/datasets/cocostuff/dataset/annotations/val2017/000000340175.png
/data/datasets/cocostuff/dataset/images/val2017/000000081394.jpg /data/datasets/cocostuff/dataset/annotations/val2017/000000081394.png
/data/datasets/cocostuff/dataset/images/val2017/000000517687.jpg /data/datasets/cocostuff/dataset/annotations/val2017/000000517687.png
/data/datasets/cocostuff/dataset/images/val2017/000000489924.jpg /data/datasets/cocostuff/dataset/annotations/val2017/000000489924.png
/data/datasets/cocostuff/dataset/images/val2017/000000464358.jpg /data/datasets/cocostuff/dataset/annotations/val2017/000000464358.png
/data/datasets/cocostuff/dataset/images/val2017/000000273760.jpg /data/datasets/cocostuff/dataset/annotations/val2017/000000273760.png
/data/datasets/cocostuff/dataset/images/val2017/000000161781.jpg /data/datasets/cocostuff/dataset/annotations/val2017/000000161781.png
/data/datasets/cocostuff/dataset/images/val2017/000000142324.jpg /data/datasets/cocostuff/dataset/annotations/val2017/000000142324.png
/data/datasets/cocostuff/dataset/images/val2017/000000292082.jpg /data/datasets/cocostuff/dataset/annotations/val2017/000000292082.png
/data/datasets/cocostuff/dataset/images/val2017/000000157390.jpg /data/datasets/cocostuff/dataset/annotations/val2017/000000157390.png
/data/datasets/cocostuff/dataset/images/val2017/000000334767.jpg /data/datasets/cocostuff/dataset/annotations/val2017/000000334767.png
/data/datasets/cocostuff/dataset/images/val2017/000000213033.jpg /data/datasets/cocostuff/dataset/annotations/val2017/000000213033.png
/data/datasets/cocostuff/dataset/images/val2017/000000109976.jpg /data/datasets/cocostuff/dataset/annotations/val2017/000000109976.png
/data/datasets/cocostuff/dataset/images/val2017/000000581482.jpg /data/datasets/cocostuff/dataset/annotations/val2017/000000581482.png
/data/datasets/cocostuff/dataset/images/val2017/000000397354.jpg /data/datasets/cocostuff/dataset/annotations/val2017/000000397354.png
/data/datasets/cocostuff/dataset/images/val2017/000000239627.jpg /data/datasets/cocostuff/dataset/annotations/val2017/000000239627.png
/data/datasets/cocostuff/dataset/images/val2017/000000137727.jpg /data/datasets/cocostuff/dataset/annotations/val2017/000000137727.png
/data/datasets/cocostuff/dataset/images/val2017/000000105335.jpg /data/datasets/cocostuff/dataset/annotations/val2017/000000105335.png
/data/datasets/cocostuff/dataset/images/val2017/000000344100.jpg /data/datasets/cocostuff/dataset/annotations/val2017/000000344100.png
/data/datasets/cocostuff/dataset/images/val2017/000000486046.jpg /data/datasets/cocostuff/dataset/annotations/val2017/000000486046.png
/data/datasets/cocostuff/dataset/images/val2017/000000415536.jpg /data/datasets/cocostuff/dataset/annotations/val2017/000000415536.png
/data/datasets/cocostuff/dataset/images/val2017/000000554156.jpg /data/datasets/cocostuff/dataset/annotations/val2017/000000554156.png
/data/datasets/cocostuff/dataset/images/val2017/000000052412.jpg /data/datasets/cocostuff/dataset/annotations/val2017/000000052412.png
/data/datasets/cocostuff/dataset/images/val2017/000000241319.jpg /data/datasets/cocostuff/dataset/annotations/val2017/000000241319.png
/data/datasets/cocostuff/dataset/images/val2017/000000546219.jpg /data/datasets/cocostuff/dataset/annotations/val2017/000000546219.png
/data/datasets/cocostuff/dataset/images/val2017/000000442009.jpg /data/datasets/cocostuff/dataset/annotations/val2017/000000442009.png
/data/datasets/cocostuff/dataset/images/val2017/000000267903.jpg /data/datasets/cocostuff/dataset/annotations/val2017/000000267903.png
/data/datasets/cocostuff/dataset/images/val2017/000000122217.jpg /data/datasets/cocostuff/dataset/annotations/val2017/000000122217.png
/data/datasets/cocostuff/dataset/images/val2017/000000140658.jpg /data/datasets/cocostuff/dataset/annotations/val2017/000000140658.png
/data/datasets/cocostuff/dataset/images/val2017/000000499775.jpg /data/datasets/cocostuff/dataset/annotations/val2017/000000499775.png
/data/datasets/cocostuff/dataset/images/val2017/000000336053.jpg /data/datasets/cocostuff/dataset/annotations/val2017/000000336053.png
/data/datasets/cocostuff/dataset/images/val2017/000000223959.jpg /data/datasets/cocostuff/dataset/annotations/val2017/000000223959.png
/data/datasets/cocostuff/dataset/images/val2017/000000372466.jpg /data/datasets/cocostuff/dataset/annotations/val2017/000000372466.png
/data/datasets/cocostuff/dataset/images/val2017/000000558854.jpg /data/datasets/cocostuff/dataset/annotations/val2017/000000558854.png
/data/datasets/cocostuff/dataset/images/val2017/000000530854.jpg /data/datasets/cocostuff/dataset/annotations/val2017/000000530854.png
/data/datasets/cocostuff/dataset/images/val2017/000000304180.jpg /data/datasets/cocostuff/dataset/annotations/val2017/000000304180.png
/data/datasets/cocostuff/dataset/images/val2017/000000302452.jpg /data/datasets/cocostuff/dataset/annotations/val2017/000000302452.png
/data/datasets/cocostuff/dataset/images/val2017/000000557258.jpg /data/datasets/cocostuff/dataset/annotations/val2017/000000557258.png
/data/datasets/cocostuff/dataset/images/val2017/000000349480.jpg /data/datasets/cocostuff/dataset/annotations/val2017/000000349480.png
/data/datasets/cocostuff/dataset/images/val2017/000000111086.jpg /data/datasets/cocostuff/dataset/annotations/val2017/000000111086.png
/data/datasets/cocostuff/dataset/images/val2017/000000520009.jpg /data/datasets/cocostuff/dataset/annotations/val2017/000000520009.png
/data/datasets/cocostuff/dataset/images/val2017/000000017182.jpg /data/datasets/cocostuff/dataset/annotations/val2017/000000017182.png
/data/datasets/cocostuff/dataset/images/val2017/000000012670.jpg /data/datasets/cocostuff/dataset/annotations/val2017/000000012670.png
/data/datasets/cocostuff/dataset/images/val2017/000000394206.jpg /data/datasets/cocostuff/dataset/annotations/val2017/000000394206.png
/data/datasets/cocostuff/dataset/images/val2017/000000222559.jpg /data/datasets/cocostuff/dataset/annotations/val2017/000000222559.png
/data/datasets/cocostuff/dataset/images/val2017/000000109055.jpg /data/datasets/cocostuff/dataset/annotations/val2017/000000109055.png
/data/datasets/cocostuff/dataset/images/val2017/000000450100.jpg /data/datasets/cocostuff/dataset/annotations/val2017/000000450100.png
/data/datasets/cocostuff/dataset/images/val2017/000000228144.jpg /data/datasets/cocostuff/dataset/annotations/val2017/000000228144.png
/data/datasets/cocostuff/dataset/images/val2017/000000393569.jpg /data/datasets/cocostuff/dataset/annotations/val2017/000000393569.png
/data/datasets/cocostuff/dataset/images/val2017/000000474170.jpg /data/datasets/cocostuff/dataset/annotations/val2017/000000474170.png
/data/datasets/cocostuff/dataset/images/val2017/000000569030.jpg /data/datasets/cocostuff/dataset/annotations/val2017/000000569030.png
/data/datasets/cocostuff/dataset/images/val2017/000000376900.jpg /data/datasets/cocostuff/dataset/annotations/val2017/000000376900.png
/data/datasets/cocostuff/dataset/images/val2017/000000385029.jpg /data/datasets/cocostuff/dataset/annotations/val2017/000000385029.png
/data/datasets/cocostuff/dataset/images/val2017/000000153782.jpg /data/datasets/cocostuff/dataset/annotations/val2017/000000153782.png
/data/datasets/cocostuff/dataset/images/val2017/000000474095.jpg /data/datasets/cocostuff/dataset/annotations/val2017/000000474095.png
/data/datasets/cocostuff/dataset/images/val2017/000000285047.jpg /data/datasets/cocostuff/dataset/annotations/val2017/000000285047.png
/data/datasets/cocostuff/dataset/images/val2017/000000078404.jpg /data/datasets/cocostuff/dataset/annotations/val2017/000000078404.png
/data/datasets/cocostuff/dataset/images/val2017/000000281754.jpg /data/datasets/cocostuff/dataset/annotations/val2017/000000281754.png
/data/datasets/cocostuff/dataset/images/val2017/000000356248.jpg /data/datasets/cocostuff/dataset/annotations/val2017/000000356248.png
/data/datasets/cocostuff/dataset/images/val2017/000000272148.jpg /data/datasets/cocostuff/dataset/annotations/val2017/000000272148.png
/data/datasets/cocostuff/dataset/images/val2017/000000080659.jpg /data/datasets/cocostuff/dataset/annotations/val2017/000000080659.png
/data/datasets/cocostuff/dataset/images/val2017/000000273617.jpg /data/datasets/cocostuff/dataset/annotations/val2017/000000273617.png
/data/datasets/cocostuff/dataset/images/val2017/000000410650.jpg /data/datasets/cocostuff/dataset/annotations/val2017/000000410650.png
/data/datasets/cocostuff/dataset/images/val2017/000000157767.jpg /data/datasets/cocostuff/dataset/annotations/val2017/000000157767.png
/data/datasets/cocostuff/dataset/images/val2017/000000274708.jpg /data/datasets/cocostuff/dataset/annotations/val2017/000000274708.png
/data/datasets/cocostuff/dataset/images/val2017/000000273232.jpg /data/datasets/cocostuff/dataset/annotations/val2017/000000273232.png
/data/datasets/cocostuff/dataset/images/val2017/000000459396.jpg /data/datasets/cocostuff/dataset/annotations/val2017/000000459396.png
/data/datasets/cocostuff/dataset/images/val2017/000000514797.jpg /data/datasets/cocostuff/dataset/annotations/val2017/000000514797.png
/data/datasets/cocostuff/dataset/images/val2017/000000193181.jpg /data/datasets/cocostuff/dataset/annotations/val2017/000000193181.png
/data/datasets/cocostuff/dataset/images/val2017/000000078823.jpg /data/datasets/cocostuff/dataset/annotations/val2017/000000078823.png
/data/datasets/cocostuff/dataset/images/val2017/000000376365.jpg /data/datasets/cocostuff/dataset/annotations/val2017/000000376365.png
/data/datasets/cocostuff/dataset/images/val2017/000000166747.jpg /data/datasets/cocostuff/dataset/annotations/val2017/000000166747.png
/data/datasets/cocostuff/dataset/images/val2017/000000470952.jpg /data/datasets/cocostuff/dataset/annotations/val2017/000000470952.png
/data/datasets/cocostuff/dataset/images/val2017/000000279927.jpg /data/datasets/cocostuff/dataset/annotations/val2017/000000279927.png
/data/datasets/cocostuff/dataset/images/val2017/000000363461.jpg /data/datasets/cocostuff/dataset/annotations/val2017/000000363461.png
/data/datasets/cocostuff/dataset/images/val2017/000000415727.jpg /data/datasets/cocostuff/dataset/annotations/val2017/000000415727.png
/data/datasets/cocostuff/dataset/images/val2017/000000478420.jpg /data/datasets/cocostuff/dataset/annotations/val2017/000000478420.png
/data/datasets/cocostuff/dataset/images/val2017/000000390555.jpg /data/datasets/cocostuff/dataset/annotations/val2017/000000390555.png
/data/datasets/cocostuff/dataset/images/val2017/000000570782.jpg /data/datasets/cocostuff/dataset/annotations/val2017/000000570782.png
/data/datasets/cocostuff/dataset/images/val2017/000000512564.jpg /data/datasets/cocostuff/dataset/annotations/val2017/000000512564.png
/data/datasets/cocostuff/dataset/images/val2017/000000538364.jpg /data/datasets/cocostuff/dataset/annotations/val2017/000000538364.png
/data/datasets/cocostuff/dataset/images/val2017/000000407650.jpg /data/datasets/cocostuff/dataset/annotations/val2017/000000407650.png
/data/datasets/cocostuff/dataset/images/val2017/000000479953.jpg /data/datasets/cocostuff/dataset/annotations/val2017/000000479953.png
/data/datasets/cocostuff/dataset/images/val2017/000000455555.jpg /data/datasets/cocostuff/dataset/annotations/val2017/000000455555.png
/data/datasets/cocostuff/dataset/images/val2017/000000427655.jpg /data/datasets/cocostuff/dataset/annotations/val2017/000000427655.png
/data/datasets/cocostuff/dataset/images/val2017/000000102411.jpg /data/datasets/cocostuff/dataset/annotations/val2017/000000102411.png
/data/datasets/cocostuff/dataset/images/val2017/000000270066.jpg /data/datasets/cocostuff/dataset/annotations/val2017/000000270066.png
/data/datasets/cocostuff/dataset/images/val2017/000000400367.jpg /data/datasets/cocostuff/dataset/annotations/val2017/000000400367.png
/data/datasets/cocostuff/dataset/images/val2017/000000573626.jpg /data/datasets/cocostuff/dataset/annotations/val2017/000000573626.png
/data/datasets/cocostuff/dataset/images/val2017/000000023751.jpg /data/datasets/cocostuff/dataset/annotations/val2017/000000023751.png
/data/datasets/cocostuff/dataset/images/val2017/000000075612.jpg /data/datasets/cocostuff/dataset/annotations/val2017/000000075612.png
/data/datasets/cocostuff/dataset/images/val2017/000000291619.jpg /data/datasets/cocostuff/dataset/annotations/val2017/000000291619.png
/data/datasets/cocostuff/dataset/images/val2017/000000029397.jpg /data/datasets/cocostuff/dataset/annotations/val2017/000000029397.png
/data/datasets/cocostuff/dataset/images/val2017/000000305609.jpg /data/datasets/cocostuff/dataset/annotations/val2017/000000305609.png
/data/datasets/cocostuff/dataset/images/val2017/000000145020.jpg /data/datasets/cocostuff/dataset/annotations/val2017/000000145020.png
/data/datasets/cocostuff/dataset/images/val2017/000000348012.jpg /data/datasets/cocostuff/dataset/annotations/val2017/000000348012.png
/data/datasets/cocostuff/dataset/images/val2017/000000115946.jpg /data/datasets/cocostuff/dataset/annotations/val2017/000000115946.png
/data/datasets/cocostuff/dataset/images/val2017/000000048555.jpg /data/datasets/cocostuff/dataset/annotations/val2017/000000048555.png
/data/datasets/cocostuff/dataset/images/val2017/000000352618.jpg /data/datasets/cocostuff/dataset/annotations/val2017/000000352618.png
/data/datasets/cocostuff/dataset/images/val2017/000000242411.jpg /data/datasets/cocostuff/dataset/annotations/val2017/000000242411.png
/data/datasets/cocostuff/dataset/images/val2017/000000146498.jpg /data/datasets/cocostuff/dataset/annotations/val2017/000000146498.png
/data/datasets/cocostuff/dataset/images/val2017/000000261318.jpg /data/datasets/cocostuff/dataset/annotations/val2017/000000261318.png
/data/datasets/cocostuff/dataset/images/val2017/000000129812.jpg /data/datasets/cocostuff/dataset/annotations/val2017/000000129812.png
/data/datasets/cocostuff/dataset/images/val2017/000000043816.jpg /data/datasets/cocostuff/dataset/annotations/val2017/000000043816.png
/data/datasets/cocostuff/dataset/images/val2017/000000542856.jpg /data/datasets/cocostuff/dataset/annotations/val2017/000000542856.png
/data/datasets/cocostuff/dataset/images/val2017/000000112997.jpg /data/datasets/cocostuff/dataset/annotations/val2017/000000112997.png
/data/datasets/cocostuff/dataset/images/val2017/000000409630.jpg /data/datasets/cocostuff/dataset/annotations/val2017/000000409630.png
/data/datasets/cocostuff/dataset/images/val2017/000000446207.jpg /data/datasets/cocostuff/dataset/annotations/val2017/000000446207.png
/data/datasets/cocostuff/dataset/images/val2017/000000012667.jpg /data/datasets/cocostuff/dataset/annotations/val2017/000000012667.png
/data/datasets/cocostuff/dataset/images/val2017/000000474164.jpg /data/datasets/cocostuff/dataset/annotations/val2017/000000474164.png
/data/datasets/cocostuff/dataset/images/val2017/000000101068.jpg /data/datasets/cocostuff/dataset/annotations/val2017/000000101068.png
/data/datasets/cocostuff/dataset/images/val2017/000000322959.jpg /data/datasets/cocostuff/dataset/annotations/val2017/000000322959.png
/data/datasets/cocostuff/dataset/images/val2017/000000035326.jpg /data/datasets/cocostuff/dataset/annotations/val2017/000000035326.png
/data/datasets/cocostuff/dataset/images/val2017/000000409867.jpg /data/datasets/cocostuff/dataset/annotations/val2017/000000409867.png
/data/datasets/cocostuff/dataset/images/val2017/000000363188.jpg /data/datasets/cocostuff/dataset/annotations/val2017/000000363188.png
/data/datasets/cocostuff/dataset/images/val2017/000000435880.jpg /data/datasets/cocostuff/dataset/annotations/val2017/000000435880.png
/data/datasets/cocostuff/dataset/images/val2017/000000513181.jpg /data/datasets/cocostuff/dataset/annotations/val2017/000000513181.png
/data/datasets/cocostuff/dataset/images/val2017/000000020553.jpg /data/datasets/cocostuff/dataset/annotations/val2017/000000020553.png
/data/datasets/cocostuff/dataset/images/val2017/000000404923.jpg /data/datasets/cocostuff/dataset/annotations/val2017/000000404923.png
/data/datasets/cocostuff/dataset/images/val2017/000000506279.jpg /data/datasets/cocostuff/dataset/annotations/val2017/000000506279.png
/data/datasets/cocostuff/dataset/images/val2017/000000515077.jpg /data/datasets/cocostuff/dataset/annotations/val2017/000000515077.png
/data/datasets/cocostuff/dataset/images/val2017/000000236721.jpg /data/datasets/cocostuff/dataset/annotations/val2017/000000236721.png
/data/datasets/cocostuff/dataset/images/val2017/000000084431.jpg /data/datasets/cocostuff/dataset/annotations/val2017/000000084431.png
/data/datasets/cocostuff/dataset/images/val2017/000000564336.jpg /data/datasets/cocostuff/dataset/annotations/val2017/000000564336.png
/data/datasets/cocostuff/dataset/images/val2017/000000190648.jpg /data/datasets/cocostuff/dataset/annotations/val2017/000000190648.png
/data/datasets/cocostuff/dataset/images/val2017/000000025181.jpg /data/datasets/cocostuff/dataset/annotations/val2017/000000025181.png
/data/datasets/cocostuff/dataset/images/val2017/000000404601.jpg /data/datasets/cocostuff/dataset/annotations/val2017/000000404601.png
/data/datasets/cocostuff/dataset/images/val2017/000000426241.jpg /data/datasets/cocostuff/dataset/annotations/val2017/000000426241.png
/data/datasets/cocostuff/dataset/images/val2017/000000293245.jpg /data/datasets/cocostuff/dataset/annotations/val2017/000000293245.png
/data/datasets/cocostuff/dataset/images/val2017/000000570834.jpg /data/datasets/cocostuff/dataset/annotations/val2017/000000570834.png
/data/datasets/cocostuff/dataset/images/val2017/000000002431.jpg /data/datasets/cocostuff/dataset/annotations/val2017/000000002431.png
/data/datasets/cocostuff/dataset/images/val2017/000000550349.jpg /data/datasets/cocostuff/dataset/annotations/val2017/000000550349.png
/data/datasets/cocostuff/dataset/images/val2017/000000217285.jpg /data/datasets/cocostuff/dataset/annotations/val2017/000000217285.png
/data/datasets/cocostuff/dataset/images/val2017/000000148719.jpg /data/datasets/cocostuff/dataset/annotations/val2017/000000148719.png
/data/datasets/cocostuff/dataset/images/val2017/000000087038.jpg /data/datasets/cocostuff/dataset/annotations/val2017/000000087038.png
/data/datasets/cocostuff/dataset/images/val2017/000000509719.jpg /data/datasets/cocostuff/dataset/annotations/val2017/000000509719.png
/data/datasets/cocostuff/dataset/images/val2017/000000014439.jpg /data/datasets/cocostuff/dataset/annotations/val2017/000000014439.png
/data/datasets/cocostuff/dataset/images/val2017/000000321118.jpg /data/datasets/cocostuff/dataset/annotations/val2017/000000321118.png
/data/datasets/cocostuff/dataset/images/val2017/000000262587.jpg /data/datasets/cocostuff/dataset/annotations/val2017/000000262587.png
/data/datasets/cocostuff/dataset/images/val2017/000000329080.jpg /data/datasets/cocostuff/dataset/annotations/val2017/000000329080.png
/data/datasets/cocostuff/dataset/images/val2017/000000181421.jpg /data/datasets/cocostuff/dataset/annotations/val2017/000000181421.png
/data/datasets/cocostuff/dataset/images/val2017/000000008629.jpg /data/datasets/cocostuff/dataset/annotations/val2017/000000008629.png
/data/datasets/cocostuff/dataset/images/val2017/000000019402.jpg /data/datasets/cocostuff/dataset/annotations/val2017/000000019402.png
/data/datasets/cocostuff/dataset/images/val2017/000000449909.jpg /data/datasets/cocostuff/dataset/annotations/val2017/000000449909.png
/data/datasets/cocostuff/dataset/images/val2017/000000307074.jpg /data/datasets/cocostuff/dataset/annotations/val2017/000000307074.png
/data/datasets/cocostuff/dataset/images/val2017/000000201148.jpg /data/datasets/cocostuff/dataset/annotations/val2017/000000201148.png
/data/datasets/cocostuff/dataset/images/val2017/000000051610.jpg /data/datasets/cocostuff/dataset/annotations/val2017/000000051610.png
/data/datasets/cocostuff/dataset/images/val2017/000000500257.jpg /data/datasets/cocostuff/dataset/annotations/val2017/000000500257.png
/data/datasets/cocostuff/dataset/images/val2017/000000523782.jpg /data/datasets/cocostuff/dataset/annotations/val2017/000000523782.png
/data/datasets/cocostuff/dataset/images/val2017/000000218439.jpg /data/datasets/cocostuff/dataset/annotations/val2017/000000218439.png
/data/datasets/cocostuff/dataset/images/val2017/000000249180.jpg /data/datasets/cocostuff/dataset/annotations/val2017/000000249180.png
/data/datasets/cocostuff/dataset/images/val2017/000000549930.jpg /data/datasets/cocostuff/dataset/annotations/val2017/000000549930.png
/data/datasets/cocostuff/dataset/images/val2017/000000465822.jpg /data/datasets/cocostuff/dataset/annotations/val2017/000000465822.png
/data/datasets/cocostuff/dataset/images/val2017/000000321790.jpg /data/datasets/cocostuff/dataset/annotations/val2017/000000321790.png
/data/datasets/cocostuff/dataset/images/val2017/000000139077.jpg /data/datasets/cocostuff/dataset/annotations/val2017/000000139077.png
/data/datasets/cocostuff/dataset/images/val2017/000000382734.jpg /data/datasets/cocostuff/dataset/annotations/val2017/000000382734.png
/data/datasets/cocostuff/dataset/images/val2017/000000318080.jpg /data/datasets/cocostuff/dataset/annotations/val2017/000000318080.png
/data/datasets/cocostuff/dataset/images/val2017/000000314034.jpg /data/datasets/cocostuff/dataset/annotations/val2017/000000314034.png
/data/datasets/cocostuff/dataset/images/val2017/000000218249.jpg /data/datasets/cocostuff/dataset/annotations/val2017/000000218249.png
/data/datasets/cocostuff/dataset/images/val2017/000000239537.jpg /data/datasets/cocostuff/dataset/annotations/val2017/000000239537.png
/data/datasets/cocostuff/dataset/images/val2017/000000368212.jpg /data/datasets/cocostuff/dataset/annotations/val2017/000000368212.png
/data/datasets/cocostuff/dataset/images/val2017/000000001268.jpg /data/datasets/cocostuff/dataset/annotations/val2017/000000001268.png
/data/datasets/cocostuff/dataset/images/val2017/000000504415.jpg /data/datasets/cocostuff/dataset/annotations/val2017/000000504415.png
/data/datasets/cocostuff/dataset/images/val2017/000000450758.jpg /data/datasets/cocostuff/dataset/annotations/val2017/000000450758.png
/data/datasets/cocostuff/dataset/images/val2017/000000161875.jpg /data/datasets/cocostuff/dataset/annotations/val2017/000000161875.png
/data/datasets/cocostuff/dataset/images/val2017/000000384136.jpg /data/datasets/cocostuff/dataset/annotations/val2017/000000384136.png
/data/datasets/cocostuff/dataset/images/val2017/000000118367.jpg /data/datasets/cocostuff/dataset/annotations/val2017/000000118367.png
/data/datasets/cocostuff/dataset/images/val2017/000000567011.jpg /data/datasets/cocostuff/dataset/annotations/val2017/000000567011.png
/data/datasets/cocostuff/dataset/images/val2017/000000086483.jpg /data/datasets/cocostuff/dataset/annotations/val2017/000000086483.png
/data/datasets/cocostuff/dataset/images/val2017/000000528399.jpg /data/datasets/cocostuff/dataset/annotations/val2017/000000528399.png
/data/datasets/cocostuff/dataset/images/val2017/000000578489.jpg /data/datasets/cocostuff/dataset/annotations/val2017/000000578489.png
/data/datasets/cocostuff/dataset/images/val2017/000000485237.jpg /data/datasets/cocostuff/dataset/annotations/val2017/000000485237.png
/data/datasets/cocostuff/dataset/images/val2017/000000429761.jpg /data/datasets/cocostuff/dataset/annotations/val2017/000000429761.png
/data/datasets/cocostuff/dataset/images/val2017/000000528524.jpg /data/datasets/cocostuff/dataset/annotations/val2017/000000528524.png
/data/datasets/cocostuff/dataset/images/val2017/000000523175.jpg /data/datasets/cocostuff/dataset/annotations/val2017/000000523175.png
/data/datasets/cocostuff/dataset/images/val2017/000000086956.jpg /data/datasets/cocostuff/dataset/annotations/val2017/000000086956.png
/data/datasets/cocostuff/dataset/images/val2017/000000407002.jpg /data/datasets/cocostuff/dataset/annotations/val2017/000000407002.png
/data/datasets/cocostuff/dataset/images/val2017/000000084650.jpg /data/datasets/cocostuff/dataset/annotations/val2017/000000084650.png
/data/datasets/cocostuff/dataset/images/val2017/000000549674.jpg /data/datasets/cocostuff/dataset/annotations/val2017/000000549674.png
/data/datasets/cocostuff/dataset/images/val2017/000000287649.jpg /data/datasets/cocostuff/dataset/annotations/val2017/000000287649.png
/data/datasets/cocostuff/dataset/images/val2017/000000521509.jpg /data/datasets/cocostuff/dataset/annotations/val2017/000000521509.png
/data/datasets/cocostuff/dataset/images/val2017/000000255965.jpg /data/datasets/cocostuff/dataset/annotations/val2017/000000255965.png
/data/datasets/cocostuff/dataset/images/val2017/000000058029.jpg /data/datasets/cocostuff/dataset/annotations/val2017/000000058029.png
/data/datasets/cocostuff/dataset/images/val2017/000000350679.jpg /data/datasets/cocostuff/dataset/annotations/val2017/000000350679.png
/data/datasets/cocostuff/dataset/images/val2017/000000491867.jpg /data/datasets/cocostuff/dataset/annotations/val2017/000000491867.png
/data/datasets/cocostuff/dataset/images/val2017/000000372317.jpg /data/datasets/cocostuff/dataset/annotations/val2017/000000372317.png
/data/datasets/cocostuff/dataset/images/val2017/000000237928.jpg /data/datasets/cocostuff/dataset/annotations/val2017/000000237928.png
/data/datasets/cocostuff/dataset/images/val2017/000000223182.jpg /data/datasets/cocostuff/dataset/annotations/val2017/000000223182.png
/data/datasets/cocostuff/dataset/images/val2017/000000227985.jpg /data/datasets/cocostuff/dataset/annotations/val2017/000000227985.png
/data/datasets/cocostuff/dataset/images/val2017/000000394940.jpg /data/datasets/cocostuff/dataset/annotations/val2017/000000394940.png
/data/datasets/cocostuff/dataset/images/val2017/000000055299.jpg /data/datasets/cocostuff/dataset/annotations/val2017/000000055299.png
/data/datasets/cocostuff/dataset/images/val2017/000000506310.jpg /data/datasets/cocostuff/dataset/annotations/val2017/000000506310.png
/data/datasets/cocostuff/dataset/images/val2017/000000416256.jpg /data/datasets/cocostuff/dataset/annotations/val2017/000000416256.png
/data/datasets/cocostuff/dataset/images/val2017/000000543043.jpg /data/datasets/cocostuff/dataset/annotations/val2017/000000543043.png
/data/datasets/cocostuff/dataset/images/val2017/000000087476.jpg /data/datasets/cocostuff/dataset/annotations/val2017/000000087476.png
/data/datasets/cocostuff/dataset/images/val2017/000000426297.jpg /data/datasets/cocostuff/dataset/annotations/val2017/000000426297.png
/data/datasets/cocostuff/dataset/images/val2017/000000528578.jpg /data/datasets/cocostuff/dataset/annotations/val2017/000000528578.png
/data/datasets/cocostuff/dataset/images/val2017/000000437110.jpg /data/datasets/cocostuff/dataset/annotations/val2017/000000437110.png
/data/datasets/cocostuff/dataset/images/val2017/000000000285.jpg /data/datasets/cocostuff/dataset/annotations/val2017/000000000285.png
/data/datasets/cocostuff/dataset/images/val2017/000000400815.jpg /data/datasets/cocostuff/dataset/annotations/val2017/000000400815.png
/data/datasets/cocostuff/dataset/images/val2017/000000277689.jpg /data/datasets/cocostuff/dataset/annotations/val2017/000000277689.png
/data/datasets/cocostuff/dataset/images/val2017/000000273198.jpg /data/datasets/cocostuff/dataset/annotations/val2017/000000273198.png
/data/datasets/cocostuff/dataset/images/val2017/000000577932.jpg /data/datasets/cocostuff/dataset/annotations/val2017/000000577932.png
/data/datasets/cocostuff/dataset/images/val2017/000000364102.jpg /data/datasets/cocostuff/dataset/annotations/val2017/000000364102.png
/data/datasets/cocostuff/dataset/images/val2017/000000219440.jpg /data/datasets/cocostuff/dataset/annotations/val2017/000000219440.png
/data/datasets/cocostuff/dataset/images/val2017/000000116589.jpg /data/datasets/cocostuff/dataset/annotations/val2017/000000116589.png
/data/datasets/cocostuff/dataset/images/val2017/000000563281.jpg /data/datasets/cocostuff/dataset/annotations/val2017/000000563281.png
/data/datasets/cocostuff/dataset/images/val2017/000000365385.jpg /data/datasets/cocostuff/dataset/annotations/val2017/000000365385.png
/data/datasets/cocostuff/dataset/images/val2017/000000400922.jpg /data/datasets/cocostuff/dataset/annotations/val2017/000000400922.png
/data/datasets/cocostuff/dataset/images/val2017/000000324258.jpg /data/datasets/cocostuff/dataset/annotations/val2017/000000324258.png
/data/datasets/cocostuff/dataset/images/val2017/000000180383.jpg /data/datasets/cocostuff/dataset/annotations/val2017/000000180383.png
/data/datasets/cocostuff/dataset/images/val2017/000000215778.jpg /data/datasets/cocostuff/dataset/annotations/val2017/000000215778.png
/data/datasets/cocostuff/dataset/images/val2017/000000064898.jpg /data/datasets/cocostuff/dataset/annotations/val2017/000000064898.png
/data/datasets/cocostuff/dataset/images/val2017/000000141328.jpg /data/datasets/cocostuff/dataset/annotations/val2017/000000141328.png
/data/datasets/cocostuff/dataset/images/val2017/000000231237.jpg /data/datasets/cocostuff/dataset/annotations/val2017/000000231237.png
/data/datasets/cocostuff/dataset/images/val2017/000000548555.jpg /data/datasets/cocostuff/dataset/annotations/val2017/000000548555.png
/data/datasets/cocostuff/dataset/images/val2017/000000122672.jpg /data/datasets/cocostuff/dataset/annotations/val2017/000000122672.png
/data/datasets/cocostuff/dataset/images/val2017/000000151938.jpg /data/datasets/cocostuff/dataset/annotations/val2017/000000151938.png
/data/datasets/cocostuff/dataset/images/val2017/000000447611.jpg /data/datasets/cocostuff/dataset/annotations/val2017/000000447611.png
/data/datasets/cocostuff/dataset/images/val2017/000000568439.jpg /data/datasets/cocostuff/dataset/annotations/val2017/000000568439.png
/data/datasets/cocostuff/dataset/images/val2017/000000015597.jpg /data/datasets/cocostuff/dataset/annotations/val2017/000000015597.png
/data/datasets/cocostuff/dataset/images/val2017/000000002261.jpg /data/datasets/cocostuff/dataset/annotations/val2017/000000002261.png
/data/datasets/cocostuff/dataset/images/val2017/000000189226.jpg /data/datasets/cocostuff/dataset/annotations/val2017/000000189226.png
/data/datasets/cocostuff/dataset/images/val2017/000000500464.jpg /data/datasets/cocostuff/dataset/annotations/val2017/000000500464.png
/data/datasets/cocostuff/dataset/images/val2017/000000193162.jpg /data/datasets/cocostuff/dataset/annotations/val2017/000000193162.png
/data/datasets/cocostuff/dataset/images/val2017/000000273712.jpg /data/datasets/cocostuff/dataset/annotations/val2017/000000273712.png
/data/datasets/cocostuff/dataset/images/val2017/000000096427.jpg /data/datasets/cocostuff/dataset/annotations/val2017/000000096427.png
/data/datasets/cocostuff/dataset/images/val2017/000000470924.jpg /data/datasets/cocostuff/dataset/annotations/val2017/000000470924.png
/data/datasets/cocostuff/dataset/images/val2017/000000253002.jpg /data/datasets/cocostuff/dataset/annotations/val2017/000000253002.png
/data/datasets/cocostuff/dataset/images/val2017/000000460160.jpg /data/datasets/cocostuff/dataset/annotations/val2017/000000460160.png
/data/datasets/cocostuff/dataset/images/val2017/000000097278.jpg /data/datasets/cocostuff/dataset/annotations/val2017/000000097278.png
/data/datasets/cocostuff/dataset/images/val2017/000000491497.jpg /data/datasets/cocostuff/dataset/annotations/val2017/000000491497.png
/data/datasets/cocostuff/dataset/images/val2017/000000227491.jpg /data/datasets/cocostuff/dataset/annotations/val2017/000000227491.png
/data/datasets/cocostuff/dataset/images/val2017/000000448810.jpg /data/datasets/cocostuff/dataset/annotations/val2017/000000448810.png
/data/datasets/cocostuff/dataset/images/val2017/000000154004.jpg /data/datasets/cocostuff/dataset/annotations/val2017/000000154004.png
/data/datasets/cocostuff/dataset/images/val2017/000000039914.jpg /data/datasets/cocostuff/dataset/annotations/val2017/000000039914.png
/data/datasets/cocostuff/dataset/images/val2017/000000354753.jpg /data/datasets/cocostuff/dataset/annotations/val2017/000000354753.png
/data/datasets/cocostuff/dataset/images/val2017/000000082715.jpg /data/datasets/cocostuff/dataset/annotations/val2017/000000082715.png
/data/datasets/cocostuff/dataset/images/val2017/000000206487.jpg /data/datasets/cocostuff/dataset/annotations/val2017/000000206487.png
/data/datasets/cocostuff/dataset/images/val2017/000000229601.jpg /data/datasets/cocostuff/dataset/annotations/val2017/000000229601.png
/data/datasets/cocostuff/dataset/images/val2017/000000283717.jpg /data/datasets/cocostuff/dataset/annotations/val2017/000000283717.png
/data/datasets/cocostuff/dataset/images/val2017/000000299609.jpg /data/datasets/cocostuff/dataset/annotations/val2017/000000299609.png
/data/datasets/cocostuff/dataset/images/val2017/000000559160.jpg /data/datasets/cocostuff/dataset/annotations/val2017/000000559160.png
/data/datasets/cocostuff/dataset/images/val2017/000000500049.jpg /data/datasets/cocostuff/dataset/annotations/val2017/000000500049.png
/data/datasets/cocostuff/dataset/images/val2017/000000168883.jpg /data/datasets/cocostuff/dataset/annotations/val2017/000000168883.png
/data/datasets/cocostuff/dataset/images/val2017/000000005001.jpg /data/datasets/cocostuff/dataset/annotations/val2017/000000005001.png
/data/datasets/cocostuff/dataset/images/val2017/000000056127.jpg /data/datasets/cocostuff/dataset/annotations/val2017/000000056127.png
/data/datasets/cocostuff/dataset/images/val2017/000000506707.jpg /data/datasets/cocostuff/dataset/annotations/val2017/000000506707.png
/data/datasets/cocostuff/dataset/images/val2017/000000513484.jpg /data/datasets/cocostuff/dataset/annotations/val2017/000000513484.png
/data/datasets/cocostuff/dataset/images/val2017/000000027696.jpg /data/datasets/cocostuff/dataset/annotations/val2017/000000027696.png
/data/datasets/cocostuff/dataset/images/val2017/000000163682.jpg /data/datasets/cocostuff/dataset/annotations/val2017/000000163682.png
/data/datasets/cocostuff/dataset/images/val2017/000000127494.jpg /data/datasets/cocostuff/dataset/annotations/val2017/000000127494.png
/data/datasets/cocostuff/dataset/images/val2017/000000164115.jpg /data/datasets/cocostuff/dataset/annotations/val2017/000000164115.png
/data/datasets/cocostuff/dataset/images/val2017/000000063047.jpg /data/datasets/cocostuff/dataset/annotations/val2017/000000063047.png
/data/datasets/cocostuff/dataset/images/val2017/000000217753.jpg /data/datasets/cocostuff/dataset/annotations/val2017/000000217753.png
/data/datasets/cocostuff/dataset/images/val2017/000000467776.jpg /data/datasets/cocostuff/dataset/annotations/val2017/000000467776.png
/data/datasets/cocostuff/dataset/images/val2017/000000099054.jpg /data/datasets/cocostuff/dataset/annotations/val2017/000000099054.png
/data/datasets/cocostuff/dataset/images/val2017/000000079837.jpg /data/datasets/cocostuff/dataset/annotations/val2017/000000079837.png
/data/datasets/cocostuff/dataset/images/val2017/000000060507.jpg /data/datasets/cocostuff/dataset/annotations/val2017/000000060507.png
/data/datasets/cocostuff/dataset/images/val2017/000000286182.jpg /data/datasets/cocostuff/dataset/annotations/val2017/000000286182.png
/data/datasets/cocostuff/dataset/images/val2017/000000217957.jpg /data/datasets/cocostuff/dataset/annotations/val2017/000000217957.png
/data/datasets/cocostuff/dataset/images/val2017/000000554735.jpg /data/datasets/cocostuff/dataset/annotations/val2017/000000554735.png
/data/datasets/cocostuff/dataset/images/val2017/000000469174.jpg /data/datasets/cocostuff/dataset/annotations/val2017/000000469174.png
/data/datasets/cocostuff/dataset/images/val2017/000000039551.jpg /data/datasets/cocostuff/dataset/annotations/val2017/000000039551.png
/data/datasets/cocostuff/dataset/images/val2017/000000111207.jpg /data/datasets/cocostuff/dataset/annotations/val2017/000000111207.png
/data/datasets/cocostuff/dataset/images/val2017/000000323496.jpg /data/datasets/cocostuff/dataset/annotations/val2017/000000323496.png
/data/datasets/cocostuff/dataset/images/val2017/000000017029.jpg /data/datasets/cocostuff/dataset/annotations/val2017/000000017029.png
/data/datasets/cocostuff/dataset/images/val2017/000000492968.jpg /data/datasets/cocostuff/dataset/annotations/val2017/000000492968.png
/data/datasets/cocostuff/dataset/images/val2017/000000465549.jpg /data/datasets/cocostuff/dataset/annotations/val2017/000000465549.png
/data/datasets/cocostuff/dataset/images/val2017/000000368961.jpg /data/datasets/cocostuff/dataset/annotations/val2017/000000368961.png
/data/datasets/cocostuff/dataset/images/val2017/000000310980.jpg /data/datasets/cocostuff/dataset/annotations/val2017/000000310980.png
/data/datasets/cocostuff/dataset/images/val2017/000000260470.jpg /data/datasets/cocostuff/dataset/annotations/val2017/000000260470.png
/data/datasets/cocostuff/dataset/images/val2017/000000386879.jpg /data/datasets/cocostuff/dataset/annotations/val2017/000000386879.png
/data/datasets/cocostuff/dataset/images/val2017/000000106912.jpg /data/datasets/cocostuff/dataset/annotations/val2017/000000106912.png
/data/datasets/cocostuff/dataset/images/val2017/000000403817.jpg /data/datasets/cocostuff/dataset/annotations/val2017/000000403817.png
/data/datasets/cocostuff/dataset/images/val2017/000000038070.jpg /data/datasets/cocostuff/dataset/annotations/val2017/000000038070.png
/data/datasets/cocostuff/dataset/images/val2017/000000290179.jpg /data/datasets/cocostuff/dataset/annotations/val2017/000000290179.png
/data/datasets/cocostuff/dataset/images/val2017/000000041635.jpg /data/datasets/cocostuff/dataset/annotations/val2017/000000041635.png
/data/datasets/cocostuff/dataset/images/val2017/000000113589.jpg /data/datasets/cocostuff/dataset/annotations/val2017/000000113589.png
/data/datasets/cocostuff/dataset/images/val2017/000000308466.jpg /data/datasets/cocostuff/dataset/annotations/val2017/000000308466.png
/data/datasets/cocostuff/dataset/images/val2017/000000050679.jpg /data/datasets/cocostuff/dataset/annotations/val2017/000000050679.png
/data/datasets/cocostuff/dataset/images/val2017/000000176701.jpg /data/datasets/cocostuff/dataset/annotations/val2017/000000176701.png
/data/datasets/cocostuff/dataset/images/val2017/000000395575.jpg /data/datasets/cocostuff/dataset/annotations/val2017/000000395575.png
/data/datasets/cocostuff/dataset/images/val2017/000000157847.jpg /data/datasets/cocostuff/dataset/annotations/val2017/000000157847.png
/data/datasets/cocostuff/dataset/images/val2017/000000527784.jpg /data/datasets/cocostuff/dataset/annotations/val2017/000000527784.png
/data/datasets/cocostuff/dataset/images/val2017/000000179174.jpg /data/datasets/cocostuff/dataset/annotations/val2017/000000179174.png
/data/datasets/cocostuff/dataset/images/val2017/000000353027.jpg /data/datasets/cocostuff/dataset/annotations/val2017/000000353027.png
/data/datasets/cocostuff/dataset/images/val2017/000000224724.jpg /data/datasets/cocostuff/dataset/annotations/val2017/000000224724.png
/data/datasets/cocostuff/dataset/images/val2017/000000312192.jpg /data/datasets/cocostuff/dataset/annotations/val2017/000000312192.png
/data/datasets/cocostuff/dataset/images/val2017/000000105264.jpg /data/datasets/cocostuff/dataset/annotations/val2017/000000105264.png
/data/datasets/cocostuff/dataset/images/val2017/000000401446.jpg /data/datasets/cocostuff/dataset/annotations/val2017/000000401446.png
/data/datasets/cocostuff/dataset/images/val2017/000000568710.jpg /data/datasets/cocostuff/dataset/annotations/val2017/000000568710.png
/data/datasets/cocostuff/dataset/images/val2017/000000000139.jpg /data/datasets/cocostuff/dataset/annotations/val2017/000000000139.png
/data/datasets/cocostuff/dataset/images/val2017/000000154947.jpg /data/datasets/cocostuff/dataset/annotations/val2017/000000154947.png
/data/datasets/cocostuff/dataset/images/val2017/000000013659.jpg /data/datasets/cocostuff/dataset/annotations/val2017/000000013659.png
/data/datasets/cocostuff/dataset/images/val2017/000000498919.jpg /data/datasets/cocostuff/dataset/annotations/val2017/000000498919.png
/data/datasets/cocostuff/dataset/images/val2017/000000465718.jpg /data/datasets/cocostuff/dataset/annotations/val2017/000000465718.png
/data/datasets/cocostuff/dataset/images/val2017/000000175535.jpg /data/datasets/cocostuff/dataset/annotations/val2017/000000175535.png
/data/datasets/cocostuff/dataset/images/val2017/000000404805.jpg /data/datasets/cocostuff/dataset/annotations/val2017/000000404805.png
/data/datasets/cocostuff/dataset/images/val2017/000000556498.jpg /data/datasets/cocostuff/dataset/annotations/val2017/000000556498.png
/data/datasets/cocostuff/dataset/images/val2017/000000155291.jpg /data/datasets/cocostuff/dataset/annotations/val2017/000000155291.png
/data/datasets/cocostuff/dataset/images/val2017/000000581317.jpg /data/datasets/cocostuff/dataset/annotations/val2017/000000581317.png
/data/datasets/cocostuff/dataset/images/val2017/000000445365.jpg /data/datasets/cocostuff/dataset/annotations/val2017/000000445365.png
/data/datasets/cocostuff/dataset/images/val2017/000000440336.jpg /data/datasets/cocostuff/dataset/annotations/val2017/000000440336.png
/data/datasets/cocostuff/dataset/images/val2017/000000451571.jpg /data/datasets/cocostuff/dataset/annotations/val2017/000000451571.png
/data/datasets/cocostuff/dataset/images/val2017/000000119365.jpg /data/datasets/cocostuff/dataset/annotations/val2017/000000119365.png
/data/datasets/cocostuff/dataset/images/val2017/000000316666.jpg /data/datasets/cocostuff/dataset/annotations/val2017/000000316666.png
/data/datasets/cocostuff/dataset/images/val2017/000000445722.jpg /data/datasets/cocostuff/dataset/annotations/val2017/000000445722.png
/data/datasets/cocostuff/dataset/images/val2017/000000107851.jpg /data/datasets/cocostuff/dataset/annotations/val2017/000000107851.png
/data/datasets/cocostuff/dataset/images/val2017/000000377497.jpg /data/datasets/cocostuff/dataset/annotations/val2017/000000377497.png
/data/datasets/cocostuff/dataset/images/val2017/000000346232.jpg /data/datasets/cocostuff/dataset/annotations/val2017/000000346232.png
/data/datasets/cocostuff/dataset/images/val2017/000000404191.jpg /data/datasets/cocostuff/dataset/annotations/val2017/000000404191.png
/data/datasets/cocostuff/dataset/images/val2017/000000363875.jpg /data/datasets/cocostuff/dataset/annotations/val2017/000000363875.png
/data/datasets/cocostuff/dataset/images/val2017/000000003501.jpg /data/datasets/cocostuff/dataset/annotations/val2017/000000003501.png
/data/datasets/cocostuff/dataset/images/val2017/000000460229.jpg /data/datasets/cocostuff/dataset/annotations/val2017/000000460229.png
/data/datasets/cocostuff/dataset/images/val2017/000000079014.jpg /data/datasets/cocostuff/dataset/annotations/val2017/000000079014.png
/data/datasets/cocostuff/dataset/images/val2017/000000565391.jpg /data/datasets/cocostuff/dataset/annotations/val2017/000000565391.png
/data/datasets/cocostuff/dataset/images/val2017/000000076625.jpg /data/datasets/cocostuff/dataset/annotations/val2017/000000076625.png
/data/datasets/cocostuff/dataset/images/val2017/000000013774.jpg /data/datasets/cocostuff/dataset/annotations/val2017/000000013774.png
/data/datasets/cocostuff/dataset/images/val2017/000000235778.jpg /data/datasets/cocostuff/dataset/annotations/val2017/000000235778.png
/data/datasets/cocostuff/dataset/images/val2017/000000138819.jpg /data/datasets/cocostuff/dataset/annotations/val2017/000000138819.png
/data/datasets/cocostuff/dataset/images/val2017/000000069224.jpg /data/datasets/cocostuff/dataset/annotations/val2017/000000069224.png
/data/datasets/cocostuff/dataset/images/val2017/000000204329.jpg /data/datasets/cocostuff/dataset/annotations/val2017/000000204329.png
/data/datasets/cocostuff/dataset/images/val2017/000000454661.jpg /data/datasets/cocostuff/dataset/annotations/val2017/000000454661.png
/data/datasets/cocostuff/dataset/images/val2017/000000578545.jpg /data/datasets/cocostuff/dataset/annotations/val2017/000000578545.png
/data/datasets/cocostuff/dataset/images/val2017/000000506656.jpg /data/datasets/cocostuff/dataset/annotations/val2017/000000506656.png
/data/datasets/cocostuff/dataset/images/val2017/000000319534.jpg /data/datasets/cocostuff/dataset/annotations/val2017/000000319534.png
/data/datasets/cocostuff/dataset/images/val2017/000000001818.jpg /data/datasets/cocostuff/dataset/annotations/val2017/000000001818.png
/data/datasets/cocostuff/dataset/images/val2017/000000335954.jpg /data/datasets/cocostuff/dataset/annotations/val2017/000000335954.png
/data/datasets/cocostuff/dataset/images/val2017/000000047819.jpg /data/datasets/cocostuff/dataset/annotations/val2017/000000047819.png
/data/datasets/cocostuff/dataset/images/val2017/000000422836.jpg /data/datasets/cocostuff/dataset/annotations/val2017/000000422836.png
/data/datasets/cocostuff/dataset/images/val2017/000000041633.jpg /data/datasets/cocostuff/dataset/annotations/val2017/000000041633.png
/data/datasets/cocostuff/dataset/images/val2017/000000231125.jpg /data/datasets/cocostuff/dataset/annotations/val2017/000000231125.png
/data/datasets/cocostuff/dataset/images/val2017/000000525600.jpg /data/datasets/cocostuff/dataset/annotations/val2017/000000525600.png
/data/datasets/cocostuff/dataset/images/val2017/000000001353.jpg /data/datasets/cocostuff/dataset/annotations/val2017/000000001353.png
/data/datasets/cocostuff/dataset/images/val2017/000000189436.jpg /data/datasets/cocostuff/dataset/annotations/val2017/000000189436.png
/data/datasets/cocostuff/dataset/images/val2017/000000462904.jpg /data/datasets/cocostuff/dataset/annotations/val2017/000000462904.png
/data/datasets/cocostuff/dataset/images/val2017/000000439623.jpg /data/datasets/cocostuff/dataset/annotations/val2017/000000439623.png
/data/datasets/cocostuff/dataset/images/val2017/000000089697.jpg /data/datasets/cocostuff/dataset/annotations/val2017/000000089697.png
/data/datasets/cocostuff/dataset/images/val2017/000000576955.jpg /data/datasets/cocostuff/dataset/annotations/val2017/000000576955.png
/data/datasets/cocostuff/dataset/images/val2017/000000106563.jpg /data/datasets/cocostuff/dataset/annotations/val2017/000000106563.png
/data/datasets/cocostuff/dataset/images/val2017/000000575970.jpg /data/datasets/cocostuff/dataset/annotations/val2017/000000575970.png
/data/datasets/cocostuff/dataset/images/val2017/000000136600.jpg /data/datasets/cocostuff/dataset/annotations/val2017/000000136600.png
/data/datasets/cocostuff/dataset/images/val2017/000000091619.jpg /data/datasets/cocostuff/dataset/annotations/val2017/000000091619.png
/data/datasets/cocostuff/dataset/images/val2017/000000026690.jpg /data/datasets/cocostuff/dataset/annotations/val2017/000000026690.png
/data/datasets/cocostuff/dataset/images/val2017/000000163290.jpg /data/datasets/cocostuff/dataset/annotations/val2017/000000163290.png
/data/datasets/cocostuff/dataset/images/val2017/000000054654.jpg /data/datasets/cocostuff/dataset/annotations/val2017/000000054654.png
/data/datasets/cocostuff/dataset/images/val2017/000000232489.jpg /data/datasets/cocostuff/dataset/annotations/val2017/000000232489.png
/data/datasets/cocostuff/dataset/images/val2017/000000315187.jpg /data/datasets/cocostuff/dataset/annotations/val2017/000000315187.png
/data/datasets/cocostuff/dataset/images/val2017/000000094871.jpg /data/datasets/cocostuff/dataset/annotations/val2017/000000094871.png
/data/datasets/cocostuff/dataset/images/val2017/000000090284.jpg /data/datasets/cocostuff/dataset/annotations/val2017/000000090284.png
/data/datasets/cocostuff/dataset/images/val2017/000000437898.jpg /data/datasets/cocostuff/dataset/annotations/val2017/000000437898.png
/data/datasets/cocostuff/dataset/images/val2017/000000437331.jpg /data/datasets/cocostuff/dataset/annotations/val2017/000000437331.png
/data/datasets/cocostuff/dataset/images/val2017/000000417465.jpg /data/datasets/cocostuff/dataset/annotations/val2017/000000417465.png
/data/datasets/cocostuff/dataset/images/val2017/000000110721.jpg /data/datasets/cocostuff/dataset/annotations/val2017/000000110721.png
/data/datasets/cocostuff/dataset/images/val2017/000000512476.jpg /data/datasets/cocostuff/dataset/annotations/val2017/000000512476.png
/data/datasets/cocostuff/dataset/images/val2017/000000328238.jpg /data/datasets/cocostuff/dataset/annotations/val2017/000000328238.png
/data/datasets/cocostuff/dataset/images/val2017/000000055528.jpg /data/datasets/cocostuff/dataset/annotations/val2017/000000055528.png
/data/datasets/cocostuff/dataset/images/val2017/000000214200.jpg /data/datasets/cocostuff/dataset/annotations/val2017/000000214200.png
/data/datasets/cocostuff/dataset/images/val2017/000000304291.jpg /data/datasets/cocostuff/dataset/annotations/val2017/000000304291.png
/data/datasets/cocostuff/dataset/images/val2017/000000428867.jpg /data/datasets/cocostuff/dataset/annotations/val2017/000000428867.png
/data/datasets/cocostuff/dataset/images/val2017/000000221155.jpg /data/datasets/cocostuff/dataset/annotations/val2017/000000221155.png
/data/datasets/cocostuff/dataset/images/val2017/000000446005.jpg /data/datasets/cocostuff/dataset/annotations/val2017/000000446005.png
/data/datasets/cocostuff/dataset/images/val2017/000000004134.jpg /data/datasets/cocostuff/dataset/annotations/val2017/000000004134.png
/data/datasets/cocostuff/dataset/images/val2017/000000328286.jpg /data/datasets/cocostuff/dataset/annotations/val2017/000000328286.png
/data/datasets/cocostuff/dataset/images/val2017/000000534639.jpg /data/datasets/cocostuff/dataset/annotations/val2017/000000534639.png
/data/datasets/cocostuff/dataset/images/val2017/000000078420.jpg /data/datasets/cocostuff/dataset/annotations/val2017/000000078420.png
/data/datasets/cocostuff/dataset/images/val2017/000000221213.jpg /data/datasets/cocostuff/dataset/annotations/val2017/000000221213.png
/data/datasets/cocostuff/dataset/images/val2017/000000021503.jpg /data/datasets/cocostuff/dataset/annotations/val2017/000000021503.png
/data/datasets/cocostuff/dataset/images/val2017/000000383289.jpg /data/datasets/cocostuff/dataset/annotations/val2017/000000383289.png
/data/datasets/cocostuff/dataset/images/val2017/000000045550.jpg /data/datasets/cocostuff/dataset/annotations/val2017/000000045550.png
/data/datasets/cocostuff/dataset/images/val2017/000000491757.jpg /data/datasets/cocostuff/dataset/annotations/val2017/000000491757.png
/data/datasets/cocostuff/dataset/images/val2017/000000033638.jpg /data/datasets/cocostuff/dataset/annotations/val2017/000000033638.png
/data/datasets/cocostuff/dataset/images/val2017/000000186980.jpg /data/datasets/cocostuff/dataset/annotations/val2017/000000186980.png
/data/datasets/cocostuff/dataset/images/val2017/000000032817.jpg /data/datasets/cocostuff/dataset/annotations/val2017/000000032817.png
/data/datasets/cocostuff/dataset/images/val2017/000000549055.jpg /data/datasets/cocostuff/dataset/annotations/val2017/000000549055.png
/data/datasets/cocostuff/dataset/images/val2017/000000290619.jpg /data/datasets/cocostuff/dataset/annotations/val2017/000000290619.png
/data/datasets/cocostuff/dataset/images/val2017/000000300276.jpg /data/datasets/cocostuff/dataset/annotations/val2017/000000300276.png
/data/datasets/cocostuff/dataset/images/val2017/000000364557.jpg /data/datasets/cocostuff/dataset/annotations/val2017/000000364557.png
/data/datasets/cocostuff/dataset/images/val2017/000000494863.jpg /data/datasets/cocostuff/dataset/annotations/val2017/000000494863.png
/data/datasets/cocostuff/dataset/images/val2017/000000173799.jpg /data/datasets/cocostuff/dataset/annotations/val2017/000000173799.png
/data/datasets/cocostuff/dataset/images/val2017/000000256916.jpg /data/datasets/cocostuff/dataset/annotations/val2017/000000256916.png
/data/datasets/cocostuff/dataset/images/val2017/000000466339.jpg /data/datasets/cocostuff/dataset/annotations/val2017/000000466339.png
/data/datasets/cocostuff/dataset/images/val2017/000000535253.jpg /data/datasets/cocostuff/dataset/annotations/val2017/000000535253.png
/data/datasets/cocostuff/dataset/images/val2017/000000224807.jpg /data/datasets/cocostuff/dataset/annotations/val2017/000000224807.png
/data/datasets/cocostuff/dataset/images/val2017/000000183437.jpg /data/datasets/cocostuff/dataset/annotations/val2017/000000183437.png
/data/datasets/cocostuff/dataset/images/val2017/000000155443.jpg /data/datasets/cocostuff/dataset/annotations/val2017/000000155443.png
/data/datasets/cocostuff/dataset/images/val2017/000000493772.jpg /data/datasets/cocostuff/dataset/annotations/val2017/000000493772.png
/data/datasets/cocostuff/dataset/images/val2017/000000184400.jpg /data/datasets/cocostuff/dataset/annotations/val2017/000000184400.png
/data/datasets/cocostuff/dataset/images/val2017/000000323571.jpg /data/datasets/cocostuff/dataset/annotations/val2017/000000323571.png
/data/datasets/cocostuff/dataset/images/val2017/000000520871.jpg /data/datasets/cocostuff/dataset/annotations/val2017/000000520871.png
/data/datasets/cocostuff/dataset/images/val2017/000000543047.jpg /data/datasets/cocostuff/dataset/annotations/val2017/000000543047.png
/data/datasets/cocostuff/dataset/images/val2017/000000210299.jpg /data/datasets/cocostuff/dataset/annotations/val2017/000000210299.png
/data/datasets/cocostuff/dataset/images/val2017/000000538236.jpg /data/datasets/cocostuff/dataset/annotations/val2017/000000538236.png
/data/datasets/cocostuff/dataset/images/val2017/000000397351.jpg /data/datasets/cocostuff/dataset/annotations/val2017/000000397351.png
/data/datasets/cocostuff/dataset/images/val2017/000000402334.jpg /data/datasets/cocostuff/dataset/annotations/val2017/000000402334.png
/data/datasets/cocostuff/dataset/images/val2017/000000223955.jpg /data/datasets/cocostuff/dataset/annotations/val2017/000000223955.png
/data/datasets/cocostuff/dataset/images/val2017/000000365095.jpg /data/datasets/cocostuff/dataset/annotations/val2017/000000365095.png
/data/datasets/cocostuff/dataset/images/val2017/000000507975.jpg /data/datasets/cocostuff/dataset/annotations/val2017/000000507975.png
/data/datasets/cocostuff/dataset/images/val2017/000000216739.jpg /data/datasets/cocostuff/dataset/annotations/val2017/000000216739.png
/data/datasets/cocostuff/dataset/images/val2017/000000568981.jpg /data/datasets/cocostuff/dataset/annotations/val2017/000000568981.png
/data/datasets/cocostuff/dataset/images/val2017/000000099024.jpg /data/datasets/cocostuff/dataset/annotations/val2017/000000099024.png
/data/datasets/cocostuff/dataset/images/val2017/000000179214.jpg /data/datasets/cocostuff/dataset/annotations/val2017/000000179214.png
/data/datasets/cocostuff/dataset/images/val2017/000000567432.jpg /data/datasets/cocostuff/dataset/annotations/val2017/000000567432.png
/data/datasets/cocostuff/dataset/images/val2017/000000329219.jpg /data/datasets/cocostuff/dataset/annotations/val2017/000000329219.png
/data/datasets/cocostuff/dataset/images/val2017/000000015272.jpg /data/datasets/cocostuff/dataset/annotations/val2017/000000015272.png
/data/datasets/cocostuff/dataset/images/val2017/000000214539.jpg /data/datasets/cocostuff/dataset/annotations/val2017/000000214539.png
/data/datasets/cocostuff/dataset/images/val2017/000000020992.jpg /data/datasets/cocostuff/dataset/annotations/val2017/000000020992.png
/data/datasets/cocostuff/dataset/images/val2017/000000306582.jpg /data/datasets/cocostuff/dataset/annotations/val2017/000000306582.png
/data/datasets/cocostuff/dataset/images/val2017/000000542625.jpg /data/datasets/cocostuff/dataset/annotations/val2017/000000542625.png
/data/datasets/cocostuff/dataset/images/val2017/000000151662.jpg /data/datasets/cocostuff/dataset/annotations/val2017/000000151662.png
/data/datasets/cocostuff/dataset/images/val2017/000000578871.jpg /data/datasets/cocostuff/dataset/annotations/val2017/000000578871.png
/data/datasets/cocostuff/dataset/images/val2017/000000305695.jpg /data/datasets/cocostuff/dataset/annotations/val2017/000000305695.png
/data/datasets/cocostuff/dataset/images/val2017/000000479912.jpg /data/datasets/cocostuff/dataset/annotations/val2017/000000479912.png
/data/datasets/cocostuff/dataset/images/val2017/000000007816.jpg /data/datasets/cocostuff/dataset/annotations/val2017/000000007816.png
/data/datasets/cocostuff/dataset/images/val2017/000000376093.jpg /data/datasets/cocostuff/dataset/annotations/val2017/000000376093.png
/data/datasets/cocostuff/dataset/images/val2017/000000332351.jpg /data/datasets/cocostuff/dataset/annotations/val2017/000000332351.png
/data/datasets/cocostuff/dataset/images/val2017/000000393282.jpg /data/datasets/cocostuff/dataset/annotations/val2017/000000393282.png
/data/datasets/cocostuff/dataset/images/val2017/000000463690.jpg /data/datasets/cocostuff/dataset/annotations/val2017/000000463690.png
/data/datasets/cocostuff/dataset/images/val2017/000000110042.jpg /data/datasets/cocostuff/dataset/annotations/val2017/000000110042.png
/data/datasets/cocostuff/dataset/images/val2017/000000343934.jpg /data/datasets/cocostuff/dataset/annotations/val2017/000000343934.png
/data/datasets/cocostuff/dataset/images/val2017/000000245102.jpg /data/datasets/cocostuff/dataset/annotations/val2017/000000245102.png
/data/datasets/cocostuff/dataset/images/val2017/000000475484.jpg /data/datasets/cocostuff/dataset/annotations/val2017/000000475484.png
/data/datasets/cocostuff/dataset/images/val2017/000000191288.jpg /data/datasets/cocostuff/dataset/annotations/val2017/000000191288.png
/data/datasets/cocostuff/dataset/images/val2017/000000022705.jpg /data/datasets/cocostuff/dataset/annotations/val2017/000000022705.png
/data/datasets/cocostuff/dataset/images/val2017/000000575205.jpg /data/datasets/cocostuff/dataset/annotations/val2017/000000575205.png
/data/datasets/cocostuff/dataset/images/val2017/000000463037.jpg /data/datasets/cocostuff/dataset/annotations/val2017/000000463037.png
/data/datasets/cocostuff/dataset/images/val2017/000000453708.jpg /data/datasets/cocostuff/dataset/annotations/val2017/000000453708.png
/data/datasets/cocostuff/dataset/images/val2017/000000541055.jpg /data/datasets/cocostuff/dataset/annotations/val2017/000000541055.png
/data/datasets/cocostuff/dataset/images/val2017/000000122927.jpg /data/datasets/cocostuff/dataset/annotations/val2017/000000122927.png
/data/datasets/cocostuff/dataset/images/val2017/000000245448.jpg /data/datasets/cocostuff/dataset/annotations/val2017/000000245448.png
/data/datasets/cocostuff/dataset/images/val2017/000000376112.jpg /data/datasets/cocostuff/dataset/annotations/val2017/000000376112.png
/data/datasets/cocostuff/dataset/images/val2017/000000376278.jpg /data/datasets/cocostuff/dataset/annotations/val2017/000000376278.png
/data/datasets/cocostuff/dataset/images/val2017/000000002587.jpg /data/datasets/cocostuff/dataset/annotations/val2017/000000002587.png
/data/datasets/cocostuff/dataset/images/val2017/000000127182.jpg /data/datasets/cocostuff/dataset/annotations/val2017/000000127182.png
/data/datasets/cocostuff/dataset/images/val2017/000000284725.jpg /data/datasets/cocostuff/dataset/annotations/val2017/000000284725.png
/data/datasets/cocostuff/dataset/images/val2017/000000509008.jpg /data/datasets/cocostuff/dataset/annotations/val2017/000000509008.png
/data/datasets/cocostuff/dataset/images/val2017/000000007574.jpg /data/datasets/cocostuff/dataset/annotations/val2017/000000007574.png
/data/datasets/cocostuff/dataset/images/val2017/000000147498.jpg /data/datasets/cocostuff/dataset/annotations/val2017/000000147498.png
/data/datasets/cocostuff/dataset/images/val2017/000000446522.jpg /data/datasets/cocostuff/dataset/annotations/val2017/000000446522.png
/data/datasets/cocostuff/dataset/images/val2017/000000358427.jpg /data/datasets/cocostuff/dataset/annotations/val2017/000000358427.png
/data/datasets/cocostuff/dataset/images/val2017/000000513041.jpg /data/datasets/cocostuff/dataset/annotations/val2017/000000513041.png
/data/datasets/cocostuff/dataset/images/val2017/000000351823.jpg /data/datasets/cocostuff/dataset/annotations/val2017/000000351823.png
/data/datasets/cocostuff/dataset/images/val2017/000000098497.jpg /data/datasets/cocostuff/dataset/annotations/val2017/000000098497.png
/data/datasets/cocostuff/dataset/images/val2017/000000347544.jpg /data/datasets/cocostuff/dataset/annotations/val2017/000000347544.png
/data/datasets/cocostuff/dataset/images/val2017/000000244592.jpg /data/datasets/cocostuff/dataset/annotations/val2017/000000244592.png
/data/datasets/cocostuff/dataset/images/val2017/000000394611.jpg /data/datasets/cocostuff/dataset/annotations/val2017/000000394611.png
/data/datasets/cocostuff/dataset/images/val2017/000000532058.jpg /data/datasets/cocostuff/dataset/annotations/val2017/000000532058.png
/data/datasets/cocostuff/dataset/images/val2017/000000473121.jpg /data/datasets/cocostuff/dataset/annotations/val2017/000000473121.png
/data/datasets/cocostuff/dataset/images/val2017/000000498857.jpg /data/datasets/cocostuff/dataset/annotations/val2017/000000498857.png
/data/datasets/cocostuff/dataset/images/val2017/000000295713.jpg /data/datasets/cocostuff/dataset/annotations/val2017/000000295713.png
/data/datasets/cocostuff/dataset/images/val2017/000000379533.jpg /data/datasets/cocostuff/dataset/annotations/val2017/000000379533.png
/data/datasets/cocostuff/dataset/images/val2017/000000336628.jpg /data/datasets/cocostuff/dataset/annotations/val2017/000000336628.png
/data/datasets/cocostuff/dataset/images/val2017/000000530470.jpg /data/datasets/cocostuff/dataset/annotations/val2017/000000530470.png
/data/datasets/cocostuff/dataset/images/val2017/000000265108.jpg /data/datasets/cocostuff/dataset/annotations/val2017/000000265108.png
/data/datasets/cocostuff/dataset/images/val2017/000000270883.jpg /data/datasets/cocostuff/dataset/annotations/val2017/000000270883.png
/data/datasets/cocostuff/dataset/images/val2017/000000579902.jpg /data/datasets/cocostuff/dataset/annotations/val2017/000000579902.png
/data/datasets/cocostuff/dataset/images/val2017/000000322610.jpg /data/datasets/cocostuff/dataset/annotations/val2017/000000322610.png
/data/datasets/cocostuff/dataset/images/val2017/000000338905.jpg /data/datasets/cocostuff/dataset/annotations/val2017/000000338905.png
/data/datasets/cocostuff/dataset/images/val2017/000000236914.jpg /data/datasets/cocostuff/dataset/annotations/val2017/000000236914.png
/data/datasets/cocostuff/dataset/images/val2017/000000390246.jpg /data/datasets/cocostuff/dataset/annotations/val2017/000000390246.png
/data/datasets/cocostuff/dataset/images/val2017/000000244379.jpg /data/datasets/cocostuff/dataset/annotations/val2017/000000244379.png
/data/datasets/cocostuff/dataset/images/val2017/000000243199.jpg /data/datasets/cocostuff/dataset/annotations/val2017/000000243199.png
/data/datasets/cocostuff/dataset/images/val2017/000000230166.jpg /data/datasets/cocostuff/dataset/annotations/val2017/000000230166.png
/data/datasets/cocostuff/dataset/images/val2017/000000043737.jpg /data/datasets/cocostuff/dataset/annotations/val2017/000000043737.png
/data/datasets/cocostuff/dataset/images/val2017/000000032610.jpg /data/datasets/cocostuff/dataset/annotations/val2017/000000032610.png
/data/datasets/cocostuff/dataset/images/val2017/000000255536.jpg /data/datasets/cocostuff/dataset/annotations/val2017/000000255536.png
/data/datasets/cocostuff/dataset/images/val2017/000000553788.jpg /data/datasets/cocostuff/dataset/annotations/val2017/000000553788.png
/data/datasets/cocostuff/dataset/images/val2017/000000499313.jpg /data/datasets/cocostuff/dataset/annotations/val2017/000000499313.png
/data/datasets/cocostuff/dataset/images/val2017/000000557884.jpg /data/datasets/cocostuff/dataset/annotations/val2017/000000557884.png
/data/datasets/cocostuff/dataset/images/val2017/000000170099.jpg /data/datasets/cocostuff/dataset/annotations/val2017/000000170099.png
/data/datasets/cocostuff/dataset/images/val2017/000000130586.jpg /data/datasets/cocostuff/dataset/annotations/val2017/000000130586.png
/data/datasets/cocostuff/dataset/images/val2017/000000532071.jpg /data/datasets/cocostuff/dataset/annotations/val2017/000000532071.png
/data/datasets/cocostuff/dataset/images/val2017/000000138550.jpg /data/datasets/cocostuff/dataset/annotations/val2017/000000138550.png
/data/datasets/cocostuff/dataset/images/val2017/000000368900.jpg /data/datasets/cocostuff/dataset/annotations/val2017/000000368900.png
/data/datasets/cocostuff/dataset/images/val2017/000000523033.jpg /data/datasets/cocostuff/dataset/annotations/val2017/000000523033.png
/data/datasets/cocostuff/dataset/images/val2017/000000421834.jpg /data/datasets/cocostuff/dataset/annotations/val2017/000000421834.png
/data/datasets/cocostuff/dataset/images/val2017/000000425906.jpg /data/datasets/cocostuff/dataset/annotations/val2017/000000425906.png
/data/datasets/cocostuff/dataset/images/val2017/000000375278.jpg /data/datasets/cocostuff/dataset/annotations/val2017/000000375278.png
/data/datasets/cocostuff/dataset/images/val2017/000000178618.jpg /data/datasets/cocostuff/dataset/annotations/val2017/000000178618.png
/data/datasets/cocostuff/dataset/images/val2017/000000248334.jpg /data/datasets/cocostuff/dataset/annotations/val2017/000000248334.png
/data/datasets/cocostuff/dataset/images/val2017/000000300039.jpg /data/datasets/cocostuff/dataset/annotations/val2017/000000300039.png
/data/datasets/cocostuff/dataset/images/val2017/000000369675.jpg /data/datasets/cocostuff/dataset/annotations/val2017/000000369675.png
/data/datasets/cocostuff/dataset/images/val2017/000000071938.jpg /data/datasets/cocostuff/dataset/annotations/val2017/000000071938.png
/data/datasets/cocostuff/dataset/images/val2017/000000321887.jpg /data/datasets/cocostuff/dataset/annotations/val2017/000000321887.png
/data/datasets/cocostuff/dataset/images/val2017/000000504635.jpg /data/datasets/cocostuff/dataset/annotations/val2017/000000504635.png
/data/datasets/cocostuff/dataset/images/val2017/000000082085.jpg /data/datasets/cocostuff/dataset/annotations/val2017/000000082085.png
/data/datasets/cocostuff/dataset/images/val2017/000000249786.jpg /data/datasets/cocostuff/dataset/annotations/val2017/000000249786.png
/data/datasets/cocostuff/dataset/images/val2017/000000438269.jpg /data/datasets/cocostuff/dataset/annotations/val2017/000000438269.png
/data/datasets/cocostuff/dataset/images/val2017/000000363840.jpg /data/datasets/cocostuff/dataset/annotations/val2017/000000363840.png
/data/datasets/cocostuff/dataset/images/val2017/000000153217.jpg /data/datasets/cocostuff/dataset/annotations/val2017/000000153217.png
/data/datasets/cocostuff/dataset/images/val2017/000000249643.jpg /data/datasets/cocostuff/dataset/annotations/val2017/000000249643.png
/data/datasets/cocostuff/dataset/images/val2017/000000459757.jpg /data/datasets/cocostuff/dataset/annotations/val2017/000000459757.png
/data/datasets/cocostuff/dataset/images/val2017/000000338901.jpg /data/datasets/cocostuff/dataset/annotations/val2017/000000338901.png
/data/datasets/cocostuff/dataset/images/val2017/000000009772.jpg /data/datasets/cocostuff/dataset/annotations/val2017/000000009772.png
/data/datasets/cocostuff/dataset/images/val2017/000000021839.jpg /data/datasets/cocostuff/dataset/annotations/val2017/000000021839.png
/data/datasets/cocostuff/dataset/images/val2017/000000267434.jpg /data/datasets/cocostuff/dataset/annotations/val2017/000000267434.png
/data/datasets/cocostuff/dataset/images/val2017/000000522156.jpg /data/datasets/cocostuff/dataset/annotations/val2017/000000522156.png
/data/datasets/cocostuff/dataset/images/val2017/000000182923.jpg /data/datasets/cocostuff/dataset/annotations/val2017/000000182923.png
/data/datasets/cocostuff/dataset/images/val2017/000000228771.jpg /data/datasets/cocostuff/dataset/annotations/val2017/000000228771.png
/data/datasets/cocostuff/dataset/images/val2017/000000357888.jpg /data/datasets/cocostuff/dataset/annotations/val2017/000000357888.png
/data/datasets/cocostuff/dataset/images/val2017/000000458755.jpg /data/datasets/cocostuff/dataset/annotations/val2017/000000458755.png
/data/datasets/cocostuff/dataset/images/val2017/000000544052.jpg /data/datasets/cocostuff/dataset/annotations/val2017/000000544052.png
/data/datasets/cocostuff/dataset/images/val2017/000000515577.jpg /data/datasets/cocostuff/dataset/annotations/val2017/000000515577.png
/data/datasets/cocostuff/dataset/images/val2017/000000017379.jpg /data/datasets/cocostuff/dataset/annotations/val2017/000000017379.png
/data/datasets/cocostuff/dataset/images/val2017/000000121744.jpg /data/datasets/cocostuff/dataset/annotations/val2017/000000121744.png
/data/datasets/cocostuff/dataset/images/val2017/000000474854.jpg /data/datasets/cocostuff/dataset/annotations/val2017/000000474854.png
/data/datasets/cocostuff/dataset/images/val2017/000000222094.jpg /data/datasets/cocostuff/dataset/annotations/val2017/000000222094.png
/data/datasets/cocostuff/dataset/images/val2017/000000395633.jpg /data/datasets/cocostuff/dataset/annotations/val2017/000000395633.png
/data/datasets/cocostuff/dataset/images/val2017/000000116362.jpg /data/datasets/cocostuff/dataset/annotations/val2017/000000116362.png
/data/datasets/cocostuff/dataset/images/val2017/000000252701.jpg /data/datasets/cocostuff/dataset/annotations/val2017/000000252701.png
/data/datasets/cocostuff/dataset/images/val2017/000000079229.jpg /data/datasets/cocostuff/dataset/annotations/val2017/000000079229.png
/data/datasets/cocostuff/dataset/images/val2017/000000343496.jpg /data/datasets/cocostuff/dataset/annotations/val2017/000000343496.png
/data/datasets/cocostuff/dataset/images/val2017/000000338624.jpg /data/datasets/cocostuff/dataset/annotations/val2017/000000338624.png
/data/datasets/cocostuff/dataset/images/val2017/000000488673.jpg /data/datasets/cocostuff/dataset/annotations/val2017/000000488673.png
/data/datasets/cocostuff/dataset/images/val2017/000000207306.jpg /data/datasets/cocostuff/dataset/annotations/val2017/000000207306.png
/data/datasets/cocostuff/dataset/images/val2017/000000312263.jpg /data/datasets/cocostuff/dataset/annotations/val2017/000000312263.png
/data/datasets/cocostuff/dataset/images/val2017/000000318238.jpg /data/datasets/cocostuff/dataset/annotations/val2017/000000318238.png
/data/datasets/cocostuff/dataset/images/val2017/000000222118.jpg /data/datasets/cocostuff/dataset/annotations/val2017/000000222118.png
/data/datasets/cocostuff/dataset/images/val2017/000000417911.jpg /data/datasets/cocostuff/dataset/annotations/val2017/000000417911.png
/data/datasets/cocostuff/dataset/images/val2017/000000069138.jpg /data/datasets/cocostuff/dataset/annotations/val2017/000000069138.png
/data/datasets/cocostuff/dataset/images/val2017/000000272566.jpg /data/datasets/cocostuff/dataset/annotations/val2017/000000272566.png
/data/datasets/cocostuff/dataset/images/val2017/000000040757.jpg /data/datasets/cocostuff/dataset/annotations/val2017/000000040757.png
/data/datasets/cocostuff/dataset/images/val2017/000000453341.jpg /data/datasets/cocostuff/dataset/annotations/val2017/000000453341.png
/data/datasets/cocostuff/dataset/images/val2017/000000470121.jpg /data/datasets/cocostuff/dataset/annotations/val2017/000000470121.png
/data/datasets/cocostuff/dataset/images/val2017/000000047585.jpg /data/datasets/cocostuff/dataset/annotations/val2017/000000047585.png
/data/datasets/cocostuff/dataset/images/val2017/000000228942.jpg /data/datasets/cocostuff/dataset/annotations/val2017/000000228942.png
/data/datasets/cocostuff/dataset/images/val2017/000000158548.jpg /data/datasets/cocostuff/dataset/annotations/val2017/000000158548.png
/data/datasets/cocostuff/dataset/images/val2017/000000091615.jpg /data/datasets/cocostuff/dataset/annotations/val2017/000000091615.png
/data/datasets/cocostuff/dataset/images/val2017/000000034873.jpg /data/datasets/cocostuff/dataset/annotations/val2017/000000034873.png
/data/datasets/cocostuff/dataset/images/val2017/000000385719.jpg /data/datasets/cocostuff/dataset/annotations/val2017/000000385719.png
/data/datasets/cocostuff/dataset/images/val2017/000000139260.jpg /data/datasets/cocostuff/dataset/annotations/val2017/000000139260.png
/data/datasets/cocostuff/dataset/images/val2017/000000201775.jpg /data/datasets/cocostuff/dataset/annotations/val2017/000000201775.png
/data/datasets/cocostuff/dataset/images/val2017/000000255165.jpg /data/datasets/cocostuff/dataset/annotations/val2017/000000255165.png
/data/datasets/cocostuff/dataset/images/val2017/000000343561.jpg /data/datasets/cocostuff/dataset/annotations/val2017/000000343561.png
/data/datasets/cocostuff/dataset/images/val2017/000000036861.jpg /data/datasets/cocostuff/dataset/annotations/val2017/000000036861.png
/data/datasets/cocostuff/dataset/images/val2017/000000018380.jpg /data/datasets/cocostuff/dataset/annotations/val2017/000000018380.png
/data/datasets/cocostuff/dataset/images/val2017/000000227898.jpg /data/datasets/cocostuff/dataset/annotations/val2017/000000227898.png
/data/datasets/cocostuff/dataset/images/val2017/000000200421.jpg /data/datasets/cocostuff/dataset/annotations/val2017/000000200421.png
/data/datasets/cocostuff/dataset/images/val2017/000000057149.jpg /data/datasets/cocostuff/dataset/annotations/val2017/000000057149.png
/data/datasets/cocostuff/dataset/images/val2017/000000334530.jpg /data/datasets/cocostuff/dataset/annotations/val2017/000000334530.png
/data/datasets/cocostuff/dataset/images/val2017/000000099053.jpg /data/datasets/cocostuff/dataset/annotations/val2017/000000099053.png
/data/datasets/cocostuff/dataset/images/val2017/000000391375.jpg /data/datasets/cocostuff/dataset/annotations/val2017/000000391375.png
/data/datasets/cocostuff/dataset/images/val2017/000000024021.jpg /data/datasets/cocostuff/dataset/annotations/val2017/000000024021.png
/data/datasets/cocostuff/dataset/images/val2017/000000032081.jpg /data/datasets/cocostuff/dataset/annotations/val2017/000000032081.png
/data/datasets/cocostuff/dataset/images/val2017/000000161642.jpg /data/datasets/cocostuff/dataset/annotations/val2017/000000161642.png
/data/datasets/cocostuff/dataset/images/val2017/000000578500.jpg /data/datasets/cocostuff/dataset/annotations/val2017/000000578500.png
/data/datasets/cocostuff/dataset/images/val2017/000000279541.jpg /data/datasets/cocostuff/dataset/annotations/val2017/000000279541.png
/data/datasets/cocostuff/dataset/images/val2017/000000178028.jpg /data/datasets/cocostuff/dataset/annotations/val2017/000000178028.png
/data/datasets/cocostuff/dataset/images/val2017/000000372819.jpg /data/datasets/cocostuff/dataset/annotations/val2017/000000372819.png
/data/datasets/cocostuff/dataset/images/val2017/000000454067.jpg /data/datasets/cocostuff/dataset/annotations/val2017/000000454067.png
/data/datasets/cocostuff/dataset/images/val2017/000000209753.jpg /data/datasets/cocostuff/dataset/annotations/val2017/000000209753.png
/data/datasets/cocostuff/dataset/images/val2017/000000519039.jpg /data/datasets/cocostuff/dataset/annotations/val2017/000000519039.png
/data/datasets/cocostuff/dataset/images/val2017/000000179285.jpg /data/datasets/cocostuff/dataset/annotations/val2017/000000179285.png
/data/datasets/cocostuff/dataset/images/val2017/000000460494.jpg /data/datasets/cocostuff/dataset/annotations/val2017/000000460494.png
/data/datasets/cocostuff/dataset/images/val2017/000000560312.jpg /data/datasets/cocostuff/dataset/annotations/val2017/000000560312.png
/data/datasets/cocostuff/dataset/images/val2017/000000085089.jpg /data/datasets/cocostuff/dataset/annotations/val2017/000000085089.png
/data/datasets/cocostuff/dataset/images/val2017/000000492110.jpg /data/datasets/cocostuff/dataset/annotations/val2017/000000492110.png
/data/datasets/cocostuff/dataset/images/val2017/000000277051.jpg /data/datasets/cocostuff/dataset/annotations/val2017/000000277051.png
/data/datasets/cocostuff/dataset/images/val2017/000000344611.jpg /data/datasets/cocostuff/dataset/annotations/val2017/000000344611.png
/data/datasets/cocostuff/dataset/images/val2017/000000371677.jpg /data/datasets/cocostuff/dataset/annotations/val2017/000000371677.png
/data/datasets/cocostuff/dataset/images/val2017/000000489014.jpg /data/datasets/cocostuff/dataset/annotations/val2017/000000489014.png
/data/datasets/cocostuff/dataset/images/val2017/000000279769.jpg /data/datasets/cocostuff/dataset/annotations/val2017/000000279769.png
/data/datasets/cocostuff/dataset/images/val2017/000000435081.jpg /data/datasets/cocostuff/dataset/annotations/val2017/000000435081.png
/data/datasets/cocostuff/dataset/images/val2017/000000427997.jpg /data/datasets/cocostuff/dataset/annotations/val2017/000000427997.png
/data/datasets/cocostuff/dataset/images/val2017/000000574810.jpg /data/datasets/cocostuff/dataset/annotations/val2017/000000574810.png
/data/datasets/cocostuff/dataset/images/val2017/000000128748.jpg /data/datasets/cocostuff/dataset/annotations/val2017/000000128748.png
/data/datasets/cocostuff/dataset/images/val2017/000000331569.jpg /data/datasets/cocostuff/dataset/annotations/val2017/000000331569.png
/data/datasets/cocostuff/dataset/images/val2017/000000379476.jpg /data/datasets/cocostuff/dataset/annotations/val2017/000000379476.png
/data/datasets/cocostuff/dataset/images/val2017/000000436883.jpg /data/datasets/cocostuff/dataset/annotations/val2017/000000436883.png
/data/datasets/cocostuff/dataset/images/val2017/000000576052.jpg /data/datasets/cocostuff/dataset/annotations/val2017/000000576052.png
/data/datasets/cocostuff/dataset/images/val2017/000000279887.jpg /data/datasets/cocostuff/dataset/annotations/val2017/000000279887.png
/data/datasets/cocostuff/dataset/images/val2017/000000427338.jpg /data/datasets/cocostuff/dataset/annotations/val2017/000000427338.png
/data/datasets/cocostuff/dataset/images/val2017/000000159977.jpg /data/datasets/cocostuff/dataset/annotations/val2017/000000159977.png
/data/datasets/cocostuff/dataset/images/val2017/000000445248.jpg /data/datasets/cocostuff/dataset/annotations/val2017/000000445248.png
/data/datasets/cocostuff/dataset/images/val2017/000000209757.jpg /data/datasets/cocostuff/dataset/annotations/val2017/000000209757.png
/data/datasets/cocostuff/dataset/images/val2017/000000554838.jpg /data/datasets/cocostuff/dataset/annotations/val2017/000000554838.png
/data/datasets/cocostuff/dataset/images/val2017/000000512248.jpg /data/datasets/cocostuff/dataset/annotations/val2017/000000512248.png
/data/datasets/cocostuff/dataset/images/val2017/000000489305.jpg /data/datasets/cocostuff/dataset/annotations/val2017/000000489305.png
/data/datasets/cocostuff/dataset/images/val2017/000000406570.jpg /data/datasets/cocostuff/dataset/annotations/val2017/000000406570.png
/data/datasets/cocostuff/dataset/images/val2017/000000356612.jpg /data/datasets/cocostuff/dataset/annotations/val2017/000000356612.png
/data/datasets/cocostuff/dataset/images/val2017/000000157756.jpg /data/datasets/cocostuff/dataset/annotations/val2017/000000157756.png
/data/datasets/cocostuff/dataset/images/val2017/000000424349.jpg /data/datasets/cocostuff/dataset/annotations/val2017/000000424349.png
/data/datasets/cocostuff/dataset/images/val2017/000000180188.jpg /data/datasets/cocostuff/dataset/annotations/val2017/000000180188.png
/data/datasets/cocostuff/dataset/images/val2017/000000561465.jpg /data/datasets/cocostuff/dataset/annotations/val2017/000000561465.png
/data/datasets/cocostuff/dataset/images/val2017/000000020059.jpg /data/datasets/cocostuff/dataset/annotations/val2017/000000020059.png
/data/datasets/cocostuff/dataset/images/val2017/000000100283.jpg /data/datasets/cocostuff/dataset/annotations/val2017/000000100283.png
/data/datasets/cocostuff/dataset/images/val2017/000000203580.jpg /data/datasets/cocostuff/dataset/annotations/val2017/000000203580.png
/data/datasets/cocostuff/dataset/images/val2017/000000333237.jpg /data/datasets/cocostuff/dataset/annotations/val2017/000000333237.png
/data/datasets/cocostuff/dataset/images/val2017/000000479155.jpg /data/datasets/cocostuff/dataset/annotations/val2017/000000479155.png
/data/datasets/cocostuff/dataset/images/val2017/000000398028.jpg /data/datasets/cocostuff/dataset/annotations/val2017/000000398028.png
/data/datasets/cocostuff/dataset/images/val2017/000000545594.jpg /data/datasets/cocostuff/dataset/annotations/val2017/000000545594.png
/data/datasets/cocostuff/dataset/images/val2017/000000250619.jpg /data/datasets/cocostuff/dataset/annotations/val2017/000000250619.png
/data/datasets/cocostuff/dataset/images/val2017/000000323799.jpg /data/datasets/cocostuff/dataset/annotations/val2017/000000323799.png
/data/datasets/cocostuff/dataset/images/val2017/000000408696.jpg /data/datasets/cocostuff/dataset/annotations/val2017/000000408696.png
/data/datasets/cocostuff/dataset/images/val2017/000000440184.jpg /data/datasets/cocostuff/dataset/annotations/val2017/000000440184.png
/data/datasets/cocostuff/dataset/images/val2017/000000407518.jpg /data/datasets/cocostuff/dataset/annotations/val2017/000000407518.png
/data/datasets/cocostuff/dataset/images/val2017/000000519611.jpg /data/datasets/cocostuff/dataset/annotations/val2017/000000519611.png
/data/datasets/cocostuff/dataset/images/val2017/000000111179.jpg /data/datasets/cocostuff/dataset/annotations/val2017/000000111179.png
/data/datasets/cocostuff/dataset/images/val2017/000000433243.jpg /data/datasets/cocostuff/dataset/annotations/val2017/000000433243.png
/data/datasets/cocostuff/dataset/images/val2017/000000514508.jpg /data/datasets/cocostuff/dataset/annotations/val2017/000000514508.png
/data/datasets/cocostuff/dataset/images/val2017/000000335328.jpg /data/datasets/cocostuff/dataset/annotations/val2017/000000335328.png
/data/datasets/cocostuff/dataset/images/val2017/000000196843.jpg /data/datasets/cocostuff/dataset/annotations/val2017/000000196843.png
/data/datasets/cocostuff/dataset/images/val2017/000000527960.jpg /data/datasets/cocostuff/dataset/annotations/val2017/000000527960.png
/data/datasets/cocostuff/dataset/images/val2017/000000573943.jpg /data/datasets/cocostuff/dataset/annotations/val2017/000000573943.png
/data/datasets/cocostuff/dataset/images/val2017/000000519569.jpg /data/datasets/cocostuff/dataset/annotations/val2017/000000519569.png
/data/datasets/cocostuff/dataset/images/val2017/000000117645.jpg /data/datasets/cocostuff/dataset/annotations/val2017/000000117645.png
/data/datasets/cocostuff/dataset/images/val2017/000000109441.jpg /data/datasets/cocostuff/dataset/annotations/val2017/000000109441.png
/data/datasets/cocostuff/dataset/images/val2017/000000100489.jpg /data/datasets/cocostuff/dataset/annotations/val2017/000000100489.png
/data/datasets/cocostuff/dataset/images/val2017/000000074256.jpg /data/datasets/cocostuff/dataset/annotations/val2017/000000074256.png
/data/datasets/cocostuff/dataset/images/val2017/000000333745.jpg /data/datasets/cocostuff/dataset/annotations/val2017/000000333745.png
/data/datasets/cocostuff/dataset/images/val2017/000000163611.jpg /data/datasets/cocostuff/dataset/annotations/val2017/000000163611.png
/data/datasets/cocostuff/dataset/images/val2017/000000136772.jpg /data/datasets/cocostuff/dataset/annotations/val2017/000000136772.png
/data/datasets/cocostuff/dataset/images/val2017/000000185472.jpg /data/datasets/cocostuff/dataset/annotations/val2017/000000185472.png
/data/datasets/cocostuff/dataset/images/val2017/000000206025.jpg /data/datasets/cocostuff/dataset/annotations/val2017/000000206025.png
/data/datasets/cocostuff/dataset/images/val2017/000000475064.jpg /data/datasets/cocostuff/dataset/annotations/val2017/000000475064.png
/data/datasets/cocostuff/dataset/images/val2017/000000138979.jpg /data/datasets/cocostuff/dataset/annotations/val2017/000000138979.png
/data/datasets/cocostuff/dataset/images/val2017/000000339823.jpg /data/datasets/cocostuff/dataset/annotations/val2017/000000339823.png
/data/datasets/cocostuff/dataset/images/val2017/000000486438.jpg /data/datasets/cocostuff/dataset/annotations/val2017/000000486438.png
/data/datasets/cocostuff/dataset/images/val2017/000000326542.jpg /data/datasets/cocostuff/dataset/annotations/val2017/000000326542.png
/data/datasets/cocostuff/dataset/images/val2017/000000235064.jpg /data/datasets/cocostuff/dataset/annotations/val2017/000000235064.png
/data/datasets/cocostuff/dataset/images/val2017/000000123131.jpg /data/datasets/cocostuff/dataset/annotations/val2017/000000123131.png
/data/datasets/cocostuff/dataset/images/val2017/000000439522.jpg /data/datasets/cocostuff/dataset/annotations/val2017/000000439522.png
/data/datasets/cocostuff/dataset/images/val2017/000000375493.jpg /data/datasets/cocostuff/dataset/annotations/val2017/000000375493.png
/data/datasets/cocostuff/dataset/images/val2017/000000412887.jpg /data/datasets/cocostuff/dataset/annotations/val2017/000000412887.png
/data/datasets/cocostuff/dataset/images/val2017/000000194940.jpg /data/datasets/cocostuff/dataset/annotations/val2017/000000194940.png
/data/datasets/cocostuff/dataset/images/val2017/000000066231.jpg /data/datasets/cocostuff/dataset/annotations/val2017/000000066231.png
/data/datasets/cocostuff/dataset/images/val2017/000000012576.jpg /data/datasets/cocostuff/dataset/annotations/val2017/000000012576.png
/data/datasets/cocostuff/dataset/images/val2017/000000539143.jpg /data/datasets/cocostuff/dataset/annotations/val2017/000000539143.png
/data/datasets/cocostuff/dataset/images/val2017/000000458663.jpg /data/datasets/cocostuff/dataset/annotations/val2017/000000458663.png
/data/datasets/cocostuff/dataset/images/val2017/000000451150.jpg /data/datasets/cocostuff/dataset/annotations/val2017/000000451150.png
/data/datasets/cocostuff/dataset/images/val2017/000000339442.jpg /data/datasets/cocostuff/dataset/annotations/val2017/000000339442.png
/data/datasets/cocostuff/dataset/images/val2017/000000476787.jpg /data/datasets/cocostuff/dataset/annotations/val2017/000000476787.png
/data/datasets/cocostuff/dataset/images/val2017/000000301718.jpg /data/datasets/cocostuff/dataset/annotations/val2017/000000301718.png
/data/datasets/cocostuff/dataset/images/val2017/000000217614.jpg /data/datasets/cocostuff/dataset/annotations/val2017/000000217614.png
/data/datasets/cocostuff/dataset/images/val2017/000000334309.jpg /data/datasets/cocostuff/dataset/annotations/val2017/000000334309.png
/data/datasets/cocostuff/dataset/images/val2017/000000269196.jpg /data/datasets/cocostuff/dataset/annotations/val2017/000000269196.png
/data/datasets/cocostuff/dataset/images/val2017/000000570756.jpg /data/datasets/cocostuff/dataset/annotations/val2017/000000570756.png
/data/datasets/cocostuff/dataset/images/val2017/000000331075.jpg /data/datasets/cocostuff/dataset/annotations/val2017/000000331075.png
/data/datasets/cocostuff/dataset/images/val2017/000000389812.jpg /data/datasets/cocostuff/dataset/annotations/val2017/000000389812.png
/data/datasets/cocostuff/dataset/images/val2017/000000297830.jpg /data/datasets/cocostuff/dataset/annotations/val2017/000000297830.png
/data/datasets/cocostuff/dataset/images/val2017/000000109916.jpg /data/datasets/cocostuff/dataset/annotations/val2017/000000109916.png
/data/datasets/cocostuff/dataset/images/val2017/000000185409.jpg /data/datasets/cocostuff/dataset/annotations/val2017/000000185409.png
/data/datasets/cocostuff/dataset/images/val2017/000000197022.jpg /data/datasets/cocostuff/dataset/annotations/val2017/000000197022.png
/data/datasets/cocostuff/dataset/images/val2017/000000512929.jpg /data/datasets/cocostuff/dataset/annotations/val2017/000000512929.png
/data/datasets/cocostuff/dataset/images/val2017/000000559707.jpg /data/datasets/cocostuff/dataset/annotations/val2017/000000559707.png
/data/datasets/cocostuff/dataset/images/val2017/000000065485.jpg /data/datasets/cocostuff/dataset/annotations/val2017/000000065485.png
/data/datasets/cocostuff/dataset/images/val2017/000000386912.jpg /data/datasets/cocostuff/dataset/annotations/val2017/000000386912.png
/data/datasets/cocostuff/dataset/images/val2017/000000158956.jpg /data/datasets/cocostuff/dataset/annotations/val2017/000000158956.png
/data/datasets/cocostuff/dataset/images/val2017/000000377575.jpg /data/datasets/cocostuff/dataset/annotations/val2017/000000377575.png
/data/datasets/cocostuff/dataset/images/val2017/000000304404.jpg /data/datasets/cocostuff/dataset/annotations/val2017/000000304404.png
/data/datasets/cocostuff/dataset/images/val2017/000000375763.jpg /data/datasets/cocostuff/dataset/annotations/val2017/000000375763.png
/data/datasets/cocostuff/dataset/images/val2017/000000458109.jpg /data/datasets/cocostuff/dataset/annotations/val2017/000000458109.png
/data/datasets/cocostuff/dataset/images/val2017/000000170191.jpg /data/datasets/cocostuff/dataset/annotations/val2017/000000170191.png
/data/datasets/cocostuff/dataset/images/val2017/000000136715.jpg /data/datasets/cocostuff/dataset/annotations/val2017/000000136715.png
/data/datasets/cocostuff/dataset/images/val2017/000000004795.jpg /data/datasets/cocostuff/dataset/annotations/val2017/000000004795.png
/data/datasets/cocostuff/dataset/images/val2017/000000182417.jpg /data/datasets/cocostuff/dataset/annotations/val2017/000000182417.png
/data/datasets/cocostuff/dataset/images/val2017/000000412240.jpg /data/datasets/cocostuff/dataset/annotations/val2017/000000412240.png
/data/datasets/cocostuff/dataset/images/val2017/000000277020.jpg /data/datasets/cocostuff/dataset/annotations/val2017/000000277020.png
/data/datasets/cocostuff/dataset/images/val2017/000000180135.jpg /data/datasets/cocostuff/dataset/annotations/val2017/000000180135.png
/data/datasets/cocostuff/dataset/images/val2017/000000492077.jpg /data/datasets/cocostuff/dataset/annotations/val2017/000000492077.png
/data/datasets/cocostuff/dataset/images/val2017/000000574520.jpg /data/datasets/cocostuff/dataset/annotations/val2017/000000574520.png
/data/datasets/cocostuff/dataset/images/val2017/000000162035.jpg /data/datasets/cocostuff/dataset/annotations/val2017/000000162035.png
/data/datasets/cocostuff/dataset/images/val2017/000000190007.jpg /data/datasets/cocostuff/dataset/annotations/val2017/000000190007.png
/data/datasets/cocostuff/dataset/images/val2017/000000050638.jpg /data/datasets/cocostuff/dataset/annotations/val2017/000000050638.png
/data/datasets/cocostuff/dataset/images/val2017/000000460929.jpg /data/datasets/cocostuff/dataset/annotations/val2017/000000460929.png
/data/datasets/cocostuff/dataset/images/val2017/000000325114.jpg /data/datasets/cocostuff/dataset/annotations/val2017/000000325114.png
/data/datasets/cocostuff/dataset/images/val2017/000000312549.jpg /data/datasets/cocostuff/dataset/annotations/val2017/000000312549.png
/data/datasets/cocostuff/dataset/images/val2017/000000108495.jpg /data/datasets/cocostuff/dataset/annotations/val2017/000000108495.png
/data/datasets/cocostuff/dataset/images/val2017/000000361506.jpg /data/datasets/cocostuff/dataset/annotations/val2017/000000361506.png
/data/datasets/cocostuff/dataset/images/val2017/000000127263.jpg /data/datasets/cocostuff/dataset/annotations/val2017/000000127263.png
/data/datasets/cocostuff/dataset/images/val2017/000000495054.jpg /data/datasets/cocostuff/dataset/annotations/val2017/000000495054.png
/data/datasets/cocostuff/dataset/images/val2017/000000286458.jpg /data/datasets/cocostuff/dataset/annotations/val2017/000000286458.png
/data/datasets/cocostuff/dataset/images/val2017/000000060932.jpg /data/datasets/cocostuff/dataset/annotations/val2017/000000060932.png
/data/datasets/cocostuff/dataset/images/val2017/000000348488.jpg /data/datasets/cocostuff/dataset/annotations/val2017/000000348488.png
/data/datasets/cocostuff/dataset/images/val2017/000000458702.jpg /data/datasets/cocostuff/dataset/annotations/val2017/000000458702.png
/data/datasets/cocostuff/dataset/images/val2017/000000446703.jpg /data/datasets/cocostuff/dataset/annotations/val2017/000000446703.png
/data/datasets/cocostuff/dataset/images/val2017/000000335658.jpg /data/datasets/cocostuff/dataset/annotations/val2017/000000335658.png
/data/datasets/cocostuff/dataset/images/val2017/000000262487.jpg /data/datasets/cocostuff/dataset/annotations/val2017/000000262487.png
/data/datasets/cocostuff/dataset/images/val2017/000000491613.jpg /data/datasets/cocostuff/dataset/annotations/val2017/000000491613.png
/data/datasets/cocostuff/dataset/images/val2017/000000190236.jpg /data/datasets/cocostuff/dataset/annotations/val2017/000000190236.png
/data/datasets/cocostuff/dataset/images/val2017/000000527616.jpg /data/datasets/cocostuff/dataset/annotations/val2017/000000527616.png
/data/datasets/cocostuff/dataset/images/val2017/000000520910.jpg /data/datasets/cocostuff/dataset/annotations/val2017/000000520910.png
/data/datasets/cocostuff/dataset/images/val2017/000000371472.jpg /data/datasets/cocostuff/dataset/annotations/val2017/000000371472.png
/data/datasets/cocostuff/dataset/images/val2017/000000304365.jpg /data/datasets/cocostuff/dataset/annotations/val2017/000000304365.png
/data/datasets/cocostuff/dataset/images/val2017/000000286994.jpg /data/datasets/cocostuff/dataset/annotations/val2017/000000286994.png
/data/datasets/cocostuff/dataset/images/val2017/000000533958.jpg /data/datasets/cocostuff/dataset/annotations/val2017/000000533958.png
/data/datasets/cocostuff/dataset/images/val2017/000000436315.jpg /data/datasets/cocostuff/dataset/annotations/val2017/000000436315.png
/data/datasets/cocostuff/dataset/images/val2017/000000444142.jpg /data/datasets/cocostuff/dataset/annotations/val2017/000000444142.png
/data/datasets/cocostuff/dataset/images/val2017/000000392722.jpg /data/datasets/cocostuff/dataset/annotations/val2017/000000392722.png
/data/datasets/cocostuff/dataset/images/val2017/000000566042.jpg /data/datasets/cocostuff/dataset/annotations/val2017/000000566042.png
/data/datasets/cocostuff/dataset/images/val2017/000000472030.jpg /data/datasets/cocostuff/dataset/annotations/val2017/000000472030.png
/data/datasets/cocostuff/dataset/images/val2017/000000535608.jpg /data/datasets/cocostuff/dataset/annotations/val2017/000000535608.png
/data/datasets/cocostuff/dataset/images/val2017/000000474028.jpg /data/datasets/cocostuff/dataset/annotations/val2017/000000474028.png
/data/datasets/cocostuff/dataset/images/val2017/000000357081.jpg /data/datasets/cocostuff/dataset/annotations/val2017/000000357081.png
/data/datasets/cocostuff/dataset/images/val2017/000000477805.jpg /data/datasets/cocostuff/dataset/annotations/val2017/000000477805.png
/data/datasets/cocostuff/dataset/images/val2017/000000521259.jpg /data/datasets/cocostuff/dataset/annotations/val2017/000000521259.png
/data/datasets/cocostuff/dataset/images/val2017/000000030675.jpg /data/datasets/cocostuff/dataset/annotations/val2017/000000030675.png
/data/datasets/cocostuff/dataset/images/val2017/000000349302.jpg /data/datasets/cocostuff/dataset/annotations/val2017/000000349302.png
/data/datasets/cocostuff/dataset/images/val2017/000000231831.jpg /data/datasets/cocostuff/dataset/annotations/val2017/000000231831.png
/data/datasets/cocostuff/dataset/images/val2017/000000489764.jpg /data/datasets/cocostuff/dataset/annotations/val2017/000000489764.png
/data/datasets/cocostuff/dataset/images/val2017/000000153529.jpg /data/datasets/cocostuff/dataset/annotations/val2017/000000153529.png
/data/datasets/cocostuff/dataset/images/val2017/000000044279.jpg /data/datasets/cocostuff/dataset/annotations/val2017/000000044279.png
/data/datasets/cocostuff/dataset/images/val2017/000000159458.jpg /data/datasets/cocostuff/dataset/annotations/val2017/000000159458.png
/data/datasets/cocostuff/dataset/images/val2017/000000474039.jpg /data/datasets/cocostuff/dataset/annotations/val2017/000000474039.png
/data/datasets/cocostuff/dataset/images/val2017/000000064084.jpg /data/datasets/cocostuff/dataset/annotations/val2017/000000064084.png
/data/datasets/cocostuff/dataset/images/val2017/000000248111.jpg /data/datasets/cocostuff/dataset/annotations/val2017/000000248111.png
/data/datasets/cocostuff/dataset/images/val2017/000000522007.jpg /data/datasets/cocostuff/dataset/annotations/val2017/000000522007.png
/data/datasets/cocostuff/dataset/images/val2017/000000065798.jpg /data/datasets/cocostuff/dataset/annotations/val2017/000000065798.png
/data/datasets/cocostuff/dataset/images/val2017/000000183965.jpg /data/datasets/cocostuff/dataset/annotations/val2017/000000183965.png
/data/datasets/cocostuff/dataset/images/val2017/000000013177.jpg /data/datasets/cocostuff/dataset/annotations/val2017/000000013177.png
/data/datasets/cocostuff/dataset/images/val2017/000000029187.jpg /data/datasets/cocostuff/dataset/annotations/val2017/000000029187.png
/data/datasets/cocostuff/dataset/images/val2017/000000140840.jpg /data/datasets/cocostuff/dataset/annotations/val2017/000000140840.png
/data/datasets/cocostuff/dataset/images/val2017/000000047828.jpg /data/datasets/cocostuff/dataset/annotations/val2017/000000047828.png
/data/datasets/cocostuff/dataset/images/val2017/000000059598.jpg /data/datasets/cocostuff/dataset/annotations/val2017/000000059598.png
/data/datasets/cocostuff/dataset/images/val2017/000000181542.jpg /data/datasets/cocostuff/dataset/annotations/val2017/000000181542.png
/data/datasets/cocostuff/dataset/images/val2017/000000351559.jpg /data/datasets/cocostuff/dataset/annotations/val2017/000000351559.png
/data/datasets/cocostuff/dataset/images/val2017/000000243204.jpg /data/datasets/cocostuff/dataset/annotations/val2017/000000243204.png
/data/datasets/cocostuff/dataset/images/val2017/000000024610.jpg /data/datasets/cocostuff/dataset/annotations/val2017/000000024610.png
/data/datasets/cocostuff/dataset/images/val2017/000000508101.jpg /data/datasets/cocostuff/dataset/annotations/val2017/000000508101.png
/data/datasets/cocostuff/dataset/images/val2017/000000062353.jpg /data/datasets/cocostuff/dataset/annotations/val2017/000000062353.png
/data/datasets/cocostuff/dataset/images/val2017/000000213224.jpg /data/datasets/cocostuff/dataset/annotations/val2017/000000213224.png
/data/datasets/cocostuff/dataset/images/val2017/000000152120.jpg /data/datasets/cocostuff/dataset/annotations/val2017/000000152120.png
/data/datasets/cocostuff/dataset/images/val2017/000000303893.jpg /data/datasets/cocostuff/dataset/annotations/val2017/000000303893.png
/data/datasets/cocostuff/dataset/images/val2017/000000572956.jpg /data/datasets/cocostuff/dataset/annotations/val2017/000000572956.png
/data/datasets/cocostuff/dataset/images/val2017/000000416885.jpg /data/datasets/cocostuff/dataset/annotations/val2017/000000416885.png
/data/datasets/cocostuff/dataset/images/val2017/000000163314.jpg /data/datasets/cocostuff/dataset/annotations/val2017/000000163314.png
/data/datasets/cocostuff/dataset/images/val2017/000000276055.jpg /data/datasets/cocostuff/dataset/annotations/val2017/000000276055.png
/data/datasets/cocostuff/dataset/images/val2017/000000515445.jpg /data/datasets/cocostuff/dataset/annotations/val2017/000000515445.png
/data/datasets/cocostuff/dataset/images/val2017/000000167572.jpg /data/datasets/cocostuff/dataset/annotations/val2017/000000167572.png
/data/datasets/cocostuff/dataset/images/val2017/000000068409.jpg /data/datasets/cocostuff/dataset/annotations/val2017/000000068409.png
/data/datasets/cocostuff/dataset/images/val2017/000000376442.jpg /data/datasets/cocostuff/dataset/annotations/val2017/000000376442.png
/data/datasets/cocostuff/dataset/images/val2017/000000017178.jpg /data/datasets/cocostuff/dataset/annotations/val2017/000000017178.png
/data/datasets/cocostuff/dataset/images/val2017/000000066926.jpg /data/datasets/cocostuff/dataset/annotations/val2017/000000066926.png
/data/datasets/cocostuff/dataset/images/val2017/000000557501.jpg /data/datasets/cocostuff/dataset/annotations/val2017/000000557501.png
/data/datasets/cocostuff/dataset/images/val2017/000000258793.jpg /data/datasets/cocostuff/dataset/annotations/val2017/000000258793.png
/data/datasets/cocostuff/dataset/images/val2017/000000110884.jpg /data/datasets/cocostuff/dataset/annotations/val2017/000000110884.png
/data/datasets/cocostuff/dataset/images/val2017/000000453860.jpg /data/datasets/cocostuff/dataset/annotations/val2017/000000453860.png
/data/datasets/cocostuff/dataset/images/val2017/000000242724.jpg /data/datasets/cocostuff/dataset/annotations/val2017/000000242724.png
/data/datasets/cocostuff/dataset/images/val2017/000000545730.jpg /data/datasets/cocostuff/dataset/annotations/val2017/000000545730.png
/data/datasets/cocostuff/dataset/images/val2017/000000176606.jpg /data/datasets/cocostuff/dataset/annotations/val2017/000000176606.png
/data/datasets/cocostuff/dataset/images/val2017/000000120572.jpg /data/datasets/cocostuff/dataset/annotations/val2017/000000120572.png
/data/datasets/cocostuff/dataset/images/val2017/000000035770.jpg /data/datasets/cocostuff/dataset/annotations/val2017/000000035770.png
/data/datasets/cocostuff/dataset/images/val2017/000000544519.jpg /data/datasets/cocostuff/dataset/annotations/val2017/000000544519.png
/data/datasets/cocostuff/dataset/images/val2017/000000369037.jpg /data/datasets/cocostuff/dataset/annotations/val2017/000000369037.png
/data/datasets/cocostuff/dataset/images/val2017/000000330369.jpg /data/datasets/cocostuff/dataset/annotations/val2017/000000330369.png
/data/datasets/cocostuff/dataset/images/val2017/000000050811.jpg /data/datasets/cocostuff/dataset/annotations/val2017/000000050811.png
/data/datasets/cocostuff/dataset/images/val2017/000000226154.jpg /data/datasets/cocostuff/dataset/annotations/val2017/000000226154.png
/data/datasets/cocostuff/dataset/images/val2017/000000345397.jpg /data/datasets/cocostuff/dataset/annotations/val2017/000000345397.png
/data/datasets/cocostuff/dataset/images/val2017/000000126592.jpg /data/datasets/cocostuff/dataset/annotations/val2017/000000126592.png
/data/datasets/cocostuff/dataset/images/val2017/000000271402.jpg /data/datasets/cocostuff/dataset/annotations/val2017/000000271402.png
/data/datasets/cocostuff/dataset/images/val2017/000000130599.jpg /data/datasets/cocostuff/dataset/annotations/val2017/000000130599.png
/data/datasets/cocostuff/dataset/images/val2017/000000289393.jpg /data/datasets/cocostuff/dataset/annotations/val2017/000000289393.png
/data/datasets/cocostuff/dataset/images/val2017/000000072281.jpg /data/datasets/cocostuff/dataset/annotations/val2017/000000072281.png
/data/datasets/cocostuff/dataset/images/val2017/000000196185.jpg /data/datasets/cocostuff/dataset/annotations/val2017/000000196185.png
/data/datasets/cocostuff/dataset/images/val2017/000000459634.jpg /data/datasets/cocostuff/dataset/annotations/val2017/000000459634.png
/data/datasets/cocostuff/dataset/images/val2017/000000005060.jpg /data/datasets/cocostuff/dataset/annotations/val2017/000000005060.png
/data/datasets/cocostuff/dataset/images/val2017/000000463542.jpg /data/datasets/cocostuff/dataset/annotations/val2017/000000463542.png
/data/datasets/cocostuff/dataset/images/val2017/000000253386.jpg /data/datasets/cocostuff/dataset/annotations/val2017/000000253386.png
/data/datasets/cocostuff/dataset/images/val2017/000000417085.jpg /data/datasets/cocostuff/dataset/annotations/val2017/000000417085.png
/data/datasets/cocostuff/dataset/images/val2017/000000133819.jpg /data/datasets/cocostuff/dataset/annotations/val2017/000000133819.png
/data/datasets/cocostuff/dataset/images/val2017/000000378139.jpg /data/datasets/cocostuff/dataset/annotations/val2017/000000378139.png
/data/datasets/cocostuff/dataset/images/val2017/000000404249.jpg /data/datasets/cocostuff/dataset/annotations/val2017/000000404249.png
/data/datasets/cocostuff/dataset/images/val2017/000000237517.jpg /data/datasets/cocostuff/dataset/annotations/val2017/000000237517.png
/data/datasets/cocostuff/dataset/images/val2017/000000147740.jpg /data/datasets/cocostuff/dataset/annotations/val2017/000000147740.png
/data/datasets/cocostuff/dataset/images/val2017/000000290248.jpg /data/datasets/cocostuff/dataset/annotations/val2017/000000290248.png
/data/datasets/cocostuff/dataset/images/val2017/000000214720.jpg /data/datasets/cocostuff/dataset/annotations/val2017/000000214720.png
/data/datasets/cocostuff/dataset/images/val2017/000000368456.jpg /data/datasets/cocostuff/dataset/annotations/val2017/000000368456.png
/data/datasets/cocostuff/dataset/images/val2017/000000299887.jpg /data/datasets/cocostuff/dataset/annotations/val2017/000000299887.png
/data/datasets/cocostuff/dataset/images/val2017/000000227187.jpg /data/datasets/cocostuff/dataset/annotations/val2017/000000227187.png
/data/datasets/cocostuff/dataset/images/val2017/000000525286.jpg /data/datasets/cocostuff/dataset/annotations/val2017/000000525286.png
/data/datasets/cocostuff/dataset/images/val2017/000000292488.jpg /data/datasets/cocostuff/dataset/annotations/val2017/000000292488.png
/data/datasets/cocostuff/dataset/images/val2017/000000434479.jpg /data/datasets/cocostuff/dataset/annotations/val2017/000000434479.png
/data/datasets/cocostuff/dataset/images/val2017/000000129492.jpg /data/datasets/cocostuff/dataset/annotations/val2017/000000129492.png
/data/datasets/cocostuff/dataset/images/val2017/000000066135.jpg /data/datasets/cocostuff/dataset/annotations/val2017/000000066135.png
/data/datasets/cocostuff/dataset/images/val2017/000000106266.jpg /data/datasets/cocostuff/dataset/annotations/val2017/000000106266.png
/data/datasets/cocostuff/dataset/images/val2017/000000107554.jpg /data/datasets/cocostuff/dataset/annotations/val2017/000000107554.png
/data/datasets/cocostuff/dataset/images/val2017/000000463730.jpg /data/datasets/cocostuff/dataset/annotations/val2017/000000463730.png
/data/datasets/cocostuff/dataset/images/val2017/000000203488.jpg /data/datasets/cocostuff/dataset/annotations/val2017/000000203488.png
/data/datasets/cocostuff/dataset/images/val2017/000000357978.jpg /data/datasets/cocostuff/dataset/annotations/val2017/000000357978.png
/data/datasets/cocostuff/dataset/images/val2017/000000476491.jpg /data/datasets/cocostuff/dataset/annotations/val2017/000000476491.png
/data/datasets/cocostuff/dataset/images/val2017/000000104666.jpg /data/datasets/cocostuff/dataset/annotations/val2017/000000104666.png
/data/datasets/cocostuff/dataset/images/val2017/000000367228.jpg /data/datasets/cocostuff/dataset/annotations/val2017/000000367228.png
/data/datasets/cocostuff/dataset/images/val2017/000000485480.jpg /data/datasets/cocostuff/dataset/annotations/val2017/000000485480.png
/data/datasets/cocostuff/dataset/images/val2017/000000356432.jpg /data/datasets/cocostuff/dataset/annotations/val2017/000000356432.png
/data/datasets/cocostuff/dataset/images/val2017/000000501523.jpg /data/datasets/cocostuff/dataset/annotations/val2017/000000501523.png
/data/datasets/cocostuff/dataset/images/val2017/000000289702.jpg /data/datasets/cocostuff/dataset/annotations/val2017/000000289702.png
/data/datasets/cocostuff/dataset/images/val2017/000000347174.jpg /data/datasets/cocostuff/dataset/annotations/val2017/000000347174.png
/data/datasets/cocostuff/dataset/images/val2017/000000482436.jpg /data/datasets/cocostuff/dataset/annotations/val2017/000000482436.png
/data/datasets/cocostuff/dataset/images/val2017/000000445834.jpg /data/datasets/cocostuff/dataset/annotations/val2017/000000445834.png
/data/datasets/cocostuff/dataset/images/val2017/000000405306.jpg /data/datasets/cocostuff/dataset/annotations/val2017/000000405306.png
/data/datasets/cocostuff/dataset/images/val2017/000000378453.jpg /data/datasets/cocostuff/dataset/annotations/val2017/000000378453.png
/data/datasets/cocostuff/dataset/images/val2017/000000509014.jpg /data/datasets/cocostuff/dataset/annotations/val2017/000000509014.png
/data/datasets/cocostuff/dataset/images/val2017/000000312489.jpg /data/datasets/cocostuff/dataset/annotations/val2017/000000312489.png
/data/datasets/cocostuff/dataset/images/val2017/000000466567.jpg /data/datasets/cocostuff/dataset/annotations/val2017/000000466567.png
/data/datasets/cocostuff/dataset/images/val2017/000000334521.jpg /data/datasets/cocostuff/dataset/annotations/val2017/000000334521.png
/data/datasets/cocostuff/dataset/images/val2017/000000296231.jpg /data/datasets/cocostuff/dataset/annotations/val2017/000000296231.png
/data/datasets/cocostuff/dataset/images/val2017/000000361238.jpg /data/datasets/cocostuff/dataset/annotations/val2017/000000361238.png
/data/datasets/cocostuff/dataset/images/val2017/000000300659.jpg /data/datasets/cocostuff/dataset/annotations/val2017/000000300659.png
/data/datasets/cocostuff/dataset/images/val2017/000000054967.jpg /data/datasets/cocostuff/dataset/annotations/val2017/000000054967.png
/data/datasets/cocostuff/dataset/images/val2017/000000348481.jpg /data/datasets/cocostuff/dataset/annotations/val2017/000000348481.png
/data/datasets/cocostuff/dataset/images/val2017/000000237984.jpg /data/datasets/cocostuff/dataset/annotations/val2017/000000237984.png
/data/datasets/cocostuff/dataset/images/val2017/000000127624.jpg /data/datasets/cocostuff/dataset/annotations/val2017/000000127624.png
/data/datasets/cocostuff/dataset/images/val2017/000000269866.jpg /data/datasets/cocostuff/dataset/annotations/val2017/000000269866.png
/data/datasets/cocostuff/dataset/images/val2017/000000112378.jpg /data/datasets/cocostuff/dataset/annotations/val2017/000000112378.png
/data/datasets/cocostuff/dataset/images/val2017/000000038210.jpg /data/datasets/cocostuff/dataset/annotations/val2017/000000038210.png
/data/datasets/cocostuff/dataset/images/val2017/000000383842.jpg /data/datasets/cocostuff/dataset/annotations/val2017/000000383842.png
/data/datasets/cocostuff/dataset/images/val2017/000000048564.jpg /data/datasets/cocostuff/dataset/annotations/val2017/000000048564.png
/data/datasets/cocostuff/dataset/images/val2017/000000484351.jpg /data/datasets/cocostuff/dataset/annotations/val2017/000000484351.png
/data/datasets/cocostuff/dataset/images/val2017/000000569917.jpg /data/datasets/cocostuff/dataset/annotations/val2017/000000569917.png
/data/datasets/cocostuff/dataset/images/val2017/000000561366.jpg /data/datasets/cocostuff/dataset/annotations/val2017/000000561366.png
/data/datasets/cocostuff/dataset/images/val2017/000000550797.jpg /data/datasets/cocostuff/dataset/annotations/val2017/000000550797.png
/data/datasets/cocostuff/dataset/images/val2017/000000208363.jpg /data/datasets/cocostuff/dataset/annotations/val2017/000000208363.png
/data/datasets/cocostuff/dataset/images/val2017/000000397639.jpg /data/datasets/cocostuff/dataset/annotations/val2017/000000397639.png
/data/datasets/cocostuff/dataset/images/val2017/000000155571.jpg /data/datasets/cocostuff/dataset/annotations/val2017/000000155571.png
/data/datasets/cocostuff/dataset/images/val2017/000000256407.jpg /data/datasets/cocostuff/dataset/annotations/val2017/000000256407.png
/data/datasets/cocostuff/dataset/images/val2017/000000050145.jpg /data/datasets/cocostuff/dataset/annotations/val2017/000000050145.png
/data/datasets/cocostuff/dataset/images/val2017/000000567740.jpg /data/datasets/cocostuff/dataset/annotations/val2017/000000567740.png
/data/datasets/cocostuff/dataset/images/val2017/000000530975.jpg /data/datasets/cocostuff/dataset/annotations/val2017/000000530975.png
/data/datasets/cocostuff/dataset/images/val2017/000000022623.jpg /data/datasets/cocostuff/dataset/annotations/val2017/000000022623.png
/data/datasets/cocostuff/dataset/images/val2017/000000023034.jpg /data/datasets/cocostuff/dataset/annotations/val2017/000000023034.png
/data/datasets/cocostuff/dataset/images/val2017/000000231879.jpg /data/datasets/cocostuff/dataset/annotations/val2017/000000231879.png
/data/datasets/cocostuff/dataset/images/val2017/000000293200.jpg /data/datasets/cocostuff/dataset/annotations/val2017/000000293200.png
/data/datasets/cocostuff/dataset/images/val2017/000000286849.jpg /data/datasets/cocostuff/dataset/annotations/val2017/000000286849.png
/data/datasets/cocostuff/dataset/images/val2017/000000068078.jpg /data/datasets/cocostuff/dataset/annotations/val2017/000000068078.png
/data/datasets/cocostuff/dataset/images/val2017/000000266892.jpg /data/datasets/cocostuff/dataset/annotations/val2017/000000266892.png
/data/datasets/cocostuff/dataset/images/val2017/000000165257.jpg /data/datasets/cocostuff/dataset/annotations/val2017/000000165257.png
/data/datasets/cocostuff/dataset/images/val2017/000000107094.jpg /data/datasets/cocostuff/dataset/annotations/val2017/000000107094.png
/data/datasets/cocostuff/dataset/images/val2017/000000431876.jpg /data/datasets/cocostuff/dataset/annotations/val2017/000000431876.png
/data/datasets/cocostuff/dataset/images/val2017/000000038048.jpg /data/datasets/cocostuff/dataset/annotations/val2017/000000038048.png
/data/datasets/cocostuff/dataset/images/val2017/000000014380.jpg /data/datasets/cocostuff/dataset/annotations/val2017/000000014380.png
/data/datasets/cocostuff/dataset/images/val2017/000000223188.jpg /data/datasets/cocostuff/dataset/annotations/val2017/000000223188.png
/data/datasets/cocostuff/dataset/images/val2017/000000337498.jpg /data/datasets/cocostuff/dataset/annotations/val2017/000000337498.png
/data/datasets/cocostuff/dataset/images/val2017/000000173057.jpg /data/datasets/cocostuff/dataset/annotations/val2017/000000173057.png
/data/datasets/cocostuff/dataset/images/val2017/000000346703.jpg /data/datasets/cocostuff/dataset/annotations/val2017/000000346703.png
/data/datasets/cocostuff/dataset/images/val2017/000000138639.jpg /data/datasets/cocostuff/dataset/annotations/val2017/000000138639.png
/data/datasets/cocostuff/dataset/images/val2017/000000497628.jpg /data/datasets/cocostuff/dataset/annotations/val2017/000000497628.png
/data/datasets/cocostuff/dataset/images/val2017/000000449603.jpg /data/datasets/cocostuff/dataset/annotations/val2017/000000449603.png
/data/datasets/cocostuff/dataset/images/val2017/000000463522.jpg /data/datasets/cocostuff/dataset/annotations/val2017/000000463522.png
/data/datasets/cocostuff/dataset/images/val2017/000000369771.jpg /data/datasets/cocostuff/dataset/annotations/val2017/000000369771.png
/data/datasets/cocostuff/dataset/images/val2017/000000152771.jpg /data/datasets/cocostuff/dataset/annotations/val2017/000000152771.png
/data/datasets/cocostuff/dataset/images/val2017/000000245764.jpg /data/datasets/cocostuff/dataset/annotations/val2017/000000245764.png
/data/datasets/cocostuff/dataset/images/val2017/000000013291.jpg /data/datasets/cocostuff/dataset/annotations/val2017/000000013291.png
/data/datasets/cocostuff/dataset/images/val2017/000000311190.jpg /data/datasets/cocostuff/dataset/annotations/val2017/000000311190.png
/data/datasets/cocostuff/dataset/images/val2017/000000144932.jpg /data/datasets/cocostuff/dataset/annotations/val2017/000000144932.png
/data/datasets/cocostuff/dataset/images/val2017/000000169169.jpg /data/datasets/cocostuff/dataset/annotations/val2017/000000169169.png
/data/datasets/cocostuff/dataset/images/val2017/000000133418.jpg /data/datasets/cocostuff/dataset/annotations/val2017/000000133418.png
/data/datasets/cocostuff/dataset/images/val2017/000000234607.jpg /data/datasets/cocostuff/dataset/annotations/val2017/000000234607.png
/data/datasets/cocostuff/dataset/images/val2017/000000519522.jpg /data/datasets/cocostuff/dataset/annotations/val2017/000000519522.png
/data/datasets/cocostuff/dataset/images/val2017/000000354829.jpg /data/datasets/cocostuff/dataset/annotations/val2017/000000354829.png
/data/datasets/cocostuff/dataset/images/val2017/000000055150.jpg /data/datasets/cocostuff/dataset/annotations/val2017/000000055150.png
/data/datasets/cocostuff/dataset/images/val2017/000000420281.jpg /data/datasets/cocostuff/dataset/annotations/val2017/000000420281.png
/data/datasets/cocostuff/dataset/images/val2017/000000193743.jpg /data/datasets/cocostuff/dataset/annotations/val2017/000000193743.png
/data/datasets/cocostuff/dataset/images/val2017/000000250127.jpg /data/datasets/cocostuff/dataset/annotations/val2017/000000250127.png
/data/datasets/cocostuff/dataset/images/val2017/000000253433.jpg /data/datasets/cocostuff/dataset/annotations/val2017/000000253433.png
/data/datasets/cocostuff/dataset/images/val2017/000000130826.jpg /data/datasets/cocostuff/dataset/annotations/val2017/000000130826.png
/data/datasets/cocostuff/dataset/images/val2017/000000498709.jpg /data/datasets/cocostuff/dataset/annotations/val2017/000000498709.png
/data/datasets/cocostuff/dataset/images/val2017/000000532901.jpg /data/datasets/cocostuff/dataset/annotations/val2017/000000532901.png
/data/datasets/cocostuff/dataset/images/val2017/000000023899.jpg /data/datasets/cocostuff/dataset/annotations/val2017/000000023899.png
/data/datasets/cocostuff/dataset/images/val2017/000000080949.jpg /data/datasets/cocostuff/dataset/annotations/val2017/000000080949.png
/data/datasets/cocostuff/dataset/images/val2017/000000482917.jpg /data/datasets/cocostuff/dataset/annotations/val2017/000000482917.png
/data/datasets/cocostuff/dataset/images/val2017/000000406997.jpg /data/datasets/cocostuff/dataset/annotations/val2017/000000406997.png
/data/datasets/cocostuff/dataset/images/val2017/000000407868.jpg /data/datasets/cocostuff/dataset/annotations/val2017/000000407868.png
/data/datasets/cocostuff/dataset/images/val2017/000000412894.jpg /data/datasets/cocostuff/dataset/annotations/val2017/000000412894.png
/data/datasets/cocostuff/dataset/images/val2017/000000289343.jpg /data/datasets/cocostuff/dataset/annotations/val2017/000000289343.png
/data/datasets/cocostuff/dataset/images/val2017/000000477288.jpg /data/datasets/cocostuff/dataset/annotations/val2017/000000477288.png
/data/datasets/cocostuff/dataset/images/val2017/000000535306.jpg /data/datasets/cocostuff/dataset/annotations/val2017/000000535306.png
/data/datasets/cocostuff/dataset/images/val2017/000000236690.jpg /data/datasets/cocostuff/dataset/annotations/val2017/000000236690.png
/data/datasets/cocostuff/dataset/images/val2017/000000029984.jpg /data/datasets/cocostuff/dataset/annotations/val2017/000000029984.png
/data/datasets/cocostuff/dataset/images/val2017/000000377946.jpg /data/datasets/cocostuff/dataset/annotations/val2017/000000377946.png
/data/datasets/cocostuff/dataset/images/val2017/000000466085.jpg /data/datasets/cocostuff/dataset/annotations/val2017/000000466085.png
/data/datasets/cocostuff/dataset/images/val2017/000000246436.jpg /data/datasets/cocostuff/dataset/annotations/val2017/000000246436.png
/data/datasets/cocostuff/dataset/images/val2017/000000124636.jpg /data/datasets/cocostuff/dataset/annotations/val2017/000000124636.png
/data/datasets/cocostuff/dataset/images/val2017/000000210032.jpg /data/datasets/cocostuff/dataset/annotations/val2017/000000210032.png
/data/datasets/cocostuff/dataset/images/val2017/000000531135.jpg /data/datasets/cocostuff/dataset/annotations/val2017/000000531135.png
/data/datasets/cocostuff/dataset/images/val2017/000000179112.jpg /data/datasets/cocostuff/dataset/annotations/val2017/000000179112.png
/data/datasets/cocostuff/dataset/images/val2017/000000252332.jpg /data/datasets/cocostuff/dataset/annotations/val2017/000000252332.png
/data/datasets/cocostuff/dataset/images/val2017/000000340930.jpg /data/datasets/cocostuff/dataset/annotations/val2017/000000340930.png
/data/datasets/cocostuff/dataset/images/val2017/000000164637.jpg /data/datasets/cocostuff/dataset/annotations/val2017/000000164637.png
/data/datasets/cocostuff/dataset/images/val2017/000000219271.jpg /data/datasets/cocostuff/dataset/annotations/val2017/000000219271.png
/data/datasets/cocostuff/dataset/images/val2017/000000021465.jpg /data/datasets/cocostuff/dataset/annotations/val2017/000000021465.png
/data/datasets/cocostuff/dataset/images/val2017/000000177539.jpg /data/datasets/cocostuff/dataset/annotations/val2017/000000177539.png
/data/datasets/cocostuff/dataset/images/val2017/000000485895.jpg /data/datasets/cocostuff/dataset/annotations/val2017/000000485895.png
/data/datasets/cocostuff/dataset/images/val2017/000000092053.jpg /data/datasets/cocostuff/dataset/annotations/val2017/000000092053.png
/data/datasets/cocostuff/dataset/images/val2017/000000488075.jpg /data/datasets/cocostuff/dataset/annotations/val2017/000000488075.png
/data/datasets/cocostuff/dataset/images/val2017/000000359135.jpg /data/datasets/cocostuff/dataset/annotations/val2017/000000359135.png
/data/datasets/cocostuff/dataset/images/val2017/000000447789.jpg /data/datasets/cocostuff/dataset/annotations/val2017/000000447789.png
/data/datasets/cocostuff/dataset/images/val2017/000000569976.jpg /data/datasets/cocostuff/dataset/annotations/val2017/000000569976.png
/data/datasets/cocostuff/dataset/images/val2017/000000396729.jpg /data/datasets/cocostuff/dataset/annotations/val2017/000000396729.png
/data/datasets/cocostuff/dataset/images/val2017/000000420916.jpg /data/datasets/cocostuff/dataset/annotations/val2017/000000420916.png
/data/datasets/cocostuff/dataset/images/val2017/000000566436.jpg /data/datasets/cocostuff/dataset/annotations/val2017/000000566436.png
/data/datasets/cocostuff/dataset/images/val2017/000000130465.jpg /data/datasets/cocostuff/dataset/annotations/val2017/000000130465.png
/data/datasets/cocostuff/dataset/images/val2017/000000513567.jpg /data/datasets/cocostuff/dataset/annotations/val2017/000000513567.png
/data/datasets/cocostuff/dataset/images/val2017/000000353518.jpg /data/datasets/cocostuff/dataset/annotations/val2017/000000353518.png
/data/datasets/cocostuff/dataset/images/val2017/000000362716.jpg /data/datasets/cocostuff/dataset/annotations/val2017/000000362716.png
/data/datasets/cocostuff/dataset/images/val2017/000000212072.jpg /data/datasets/cocostuff/dataset/annotations/val2017/000000212072.png
/data/datasets/cocostuff/dataset/images/val2017/000000017115.jpg /data/datasets/cocostuff/dataset/annotations/val2017/000000017115.png
/data/datasets/cocostuff/dataset/images/val2017/000000166918.jpg /data/datasets/cocostuff/dataset/annotations/val2017/000000166918.png
/data/datasets/cocostuff/dataset/images/val2017/000000422670.jpg /data/datasets/cocostuff/dataset/annotations/val2017/000000422670.png
/data/datasets/cocostuff/dataset/images/val2017/000000404479.jpg /data/datasets/cocostuff/dataset/annotations/val2017/000000404479.png
/data/datasets/cocostuff/dataset/images/val2017/000000479448.jpg /data/datasets/cocostuff/dataset/annotations/val2017/000000479448.png
/data/datasets/cocostuff/dataset/images/val2017/000000070158.jpg /data/datasets/cocostuff/dataset/annotations/val2017/000000070158.png
/data/datasets/cocostuff/dataset/images/val2017/000000210273.jpg /data/datasets/cocostuff/dataset/annotations/val2017/000000210273.png
/data/datasets/cocostuff/dataset/images/val2017/000000301061.jpg /data/datasets/cocostuff/dataset/annotations/val2017/000000301061.png
/data/datasets/cocostuff/dataset/images/val2017/000000414676.jpg /data/datasets/cocostuff/dataset/annotations/val2017/000000414676.png
/data/datasets/cocostuff/dataset/images/val2017/000000185292.jpg /data/datasets/cocostuff/dataset/annotations/val2017/000000185292.png
/data/datasets/cocostuff/dataset/images/val2017/000000070739.jpg /data/datasets/cocostuff/dataset/annotations/val2017/000000070739.png
/data/datasets/cocostuff/dataset/images/val2017/000000319100.jpg /data/datasets/cocostuff/dataset/annotations/val2017/000000319100.png
/data/datasets/cocostuff/dataset/images/val2017/000000263966.jpg /data/datasets/cocostuff/dataset/annotations/val2017/000000263966.png
/data/datasets/cocostuff/dataset/images/val2017/000000036494.jpg /data/datasets/cocostuff/dataset/annotations/val2017/000000036494.png
/data/datasets/cocostuff/dataset/images/val2017/000000080932.jpg /data/datasets/cocostuff/dataset/annotations/val2017/000000080932.png
/data/datasets/cocostuff/dataset/images/val2017/000000432898.jpg /data/datasets/cocostuff/dataset/annotations/val2017/000000432898.png
/data/datasets/cocostuff/dataset/images/val2017/000000159282.jpg /data/datasets/cocostuff/dataset/annotations/val2017/000000159282.png
/data/datasets/cocostuff/dataset/images/val2017/000000068833.jpg /data/datasets/cocostuff/dataset/annotations/val2017/000000068833.png
/data/datasets/cocostuff/dataset/images/val2017/000000570448.jpg /data/datasets/cocostuff/dataset/annotations/val2017/000000570448.png
/data/datasets/cocostuff/dataset/images/val2017/000000402774.jpg /data/datasets/cocostuff/dataset/annotations/val2017/000000402774.png
/data/datasets/cocostuff/dataset/images/val2017/000000197528.jpg /data/datasets/cocostuff/dataset/annotations/val2017/000000197528.png
/data/datasets/cocostuff/dataset/images/val2017/000000309938.jpg /data/datasets/cocostuff/dataset/annotations/val2017/000000309938.png
/data/datasets/cocostuff/dataset/images/val2017/000000469192.jpg /data/datasets/cocostuff/dataset/annotations/val2017/000000469192.png
/data/datasets/cocostuff/dataset/images/val2017/000000477623.jpg /data/datasets/cocostuff/dataset/annotations/val2017/000000477623.png
/data/datasets/cocostuff/dataset/images/val2017/000000419379.jpg /data/datasets/cocostuff/dataset/annotations/val2017/000000419379.png
/data/datasets/cocostuff/dataset/images/val2017/000000345385.jpg /data/datasets/cocostuff/dataset/annotations/val2017/000000345385.png
/data/datasets/cocostuff/dataset/images/val2017/000000485802.jpg /data/datasets/cocostuff/dataset/annotations/val2017/000000485802.png
/data/datasets/cocostuff/dataset/images/val2017/000000402096.jpg /data/datasets/cocostuff/dataset/annotations/val2017/000000402096.png
/data/datasets/cocostuff/dataset/images/val2017/000000263403.jpg /data/datasets/cocostuff/dataset/annotations/val2017/000000263403.png
/data/datasets/cocostuff/dataset/images/val2017/000000273551.jpg /data/datasets/cocostuff/dataset/annotations/val2017/000000273551.png
/data/datasets/cocostuff/dataset/images/val2017/000000416170.jpg /data/datasets/cocostuff/dataset/annotations/val2017/000000416170.png
/data/datasets/cocostuff/dataset/images/val2017/000000226058.jpg /data/datasets/cocostuff/dataset/annotations/val2017/000000226058.png
/data/datasets/cocostuff/dataset/images/val2017/000000246968.jpg /data/datasets/cocostuff/dataset/annotations/val2017/000000246968.png
/data/datasets/cocostuff/dataset/images/val2017/000000025139.jpg /data/datasets/cocostuff/dataset/annotations/val2017/000000025139.png
/data/datasets/cocostuff/dataset/images/val2017/000000367386.jpg /data/datasets/cocostuff/dataset/annotations/val2017/000000367386.png
/data/datasets/cocostuff/dataset/images/val2017/000000064718.jpg /data/datasets/cocostuff/dataset/annotations/val2017/000000064718.png
/data/datasets/cocostuff/dataset/images/val2017/000000127955.jpg /data/datasets/cocostuff/dataset/annotations/val2017/000000127955.png
/data/datasets/cocostuff/dataset/images/val2017/000000393093.jpg /data/datasets/cocostuff/dataset/annotations/val2017/000000393093.png
/data/datasets/cocostuff/dataset/images/val2017/000000322724.jpg /data/datasets/cocostuff/dataset/annotations/val2017/000000322724.png
/data/datasets/cocostuff/dataset/images/val2017/000000291551.jpg /data/datasets/cocostuff/dataset/annotations/val2017/000000291551.png
/data/datasets/cocostuff/dataset/images/val2017/000000439426.jpg /data/datasets/cocostuff/dataset/annotations/val2017/000000439426.png
/data/datasets/cocostuff/dataset/images/val2017/000000186624.jpg /data/datasets/cocostuff/dataset/annotations/val2017/000000186624.png
/data/datasets/cocostuff/dataset/images/val2017/000000489046.jpg /data/datasets/cocostuff/dataset/annotations/val2017/000000489046.png
/data/datasets/cocostuff/dataset/images/val2017/000000084664.jpg /data/datasets/cocostuff/dataset/annotations/val2017/000000084664.png
/data/datasets/cocostuff/dataset/images/val2017/000000338304.jpg /data/datasets/cocostuff/dataset/annotations/val2017/000000338304.png
/data/datasets/cocostuff/dataset/images/val2017/000000385190.jpg /data/datasets/cocostuff/dataset/annotations/val2017/000000385190.png
/data/datasets/cocostuff/dataset/images/val2017/000000254016.jpg /data/datasets/cocostuff/dataset/annotations/val2017/000000254016.png
/data/datasets/cocostuff/dataset/images/val2017/000000180011.jpg /data/datasets/cocostuff/dataset/annotations/val2017/000000180011.png
/data/datasets/cocostuff/dataset/images/val2017/000000121031.jpg /data/datasets/cocostuff/dataset/annotations/val2017/000000121031.png
/data/datasets/cocostuff/dataset/images/val2017/000000226147.jpg /data/datasets/cocostuff/dataset/annotations/val2017/000000226147.png
/data/datasets/cocostuff/dataset/images/val2017/000000032038.jpg /data/datasets/cocostuff/dataset/annotations/val2017/000000032038.png
/data/datasets/cocostuff/dataset/images/val2017/000000440171.jpg /data/datasets/cocostuff/dataset/annotations/val2017/000000440171.png
/data/datasets/cocostuff/dataset/images/val2017/000000177357.jpg /data/datasets/cocostuff/dataset/annotations/val2017/000000177357.png
/data/datasets/cocostuff/dataset/images/val2017/000000249129.jpg /data/datasets/cocostuff/dataset/annotations/val2017/000000249129.png
/data/datasets/cocostuff/dataset/images/val2017/000000472298.jpg /data/datasets/cocostuff/dataset/annotations/val2017/000000472298.png
/data/datasets/cocostuff/dataset/images/val2017/000000461751.jpg /data/datasets/cocostuff/dataset/annotations/val2017/000000461751.png
/data/datasets/cocostuff/dataset/images/val2017/000000239041.jpg /data/datasets/cocostuff/dataset/annotations/val2017/000000239041.png
/data/datasets/cocostuff/dataset/images/val2017/000000426329.jpg /data/datasets/cocostuff/dataset/annotations/val2017/000000426329.png
/data/datasets/cocostuff/dataset/images/val2017/000000491130.jpg /data/datasets/cocostuff/dataset/annotations/val2017/000000491130.png
/data/datasets/cocostuff/dataset/images/val2017/000000177213.jpg /data/datasets/cocostuff/dataset/annotations/val2017/000000177213.png
/data/datasets/cocostuff/dataset/images/val2017/000000280918.jpg /data/datasets/cocostuff/dataset/annotations/val2017/000000280918.png
/data/datasets/cocostuff/dataset/images/val2017/000000248752.jpg /data/datasets/cocostuff/dataset/annotations/val2017/000000248752.png
/data/datasets/cocostuff/dataset/images/val2017/000000190307.jpg /data/datasets/cocostuff/dataset/annotations/val2017/000000190307.png
/data/datasets/cocostuff/dataset/images/val2017/000000127270.jpg /data/datasets/cocostuff/dataset/annotations/val2017/000000127270.png
/data/datasets/cocostuff/dataset/images/val2017/000000436551.jpg /data/datasets/cocostuff/dataset/annotations/val2017/000000436551.png
/data/datasets/cocostuff/dataset/images/val2017/000000520659.jpg /data/datasets/cocostuff/dataset/annotations/val2017/000000520659.png
/data/datasets/cocostuff/dataset/images/val2017/000000521819.jpg /data/datasets/cocostuff/dataset/annotations/val2017/000000521819.png
/data/datasets/cocostuff/dataset/images/val2017/000000304817.jpg /data/datasets/cocostuff/dataset/annotations/val2017/000000304817.png
/data/datasets/cocostuff/dataset/images/val2017/000000486040.jpg /data/datasets/cocostuff/dataset/annotations/val2017/000000486040.png
/data/datasets/cocostuff/dataset/images/val2017/000000281447.jpg /data/datasets/cocostuff/dataset/annotations/val2017/000000281447.png
/data/datasets/cocostuff/dataset/images/val2017/000000365655.jpg /data/datasets/cocostuff/dataset/annotations/val2017/000000365655.png
/data/datasets/cocostuff/dataset/images/val2017/000000342006.jpg /data/datasets/cocostuff/dataset/annotations/val2017/000000342006.png
/data/datasets/cocostuff/dataset/images/val2017/000000093717.jpg /data/datasets/cocostuff/dataset/annotations/val2017/000000093717.png
/data/datasets/cocostuff/dataset/images/val2017/000000541664.jpg /data/datasets/cocostuff/dataset/annotations/val2017/000000541664.png
/data/datasets/cocostuff/dataset/images/val2017/000000396903.jpg /data/datasets/cocostuff/dataset/annotations/val2017/000000396903.png
/data/datasets/cocostuff/dataset/images/val2017/000000456394.jpg /data/datasets/cocostuff/dataset/annotations/val2017/000000456394.png
/data/datasets/cocostuff/dataset/images/val2017/000000213830.jpg /data/datasets/cocostuff/dataset/annotations/val2017/000000213830.png
/data/datasets/cocostuff/dataset/images/val2017/000000204186.jpg /data/datasets/cocostuff/dataset/annotations/val2017/000000204186.png
/data/datasets/cocostuff/dataset/images/val2017/000000113051.jpg /data/datasets/cocostuff/dataset/annotations/val2017/000000113051.png
/data/datasets/cocostuff/dataset/images/val2017/000000456292.jpg /data/datasets/cocostuff/dataset/annotations/val2017/000000456292.png
/data/datasets/cocostuff/dataset/images/val2017/000000087244.jpg /data/datasets/cocostuff/dataset/annotations/val2017/000000087244.png
/data/datasets/cocostuff/dataset/images/val2017/000000382009.jpg /data/datasets/cocostuff/dataset/annotations/val2017/000000382009.png
/data/datasets/cocostuff/dataset/images/val2017/000000327701.jpg /data/datasets/cocostuff/dataset/annotations/val2017/000000327701.png
/data/datasets/cocostuff/dataset/images/val2017/000000545407.jpg /data/datasets/cocostuff/dataset/annotations/val2017/000000545407.png
/data/datasets/cocostuff/dataset/images/val2017/000000431568.jpg /data/datasets/cocostuff/dataset/annotations/val2017/000000431568.png
/data/datasets/cocostuff/dataset/images/val2017/000000028449.jpg /data/datasets/cocostuff/dataset/annotations/val2017/000000028449.png
/data/datasets/cocostuff/dataset/images/val2017/000000110211.jpg /data/datasets/cocostuff/dataset/annotations/val2017/000000110211.png
/data/datasets/cocostuff/dataset/images/val2017/000000281687.jpg /data/datasets/cocostuff/dataset/annotations/val2017/000000281687.png
/data/datasets/cocostuff/dataset/images/val2017/000000012062.jpg /data/datasets/cocostuff/dataset/annotations/val2017/000000012062.png
/data/datasets/cocostuff/dataset/images/val2017/000000524850.jpg /data/datasets/cocostuff/dataset/annotations/val2017/000000524850.png
/data/datasets/cocostuff/dataset/images/val2017/000000350405.jpg /data/datasets/cocostuff/dataset/annotations/val2017/000000350405.png
/data/datasets/cocostuff/dataset/images/val2017/000000283412.jpg /data/datasets/cocostuff/dataset/annotations/val2017/000000283412.png
/data/datasets/cocostuff/dataset/images/val2017/000000522889.jpg /data/datasets/cocostuff/dataset/annotations/val2017/000000522889.png
/data/datasets/cocostuff/dataset/images/val2017/000000192871.jpg /data/datasets/cocostuff/dataset/annotations/val2017/000000192871.png
/data/datasets/cocostuff/dataset/images/val2017/000000231169.jpg /data/datasets/cocostuff/dataset/annotations/val2017/000000231169.png
/data/datasets/cocostuff/dataset/images/val2017/000000173371.jpg /data/datasets/cocostuff/dataset/annotations/val2017/000000173371.png
/data/datasets/cocostuff/dataset/images/val2017/000000389316.jpg /data/datasets/cocostuff/dataset/annotations/val2017/000000389316.png
/data/datasets/cocostuff/dataset/images/val2017/000000132408.jpg /data/datasets/cocostuff/dataset/annotations/val2017/000000132408.png
/data/datasets/cocostuff/dataset/images/val2017/000000223130.jpg /data/datasets/cocostuff/dataset/annotations/val2017/000000223130.png
/data/datasets/cocostuff/dataset/images/val2017/000000528314.jpg /data/datasets/cocostuff/dataset/annotations/val2017/000000528314.png
/data/datasets/cocostuff/dataset/images/val2017/000000284991.jpg /data/datasets/cocostuff/dataset/annotations/val2017/000000284991.png
/data/datasets/cocostuff/dataset/images/val2017/000000565563.jpg /data/datasets/cocostuff/dataset/annotations/val2017/000000565563.png
/data/datasets/cocostuff/dataset/images/val2017/000000078915.jpg /data/datasets/cocostuff/dataset/annotations/val2017/000000078915.png
/data/datasets/cocostuff/dataset/images/val2017/000000249025.jpg /data/datasets/cocostuff/dataset/annotations/val2017/000000249025.png
/data/datasets/cocostuff/dataset/images/val2017/000000053505.jpg /data/datasets/cocostuff/dataset/annotations/val2017/000000053505.png
/data/datasets/cocostuff/dataset/images/val2017/000000139883.jpg /data/datasets/cocostuff/dataset/annotations/val2017/000000139883.png
/data/datasets/cocostuff/dataset/images/val2017/000000176847.jpg /data/datasets/cocostuff/dataset/annotations/val2017/000000176847.png
/data/datasets/cocostuff/dataset/images/val2017/000000390826.jpg /data/datasets/cocostuff/dataset/annotations/val2017/000000390826.png
/data/datasets/cocostuff/dataset/images/val2017/000000512194.jpg /data/datasets/cocostuff/dataset/annotations/val2017/000000512194.png
/data/datasets/cocostuff/dataset/images/val2017/000000145620.jpg /data/datasets/cocostuff/dataset/annotations/val2017/000000145620.png
/data/datasets/cocostuff/dataset/images/val2017/000000206411.jpg /data/datasets/cocostuff/dataset/annotations/val2017/000000206411.png
/data/datasets/cocostuff/dataset/images/val2017/000000360137.jpg /data/datasets/cocostuff/dataset/annotations/val2017/000000360137.png
/data/datasets/cocostuff/dataset/images/val2017/000000168330.jpg /data/datasets/cocostuff/dataset/annotations/val2017/000000168330.png
/data/datasets/cocostuff/dataset/images/val2017/000000316054.jpg /data/datasets/cocostuff/dataset/annotations/val2017/000000316054.png
/data/datasets/cocostuff/dataset/images/val2017/000000343937.jpg /data/datasets/cocostuff/dataset/annotations/val2017/000000343937.png
/data/datasets/cocostuff/dataset/images/val2017/000000371042.jpg /data/datasets/cocostuff/dataset/annotations/val2017/000000371042.png
/data/datasets/cocostuff/dataset/images/val2017/000000455157.jpg /data/datasets/cocostuff/dataset/annotations/val2017/000000455157.png
/data/datasets/cocostuff/dataset/images/val2017/000000293474.jpg /data/datasets/cocostuff/dataset/annotations/val2017/000000293474.png
/data/datasets/cocostuff/dataset/images/val2017/000000518770.jpg /data/datasets/cocostuff/dataset/annotations/val2017/000000518770.png
/data/datasets/cocostuff/dataset/images/val2017/000000098633.jpg /data/datasets/cocostuff/dataset/annotations/val2017/000000098633.png
/data/datasets/cocostuff/dataset/images/val2017/000000073118.jpg /data/datasets/cocostuff/dataset/annotations/val2017/000000073118.png
/data/datasets/cocostuff/dataset/images/val2017/000000554328.jpg /data/datasets/cocostuff/dataset/annotations/val2017/000000554328.png
/data/datasets/cocostuff/dataset/images/val2017/000000106235.jpg /data/datasets/cocostuff/dataset/annotations/val2017/000000106235.png
/data/datasets/cocostuff/dataset/images/val2017/000000173830.jpg /data/datasets/cocostuff/dataset/annotations/val2017/000000173830.png
/data/datasets/cocostuff/dataset/images/val2017/000000473869.jpg /data/datasets/cocostuff/dataset/annotations/val2017/000000473869.png
/data/datasets/cocostuff/dataset/images/val2017/000000411774.jpg /data/datasets/cocostuff/dataset/annotations/val2017/000000411774.png
/data/datasets/cocostuff/dataset/images/val2017/000000348045.jpg /data/datasets/cocostuff/dataset/annotations/val2017/000000348045.png
/data/datasets/cocostuff/dataset/images/val2017/000000098287.jpg /data/datasets/cocostuff/dataset/annotations/val2017/000000098287.png
/data/datasets/cocostuff/dataset/images/val2017/000000324715.jpg /data/datasets/cocostuff/dataset/annotations/val2017/000000324715.png
/data/datasets/cocostuff/dataset/images/val2017/000000205647.jpg /data/datasets/cocostuff/dataset/annotations/val2017/000000205647.png
/data/datasets/cocostuff/dataset/images/val2017/000000399655.jpg /data/datasets/cocostuff/dataset/annotations/val2017/000000399655.png
/data/datasets/cocostuff/dataset/images/val2017/000000356968.jpg /data/datasets/cocostuff/dataset/annotations/val2017/000000356968.png
/data/datasets/cocostuff/dataset/images/val2017/000000193674.jpg /data/datasets/cocostuff/dataset/annotations/val2017/000000193674.png
/data/datasets/cocostuff/dataset/images/val2017/000000090062.jpg /data/datasets/cocostuff/dataset/annotations/val2017/000000090062.png
/data/datasets/cocostuff/dataset/images/val2017/000000338625.jpg /data/datasets/cocostuff/dataset/annotations/val2017/000000338625.png
/data/datasets/cocostuff/dataset/images/val2017/000000161008.jpg /data/datasets/cocostuff/dataset/annotations/val2017/000000161008.png
/data/datasets/cocostuff/dataset/images/val2017/000000337987.jpg /data/datasets/cocostuff/dataset/annotations/val2017/000000337987.png
/data/datasets/cocostuff/dataset/images/val2017/000000473237.jpg /data/datasets/cocostuff/dataset/annotations/val2017/000000473237.png
/data/datasets/cocostuff/dataset/images/val2017/000000325527.jpg /data/datasets/cocostuff/dataset/annotations/val2017/000000325527.png
/data/datasets/cocostuff/dataset/images/val2017/000000133969.jpg /data/datasets/cocostuff/dataset/annotations/val2017/000000133969.png
/data/datasets/cocostuff/dataset/images/val2017/000000175443.jpg /data/datasets/cocostuff/dataset/annotations/val2017/000000175443.png
/data/datasets/cocostuff/dataset/images/val2017/000000504000.jpg /data/datasets/cocostuff/dataset/annotations/val2017/000000504000.png
/data/datasets/cocostuff/dataset/images/val2017/000000449312.jpg /data/datasets/cocostuff/dataset/annotations/val2017/000000449312.png
/data/datasets/cocostuff/dataset/images/val2017/000000423229.jpg /data/datasets/cocostuff/dataset/annotations/val2017/000000423229.png
/data/datasets/cocostuff/dataset/images/val2017/000000441247.jpg /data/datasets/cocostuff/dataset/annotations/val2017/000000441247.png
/data/datasets/cocostuff/dataset/images/val2017/000000055022.jpg /data/datasets/cocostuff/dataset/annotations/val2017/000000055022.png
/data/datasets/cocostuff/dataset/images/val2017/000000418281.jpg /data/datasets/cocostuff/dataset/annotations/val2017/000000418281.png
/data/datasets/cocostuff/dataset/images/val2017/000000570539.jpg /data/datasets/cocostuff/dataset/annotations/val2017/000000570539.png
/data/datasets/cocostuff/dataset/images/val2017/000000268375.jpg /data/datasets/cocostuff/dataset/annotations/val2017/000000268375.png
/data/datasets/cocostuff/dataset/images/val2017/000000117197.jpg /data/datasets/cocostuff/dataset/annotations/val2017/000000117197.png
/data/datasets/cocostuff/dataset/images/val2017/000000303499.jpg /data/datasets/cocostuff/dataset/annotations/val2017/000000303499.png
/data/datasets/cocostuff/dataset/images/val2017/000000383621.jpg /data/datasets/cocostuff/dataset/annotations/val2017/000000383621.png
/data/datasets/cocostuff/dataset/images/val2017/000000361551.jpg /data/datasets/cocostuff/dataset/annotations/val2017/000000361551.png
/data/datasets/cocostuff/dataset/images/val2017/000000116439.jpg /data/datasets/cocostuff/dataset/annotations/val2017/000000116439.png
/data/datasets/cocostuff/dataset/images/val2017/000000355905.jpg /data/datasets/cocostuff/dataset/annotations/val2017/000000355905.png
/data/datasets/cocostuff/dataset/images/val2017/000000278353.jpg /data/datasets/cocostuff/dataset/annotations/val2017/000000278353.png
/data/datasets/cocostuff/dataset/images/val2017/000000253695.jpg /data/datasets/cocostuff/dataset/annotations/val2017/000000253695.png
/data/datasets/cocostuff/dataset/images/val2017/000000250205.jpg /data/datasets/cocostuff/dataset/annotations/val2017/000000250205.png
/data/datasets/cocostuff/dataset/images/val2017/000000560256.jpg /data/datasets/cocostuff/dataset/annotations/val2017/000000560256.png
/data/datasets/cocostuff/dataset/images/val2017/000000107226.jpg /data/datasets/cocostuff/dataset/annotations/val2017/000000107226.png
/data/datasets/cocostuff/dataset/images/val2017/000000394275.jpg /data/datasets/cocostuff/dataset/annotations/val2017/000000394275.png
/data/datasets/cocostuff/dataset/images/val2017/000000356261.jpg /data/datasets/cocostuff/dataset/annotations/val2017/000000356261.png
/data/datasets/cocostuff/dataset/images/val2017/000000422706.jpg /data/datasets/cocostuff/dataset/annotations/val2017/000000422706.png
/data/datasets/cocostuff/dataset/images/val2017/000000392481.jpg /data/datasets/cocostuff/dataset/annotations/val2017/000000392481.png
/data/datasets/cocostuff/dataset/images/val2017/000000523811.jpg /data/datasets/cocostuff/dataset/annotations/val2017/000000523811.png
/data/datasets/cocostuff/dataset/images/val2017/000000509451.jpg /data/datasets/cocostuff/dataset/annotations/val2017/000000509451.png
/data/datasets/cocostuff/dataset/images/val2017/000000310622.jpg /data/datasets/cocostuff/dataset/annotations/val2017/000000310622.png
/data/datasets/cocostuff/dataset/images/val2017/000000270386.jpg /data/datasets/cocostuff/dataset/annotations/val2017/000000270386.png
/data/datasets/cocostuff/dataset/images/val2017/000000274219.jpg /data/datasets/cocostuff/dataset/annotations/val2017/000000274219.png
/data/datasets/cocostuff/dataset/images/val2017/000000541291.jpg /data/datasets/cocostuff/dataset/annotations/val2017/000000541291.png
/data/datasets/cocostuff/dataset/images/val2017/000000000724.jpg /data/datasets/cocostuff/dataset/annotations/val2017/000000000724.png
/data/datasets/cocostuff/dataset/images/val2017/000000155451.jpg /data/datasets/cocostuff/dataset/annotations/val2017/000000155451.png
/data/datasets/cocostuff/dataset/images/val2017/000000415882.jpg /data/datasets/cocostuff/dataset/annotations/val2017/000000415882.png
/data/datasets/cocostuff/dataset/images/val2017/000000129945.jpg /data/datasets/cocostuff/dataset/annotations/val2017/000000129945.png
/data/datasets/cocostuff/dataset/images/val2017/000000241668.jpg /data/datasets/cocostuff/dataset/annotations/val2017/000000241668.png
/data/datasets/cocostuff/dataset/images/val2017/000000368038.jpg /data/datasets/cocostuff/dataset/annotations/val2017/000000368038.png
/data/datasets/cocostuff/dataset/images/val2017/000000063552.jpg /data/datasets/cocostuff/dataset/annotations/val2017/000000063552.png
/data/datasets/cocostuff/dataset/images/val2017/000000370208.jpg /data/datasets/cocostuff/dataset/annotations/val2017/000000370208.png
/data/datasets/cocostuff/dataset/images/val2017/000000177893.jpg /data/datasets/cocostuff/dataset/annotations/val2017/000000177893.png
/data/datasets/cocostuff/dataset/images/val2017/000000041872.jpg /data/datasets/cocostuff/dataset/annotations/val2017/000000041872.png
/data/datasets/cocostuff/dataset/images/val2017/000000478393.jpg /data/datasets/cocostuff/dataset/annotations/val2017/000000478393.png
/data/datasets/cocostuff/dataset/images/val2017/000000175364.jpg /data/datasets/cocostuff/dataset/annotations/val2017/000000175364.png
/data/datasets/cocostuff/dataset/images/val2017/000000173004.jpg /data/datasets/cocostuff/dataset/annotations/val2017/000000173004.png
/data/datasets/cocostuff/dataset/images/val2017/000000344909.jpg /data/datasets/cocostuff/dataset/annotations/val2017/000000344909.png
/data/datasets/cocostuff/dataset/images/val2017/000000331799.jpg /data/datasets/cocostuff/dataset/annotations/val2017/000000331799.png
/data/datasets/cocostuff/dataset/images/val2017/000000287874.jpg /data/datasets/cocostuff/dataset/annotations/val2017/000000287874.png
/data/datasets/cocostuff/dataset/images/val2017/000000181816.jpg /data/datasets/cocostuff/dataset/annotations/val2017/000000181816.png
/data/datasets/cocostuff/dataset/images/val2017/000000538458.jpg /data/datasets/cocostuff/dataset/annotations/val2017/000000538458.png
/data/datasets/cocostuff/dataset/images/val2017/000000311180.jpg /data/datasets/cocostuff/dataset/annotations/val2017/000000311180.png
/data/datasets/cocostuff/dataset/images/val2017/000000015079.jpg /data/datasets/cocostuff/dataset/annotations/val2017/000000015079.png
/data/datasets/cocostuff/dataset/images/val2017/000000121417.jpg /data/datasets/cocostuff/dataset/annotations/val2017/000000121417.png
/data/datasets/cocostuff/dataset/images/val2017/000000147518.jpg /data/datasets/cocostuff/dataset/annotations/val2017/000000147518.png
/data/datasets/cocostuff/dataset/images/val2017/000000148508.jpg /data/datasets/cocostuff/dataset/annotations/val2017/000000148508.png
/data/datasets/cocostuff/dataset/images/val2017/000000362520.jpg /data/datasets/cocostuff/dataset/annotations/val2017/000000362520.png
/data/datasets/cocostuff/dataset/images/val2017/000000547383.jpg /data/datasets/cocostuff/dataset/annotations/val2017/000000547383.png
/data/datasets/cocostuff/dataset/images/val2017/000000458045.jpg /data/datasets/cocostuff/dataset/annotations/val2017/000000458045.png
/data/datasets/cocostuff/dataset/images/val2017/000000311909.jpg /data/datasets/cocostuff/dataset/annotations/val2017/000000311909.png
/data/datasets/cocostuff/dataset/images/val2017/000000039484.jpg /data/datasets/cocostuff/dataset/annotations/val2017/000000039484.png
/data/datasets/cocostuff/dataset/images/val2017/000000327605.jpg /data/datasets/cocostuff/dataset/annotations/val2017/000000327605.png
/data/datasets/cocostuff/dataset/images/val2017/000000355257.jpg /data/datasets/cocostuff/dataset/annotations/val2017/000000355257.png
/data/datasets/cocostuff/dataset/images/val2017/000000383443.jpg /data/datasets/cocostuff/dataset/annotations/val2017/000000383443.png
/data/datasets/cocostuff/dataset/images/val2017/000000555009.jpg /data/datasets/cocostuff/dataset/annotations/val2017/000000555009.png
/data/datasets/cocostuff/dataset/images/val2017/000000084492.jpg /data/datasets/cocostuff/dataset/annotations/val2017/000000084492.png
/data/datasets/cocostuff/dataset/images/val2017/000000533816.jpg /data/datasets/cocostuff/dataset/annotations/val2017/000000533816.png
/data/datasets/cocostuff/dataset/images/val2017/000000016451.jpg /data/datasets/cocostuff/dataset/annotations/val2017/000000016451.png
/data/datasets/cocostuff/dataset/images/val2017/000000524456.jpg /data/datasets/cocostuff/dataset/annotations/val2017/000000524456.png
/data/datasets/cocostuff/dataset/images/val2017/000000532575.jpg /data/datasets/cocostuff/dataset/annotations/val2017/000000532575.png
/data/datasets/cocostuff/dataset/images/val2017/000000293625.jpg /data/datasets/cocostuff/dataset/annotations/val2017/000000293625.png
/data/datasets/cocostuff/dataset/images/val2017/000000017436.jpg /data/datasets/cocostuff/dataset/annotations/val2017/000000017436.png
/data/datasets/cocostuff/dataset/images/val2017/000000201072.jpg /data/datasets/cocostuff/dataset/annotations/val2017/000000201072.png
/data/datasets/cocostuff/dataset/images/val2017/000000079144.jpg /data/datasets/cocostuff/dataset/annotations/val2017/000000079144.png
/data/datasets/cocostuff/dataset/images/val2017/000000416451.jpg /data/datasets/cocostuff/dataset/annotations/val2017/000000416451.png
/data/datasets/cocostuff/dataset/images/val2017/000000505942.jpg /data/datasets/cocostuff/dataset/annotations/val2017/000000505942.png
/data/datasets/cocostuff/dataset/images/val2017/000000372307.jpg /data/datasets/cocostuff/dataset/annotations/val2017/000000372307.png
/data/datasets/cocostuff/dataset/images/val2017/000000098839.jpg /data/datasets/cocostuff/dataset/annotations/val2017/000000098839.png
/data/datasets/cocostuff/dataset/images/val2017/000000312340.jpg /data/datasets/cocostuff/dataset/annotations/val2017/000000312340.png
/data/datasets/cocostuff/dataset/images/val2017/000000439773.jpg /data/datasets/cocostuff/dataset/annotations/val2017/000000439773.png
/data/datasets/cocostuff/dataset/images/val2017/000000141597.jpg /data/datasets/cocostuff/dataset/annotations/val2017/000000141597.png
/data/datasets/cocostuff/dataset/images/val2017/000000550084.jpg /data/datasets/cocostuff/dataset/annotations/val2017/000000550084.png
/data/datasets/cocostuff/dataset/images/val2017/000000426372.jpg /data/datasets/cocostuff/dataset/annotations/val2017/000000426372.png
/data/datasets/cocostuff/dataset/images/val2017/000000249550.jpg /data/datasets/cocostuff/dataset/annotations/val2017/000000249550.png
/data/datasets/cocostuff/dataset/images/val2017/000000555412.jpg /data/datasets/cocostuff/dataset/annotations/val2017/000000555412.png
/data/datasets/cocostuff/dataset/images/val2017/000000413404.jpg /data/datasets/cocostuff/dataset/annotations/val2017/000000413404.png
/data/datasets/cocostuff/dataset/images/val2017/000000265777.jpg /data/datasets/cocostuff/dataset/annotations/val2017/000000265777.png
/data/datasets/cocostuff/dataset/images/val2017/000000329456.jpg /data/datasets/cocostuff/dataset/annotations/val2017/000000329456.png
/data/datasets/cocostuff/dataset/images/val2017/000000041888.jpg /data/datasets/cocostuff/dataset/annotations/val2017/000000041888.png
/data/datasets/cocostuff/dataset/images/val2017/000000177934.jpg /data/datasets/cocostuff/dataset/annotations/val2017/000000177934.png
/data/datasets/cocostuff/dataset/images/val2017/000000430048.jpg /data/datasets/cocostuff/dataset/annotations/val2017/000000430048.png
/data/datasets/cocostuff/dataset/images/val2017/000000564133.jpg /data/datasets/cocostuff/dataset/annotations/val2017/000000564133.png
/data/datasets/cocostuff/dataset/images/val2017/000000578093.jpg /data/datasets/cocostuff/dataset/annotations/val2017/000000578093.png
/data/datasets/cocostuff/dataset/images/val2017/000000278705.jpg /data/datasets/cocostuff/dataset/annotations/val2017/000000278705.png
/data/datasets/cocostuff/dataset/images/val2017/000000106048.jpg /data/datasets/cocostuff/dataset/annotations/val2017/000000106048.png
/data/datasets/cocostuff/dataset/images/val2017/000000079588.jpg /data/datasets/cocostuff/dataset/annotations/val2017/000000079588.png
/data/datasets/cocostuff/dataset/images/val2017/000000100510.jpg /data/datasets/cocostuff/dataset/annotations/val2017/000000100510.png
/data/datasets/cocostuff/dataset/images/val2017/000000070774.jpg /data/datasets/cocostuff/dataset/annotations/val2017/000000070774.png
/data/datasets/cocostuff/dataset/images/val2017/000000338191.jpg /data/datasets/cocostuff/dataset/annotations/val2017/000000338191.png
/data/datasets/cocostuff/dataset/images/val2017/000000552842.jpg /data/datasets/cocostuff/dataset/annotations/val2017/000000552842.png
/data/datasets/cocostuff/dataset/images/val2017/000000273132.jpg /data/datasets/cocostuff/dataset/annotations/val2017/000000273132.png
/data/datasets/cocostuff/dataset/images/val2017/000000293390.jpg /data/datasets/cocostuff/dataset/annotations/val2017/000000293390.png
/data/datasets/cocostuff/dataset/images/val2017/000000186282.jpg /data/datasets/cocostuff/dataset/annotations/val2017/000000186282.png
/data/datasets/cocostuff/dataset/images/val2017/000000142790.jpg /data/datasets/cocostuff/dataset/annotations/val2017/000000142790.png
/data/datasets/cocostuff/dataset/images/val2017/000000403584.jpg /data/datasets/cocostuff/dataset/annotations/val2017/000000403584.png
/data/datasets/cocostuff/dataset/images/val2017/000000453584.jpg /data/datasets/cocostuff/dataset/annotations/val2017/000000453584.png
/data/datasets/cocostuff/dataset/images/val2017/000000314294.jpg /data/datasets/cocostuff/dataset/annotations/val2017/000000314294.png
/data/datasets/cocostuff/dataset/images/val2017/000000081738.jpg /data/datasets/cocostuff/dataset/annotations/val2017/000000081738.png
/data/datasets/cocostuff/dataset/images/val2017/000000170474.jpg /data/datasets/cocostuff/dataset/annotations/val2017/000000170474.png
/data/datasets/cocostuff/dataset/images/val2017/000000203629.jpg /data/datasets/cocostuff/dataset/annotations/val2017/000000203629.png
/data/datasets/cocostuff/dataset/images/val2017/000000504389.jpg /data/datasets/cocostuff/dataset/annotations/val2017/000000504389.png
/data/datasets/cocostuff/dataset/images/val2017/000000405205.jpg /data/datasets/cocostuff/dataset/annotations/val2017/000000405205.png
/data/datasets/cocostuff/dataset/images/val2017/000000458223.jpg /data/datasets/cocostuff/dataset/annotations/val2017/000000458223.png
/data/datasets/cocostuff/dataset/images/val2017/000000161044.jpg /data/datasets/cocostuff/dataset/annotations/val2017/000000161044.png
/data/datasets/cocostuff/dataset/images/val2017/000000020333.jpg /data/datasets/cocostuff/dataset/annotations/val2017/000000020333.png
/data/datasets/cocostuff/dataset/images/val2017/000000182611.jpg /data/datasets/cocostuff/dataset/annotations/val2017/000000182611.png
/data/datasets/cocostuff/dataset/images/val2017/000000185950.jpg /data/datasets/cocostuff/dataset/annotations/val2017/000000185950.png
/data/datasets/cocostuff/dataset/images/val2017/000000257566.jpg /data/datasets/cocostuff/dataset/annotations/val2017/000000257566.png
/data/datasets/cocostuff/dataset/images/val2017/000000445792.jpg /data/datasets/cocostuff/dataset/annotations/val2017/000000445792.png
/data/datasets/cocostuff/dataset/images/val2017/000000051961.jpg /data/datasets/cocostuff/dataset/annotations/val2017/000000051961.png
/data/datasets/cocostuff/dataset/images/val2017/000000532129.jpg /data/datasets/cocostuff/dataset/annotations/val2017/000000532129.png
/data/datasets/cocostuff/dataset/images/val2017/000000407524.jpg /data/datasets/cocostuff/dataset/annotations/val2017/000000407524.png
/data/datasets/cocostuff/dataset/images/val2017/000000408120.jpg /data/datasets/cocostuff/dataset/annotations/val2017/000000408120.png
/data/datasets/cocostuff/dataset/images/val2017/000000504439.jpg /data/datasets/cocostuff/dataset/annotations/val2017/000000504439.png
/data/datasets/cocostuff/dataset/images/val2017/000000280930.jpg /data/datasets/cocostuff/dataset/annotations/val2017/000000280930.png
/data/datasets/cocostuff/dataset/images/val2017/000000562448.jpg /data/datasets/cocostuff/dataset/annotations/val2017/000000562448.png
/data/datasets/cocostuff/dataset/images/val2017/000000387148.jpg /data/datasets/cocostuff/dataset/annotations/val2017/000000387148.png
/data/datasets/cocostuff/dataset/images/val2017/000000524108.jpg /data/datasets/cocostuff/dataset/annotations/val2017/000000524108.png
/data/datasets/cocostuff/dataset/images/val2017/000000142238.jpg /data/datasets/cocostuff/dataset/annotations/val2017/000000142238.png
/data/datasets/cocostuff/dataset/images/val2017/000000085329.jpg /data/datasets/cocostuff/dataset/annotations/val2017/000000085329.png
/data/datasets/cocostuff/dataset/images/val2017/000000168337.jpg /data/datasets/cocostuff/dataset/annotations/val2017/000000168337.png
/data/datasets/cocostuff/dataset/images/val2017/000000451714.jpg /data/datasets/cocostuff/dataset/annotations/val2017/000000451714.png
/data/datasets/cocostuff/dataset/images/val2017/000000456303.jpg /data/datasets/cocostuff/dataset/annotations/val2017/000000456303.png
/data/datasets/cocostuff/dataset/images/val2017/000000561958.jpg /data/datasets/cocostuff/dataset/annotations/val2017/000000561958.png
/data/datasets/cocostuff/dataset/images/val2017/000000039405.jpg /data/datasets/cocostuff/dataset/annotations/val2017/000000039405.png
/data/datasets/cocostuff/dataset/images/val2017/000000264968.jpg /data/datasets/cocostuff/dataset/annotations/val2017/000000264968.png
/data/datasets/cocostuff/dataset/images/val2017/000000181303.jpg /data/datasets/cocostuff/dataset/annotations/val2017/000000181303.png
/data/datasets/cocostuff/dataset/images/val2017/000000080022.jpg /data/datasets/cocostuff/dataset/annotations/val2017/000000080022.png
/data/datasets/cocostuff/dataset/images/val2017/000000449432.jpg /data/datasets/cocostuff/dataset/annotations/val2017/000000449432.png
/data/datasets/cocostuff/dataset/images/val2017/000000097924.jpg /data/datasets/cocostuff/dataset/annotations/val2017/000000097924.png
/data/datasets/cocostuff/dataset/images/val2017/000000313182.jpg /data/datasets/cocostuff/dataset/annotations/val2017/000000313182.png
/data/datasets/cocostuff/dataset/images/val2017/000000275058.jpg /data/datasets/cocostuff/dataset/annotations/val2017/000000275058.png
/data/datasets/cocostuff/dataset/images/val2017/000000336587.jpg /data/datasets/cocostuff/dataset/annotations/val2017/000000336587.png
/data/datasets/cocostuff/dataset/images/val2017/000000359833.jpg /data/datasets/cocostuff/dataset/annotations/val2017/000000359833.png
/data/datasets/cocostuff/dataset/images/val2017/000000134096.jpg /data/datasets/cocostuff/dataset/annotations/val2017/000000134096.png
/data/datasets/cocostuff/dataset/images/val2017/000000201025.jpg /data/datasets/cocostuff/dataset/annotations/val2017/000000201025.png
/data/datasets/cocostuff/dataset/images/val2017/000000121673.jpg /data/datasets/cocostuff/dataset/annotations/val2017/000000121673.png
/data/datasets/cocostuff/dataset/images/val2017/000000372718.jpg /data/datasets/cocostuff/dataset/annotations/val2017/000000372718.png
/data/datasets/cocostuff/dataset/images/val2017/000000472046.jpg /data/datasets/cocostuff/dataset/annotations/val2017/000000472046.png
/data/datasets/cocostuff/dataset/images/val2017/000000173302.jpg /data/datasets/cocostuff/dataset/annotations/val2017/000000173302.png
/data/datasets/cocostuff/dataset/images/val2017/000000562843.jpg /data/datasets/cocostuff/dataset/annotations/val2017/000000562843.png
/data/datasets/cocostuff/dataset/images/val2017/000000267670.jpg /data/datasets/cocostuff/dataset/annotations/val2017/000000267670.png
/data/datasets/cocostuff/dataset/images/val2017/000000370375.jpg /data/datasets/cocostuff/dataset/annotations/val2017/000000370375.png
/data/datasets/cocostuff/dataset/images/val2017/000000260261.jpg /data/datasets/cocostuff/dataset/annotations/val2017/000000260261.png
/data/datasets/cocostuff/dataset/images/val2017/000000524742.jpg /data/datasets/cocostuff/dataset/annotations/val2017/000000524742.png
/data/datasets/cocostuff/dataset/images/val2017/000000044068.jpg /data/datasets/cocostuff/dataset/annotations/val2017/000000044068.png
/data/datasets/cocostuff/dataset/images/val2017/000000440617.jpg /data/datasets/cocostuff/dataset/annotations/val2017/000000440617.png
/data/datasets/cocostuff/dataset/images/val2017/000000153229.jpg /data/datasets/cocostuff/dataset/annotations/val2017/000000153229.png
/data/datasets/cocostuff/dataset/images/val2017/000000221754.jpg /data/datasets/cocostuff/dataset/annotations/val2017/000000221754.png
/data/datasets/cocostuff/dataset/images/val2017/000000134689.jpg /data/datasets/cocostuff/dataset/annotations/val2017/000000134689.png
/data/datasets/cocostuff/dataset/images/val2017/000000285349.jpg /data/datasets/cocostuff/dataset/annotations/val2017/000000285349.png
/data/datasets/cocostuff/dataset/images/val2017/000000286422.jpg /data/datasets/cocostuff/dataset/annotations/val2017/000000286422.png
/data/datasets/cocostuff/dataset/images/val2017/000000010092.jpg /data/datasets/cocostuff/dataset/annotations/val2017/000000010092.png
/data/datasets/cocostuff/dataset/images/val2017/000000579070.jpg /data/datasets/cocostuff/dataset/annotations/val2017/000000579070.png
/data/datasets/cocostuff/dataset/images/val2017/000000529966.jpg /data/datasets/cocostuff/dataset/annotations/val2017/000000529966.png
/data/datasets/cocostuff/dataset/images/val2017/000000463527.jpg /data/datasets/cocostuff/dataset/annotations/val2017/000000463527.png
/data/datasets/cocostuff/dataset/images/val2017/000000116068.jpg /data/datasets/cocostuff/dataset/annotations/val2017/000000116068.png
/data/datasets/cocostuff/dataset/images/val2017/000000110449.jpg /data/datasets/cocostuff/dataset/annotations/val2017/000000110449.png
/data/datasets/cocostuff/dataset/images/val2017/000000534270.jpg /data/datasets/cocostuff/dataset/annotations/val2017/000000534270.png
/data/datasets/cocostuff/dataset/images/val2017/000000304984.jpg /data/datasets/cocostuff/dataset/annotations/val2017/000000304984.png
/data/datasets/cocostuff/dataset/images/val2017/000000433103.jpg /data/datasets/cocostuff/dataset/annotations/val2017/000000433103.png
/data/datasets/cocostuff/dataset/images/val2017/000000321557.jpg /data/datasets/cocostuff/dataset/annotations/val2017/000000321557.png
/data/datasets/cocostuff/dataset/images/val2017/000000211069.jpg /data/datasets/cocostuff/dataset/annotations/val2017/000000211069.png
/data/datasets/cocostuff/dataset/images/val2017/000000180878.jpg /data/datasets/cocostuff/dataset/annotations/val2017/000000180878.png
/data/datasets/cocostuff/dataset/images/val2017/000000132587.jpg /data/datasets/cocostuff/dataset/annotations/val2017/000000132587.png
/data/datasets/cocostuff/dataset/images/val2017/000000016502.jpg /data/datasets/cocostuff/dataset/annotations/val2017/000000016502.png
/data/datasets/cocostuff/dataset/images/val2017/000000090003.jpg /data/datasets/cocostuff/dataset/annotations/val2017/000000090003.png
/data/datasets/cocostuff/dataset/images/val2017/000000452891.jpg /data/datasets/cocostuff/dataset/annotations/val2017/000000452891.png
/data/datasets/cocostuff/dataset/images/val2017/000000389109.jpg /data/datasets/cocostuff/dataset/annotations/val2017/000000389109.png
/data/datasets/cocostuff/dataset/images/val2017/000000234526.jpg /data/datasets/cocostuff/dataset/annotations/val2017/000000234526.png
/data/datasets/cocostuff/dataset/images/val2017/000000143556.jpg /data/datasets/cocostuff/dataset/annotations/val2017/000000143556.png
/data/datasets/cocostuff/dataset/images/val2017/000000552371.jpg /data/datasets/cocostuff/dataset/annotations/val2017/000000552371.png
/data/datasets/cocostuff/dataset/images/val2017/000000494634.jpg /data/datasets/cocostuff/dataset/annotations/val2017/000000494634.png
/data/datasets/cocostuff/dataset/images/val2017/000000096001.jpg /data/datasets/cocostuff/dataset/annotations/val2017/000000096001.png
/data/datasets/cocostuff/dataset/images/val2017/000000271457.jpg /data/datasets/cocostuff/dataset/annotations/val2017/000000271457.png
/data/datasets/cocostuff/dataset/images/val2017/000000500613.jpg /data/datasets/cocostuff/dataset/annotations/val2017/000000500613.png
/data/datasets/cocostuff/dataset/images/val2017/000000331317.jpg /data/datasets/cocostuff/dataset/annotations/val2017/000000331317.png
/data/datasets/cocostuff/dataset/images/val2017/000000281693.jpg /data/datasets/cocostuff/dataset/annotations/val2017/000000281693.png
/data/datasets/cocostuff/dataset/images/val2017/000000225184.jpg /data/datasets/cocostuff/dataset/annotations/val2017/000000225184.png
/data/datasets/cocostuff/dataset/images/val2017/000000346968.jpg /data/datasets/cocostuff/dataset/annotations/val2017/000000346968.png
/data/datasets/cocostuff/dataset/images/val2017/000000394559.jpg /data/datasets/cocostuff/dataset/annotations/val2017/000000394559.png
/data/datasets/cocostuff/dataset/images/val2017/000000085195.jpg /data/datasets/cocostuff/dataset/annotations/val2017/000000085195.png
/data/datasets/cocostuff/dataset/images/val2017/000000135410.jpg /data/datasets/cocostuff/dataset/annotations/val2017/000000135410.png
/data/datasets/cocostuff/dataset/images/val2017/000000551822.jpg /data/datasets/cocostuff/dataset/annotations/val2017/000000551822.png
/data/datasets/cocostuff/dataset/images/val2017/000000094185.jpg /data/datasets/cocostuff/dataset/annotations/val2017/000000094185.png
/data/datasets/cocostuff/dataset/images/val2017/000000102820.jpg /data/datasets/cocostuff/dataset/annotations/val2017/000000102820.png
/data/datasets/cocostuff/dataset/images/val2017/000000261161.jpg /data/datasets/cocostuff/dataset/annotations/val2017/000000261161.png
/data/datasets/cocostuff/dataset/images/val2017/000000411754.jpg /data/datasets/cocostuff/dataset/annotations/val2017/000000411754.png
/data/datasets/cocostuff/dataset/images/val2017/000000295231.jpg /data/datasets/cocostuff/dataset/annotations/val2017/000000295231.png
/data/datasets/cocostuff/dataset/images/val2017/000000443303.jpg /data/datasets/cocostuff/dataset/annotations/val2017/000000443303.png
/data/datasets/cocostuff/dataset/images/val2017/000000071877.jpg /data/datasets/cocostuff/dataset/annotations/val2017/000000071877.png
/data/datasets/cocostuff/dataset/images/val2017/000000443844.jpg /data/datasets/cocostuff/dataset/annotations/val2017/000000443844.png
/data/datasets/cocostuff/dataset/images/val2017/000000312406.jpg /data/datasets/cocostuff/dataset/annotations/val2017/000000312406.png
/data/datasets/cocostuff/dataset/images/val2017/000000552775.jpg /data/datasets/cocostuff/dataset/annotations/val2017/000000552775.png
/data/datasets/cocostuff/dataset/images/val2017/000000120420.jpg /data/datasets/cocostuff/dataset/annotations/val2017/000000120420.png
/data/datasets/cocostuff/dataset/images/val2017/000000188296.jpg /data/datasets/cocostuff/dataset/annotations/val2017/000000188296.png
/data/datasets/cocostuff/dataset/images/val2017/000000024919.jpg /data/datasets/cocostuff/dataset/annotations/val2017/000000024919.png
/data/datasets/cocostuff/dataset/images/val2017/000000172083.jpg /data/datasets/cocostuff/dataset/annotations/val2017/000000172083.png
/data/datasets/cocostuff/dataset/images/val2017/000000481404.jpg /data/datasets/cocostuff/dataset/annotations/val2017/000000481404.png
/data/datasets/cocostuff/dataset/images/val2017/000000086582.jpg /data/datasets/cocostuff/dataset/annotations/val2017/000000086582.png
/data/datasets/cocostuff/dataset/images/val2017/000000471991.jpg /data/datasets/cocostuff/dataset/annotations/val2017/000000471991.png
/data/datasets/cocostuff/dataset/images/val2017/000000153568.jpg /data/datasets/cocostuff/dataset/annotations/val2017/000000153568.png
/data/datasets/cocostuff/dataset/images/val2017/000000231339.jpg /data/datasets/cocostuff/dataset/annotations/val2017/000000231339.png
/data/datasets/cocostuff/dataset/images/val2017/000000396863.jpg /data/datasets/cocostuff/dataset/annotations/val2017/000000396863.png
/data/datasets/cocostuff/dataset/images/val2017/000000511647.jpg /data/datasets/cocostuff/dataset/annotations/val2017/000000511647.png
/data/datasets/cocostuff/dataset/images/val2017/000000244181.jpg /data/datasets/cocostuff/dataset/annotations/val2017/000000244181.png
/data/datasets/cocostuff/dataset/images/val2017/000000223747.jpg /data/datasets/cocostuff/dataset/annotations/val2017/000000223747.png
/data/datasets/cocostuff/dataset/images/val2017/000000581781.jpg /data/datasets/cocostuff/dataset/annotations/val2017/000000581781.png
/data/datasets/cocostuff/dataset/images/val2017/000000017905.jpg /data/datasets/cocostuff/dataset/annotations/val2017/000000017905.png
/data/datasets/cocostuff/dataset/images/val2017/000000061108.jpg /data/datasets/cocostuff/dataset/annotations/val2017/000000061108.png
/data/datasets/cocostuff/dataset/images/val2017/000000388258.jpg /data/datasets/cocostuff/dataset/annotations/val2017/000000388258.png
/data/datasets/cocostuff/dataset/images/val2017/000000013546.jpg /data/datasets/cocostuff/dataset/annotations/val2017/000000013546.png
/data/datasets/cocostuff/dataset/images/val2017/000000085576.jpg /data/datasets/cocostuff/dataset/annotations/val2017/000000085576.png
/data/datasets/cocostuff/dataset/images/val2017/000000116208.jpg /data/datasets/cocostuff/dataset/annotations/val2017/000000116208.png
/data/datasets/cocostuff/dataset/images/val2017/000000259640.jpg /data/datasets/cocostuff/dataset/annotations/val2017/000000259640.png
/data/datasets/cocostuff/dataset/images/val2017/000000189078.jpg /data/datasets/cocostuff/dataset/annotations/val2017/000000189078.png
/data/datasets/cocostuff/dataset/images/val2017/000000294162.jpg /data/datasets/cocostuff/dataset/annotations/val2017/000000294162.png
/data/datasets/cocostuff/dataset/images/val2017/000000325306.jpg /data/datasets/cocostuff/dataset/annotations/val2017/000000325306.png
/data/datasets/cocostuff/dataset/images/val2017/000000165713.jpg /data/datasets/cocostuff/dataset/annotations/val2017/000000165713.png
/data/datasets/cocostuff/dataset/images/val2017/000000328430.jpg /data/datasets/cocostuff/dataset/annotations/val2017/000000328430.png
/data/datasets/cocostuff/dataset/images/val2017/000000341094.jpg /data/datasets/cocostuff/dataset/annotations/val2017/000000341094.png
/data/datasets/cocostuff/dataset/images/val2017/000000179653.jpg /data/datasets/cocostuff/dataset/annotations/val2017/000000179653.png
/data/datasets/cocostuff/dataset/images/val2017/000000222455.jpg /data/datasets/cocostuff/dataset/annotations/val2017/000000222455.png
/data/datasets/cocostuff/dataset/images/val2017/000000205834.jpg /data/datasets/cocostuff/dataset/annotations/val2017/000000205834.png
/data/datasets/cocostuff/dataset/images/val2017/000000329319.jpg /data/datasets/cocostuff/dataset/annotations/val2017/000000329319.png
/data/datasets/cocostuff/dataset/images/val2017/000000329542.jpg /data/datasets/cocostuff/dataset/annotations/val2017/000000329542.png
/data/datasets/cocostuff/dataset/images/val2017/000000218091.jpg /data/datasets/cocostuff/dataset/annotations/val2017/000000218091.png
/data/datasets/cocostuff/dataset/images/val2017/000000359540.jpg /data/datasets/cocostuff/dataset/annotations/val2017/000000359540.png
/data/datasets/cocostuff/dataset/images/val2017/000000023023.jpg /data/datasets/cocostuff/dataset/annotations/val2017/000000023023.png
/data/datasets/cocostuff/dataset/images/val2017/000000072813.jpg /data/datasets/cocostuff/dataset/annotations/val2017/000000072813.png
/data/datasets/cocostuff/dataset/images/val2017/000000442480.jpg /data/datasets/cocostuff/dataset/annotations/val2017/000000442480.png
/data/datasets/cocostuff/dataset/images/val2017/000000333402.jpg /data/datasets/cocostuff/dataset/annotations/val2017/000000333402.png
/data/datasets/cocostuff/dataset/images/val2017/000000162732.jpg /data/datasets/cocostuff/dataset/annotations/val2017/000000162732.png
/data/datasets/cocostuff/dataset/images/val2017/000000255912.jpg /data/datasets/cocostuff/dataset/annotations/val2017/000000255912.png
/data/datasets/cocostuff/dataset/images/val2017/000000127660.jpg /data/datasets/cocostuff/dataset/annotations/val2017/000000127660.png
/data/datasets/cocostuff/dataset/images/val2017/000000151962.jpg /data/datasets/cocostuff/dataset/annotations/val2017/000000151962.png
/data/datasets/cocostuff/dataset/images/val2017/000000505565.jpg /data/datasets/cocostuff/dataset/annotations/val2017/000000505565.png
/data/datasets/cocostuff/dataset/images/val2017/000000032861.jpg /data/datasets/cocostuff/dataset/annotations/val2017/000000032861.png
/data/datasets/cocostuff/dataset/images/val2017/000000377588.jpg /data/datasets/cocostuff/dataset/annotations/val2017/000000377588.png
/data/datasets/cocostuff/dataset/images/val2017/000000336356.jpg /data/datasets/cocostuff/dataset/annotations/val2017/000000336356.png
/data/datasets/cocostuff/dataset/images/val2017/000000349152.jpg /data/datasets/cocostuff/dataset/annotations/val2017/000000349152.png
/data/datasets/cocostuff/dataset/images/val2017/000000447342.jpg /data/datasets/cocostuff/dataset/annotations/val2017/000000447342.png
/data/datasets/cocostuff/dataset/images/val2017/000000027768.jpg /data/datasets/cocostuff/dataset/annotations/val2017/000000027768.png
/data/datasets/cocostuff/dataset/images/val2017/000000051314.jpg /data/datasets/cocostuff/dataset/annotations/val2017/000000051314.png
/data/datasets/cocostuff/dataset/images/val2017/000000309655.jpg /data/datasets/cocostuff/dataset/annotations/val2017/000000309655.png
/data/datasets/cocostuff/dataset/images/val2017/000000297562.jpg /data/datasets/cocostuff/dataset/annotations/val2017/000000297562.png
/data/datasets/cocostuff/dataset/images/val2017/000000319721.jpg /data/datasets/cocostuff/dataset/annotations/val2017/000000319721.png
/data/datasets/cocostuff/dataset/images/val2017/000000246454.jpg /data/datasets/cocostuff/dataset/annotations/val2017/000000246454.png
/data/datasets/cocostuff/dataset/images/val2017/000000378515.jpg /data/datasets/cocostuff/dataset/annotations/val2017/000000378515.png
/data/datasets/cocostuff/dataset/images/val2017/000000181753.jpg /data/datasets/cocostuff/dataset/annotations/val2017/000000181753.png
/data/datasets/cocostuff/dataset/images/val2017/000000132622.jpg /data/datasets/cocostuff/dataset/annotations/val2017/000000132622.png
/data/datasets/cocostuff/dataset/images/val2017/000000064574.jpg /data/datasets/cocostuff/dataset/annotations/val2017/000000064574.png
/data/datasets/cocostuff/dataset/images/val2017/000000457078.jpg /data/datasets/cocostuff/dataset/annotations/val2017/000000457078.png
/data/datasets/cocostuff/dataset/images/val2017/000000330396.jpg /data/datasets/cocostuff/dataset/annotations/val2017/000000330396.png
/data/datasets/cocostuff/dataset/images/val2017/000000537053.jpg /data/datasets/cocostuff/dataset/annotations/val2017/000000537053.png
/data/datasets/cocostuff/dataset/images/val2017/000000450202.jpg /data/datasets/cocostuff/dataset/annotations/val2017/000000450202.png
/data/datasets/cocostuff/dataset/images/val2017/000000376478.jpg /data/datasets/cocostuff/dataset/annotations/val2017/000000376478.png
/data/datasets/cocostuff/dataset/images/val2017/000000442822.jpg /data/datasets/cocostuff/dataset/annotations/val2017/000000442822.png
/data/datasets/cocostuff/dataset/images/val2017/000000534605.jpg /data/datasets/cocostuff/dataset/annotations/val2017/000000534605.png
/data/datasets/cocostuff/dataset/images/val2017/000000533855.jpg /data/datasets/cocostuff/dataset/annotations/val2017/000000533855.png
/data/datasets/cocostuff/dataset/images/val2017/000000439593.jpg /data/datasets/cocostuff/dataset/annotations/val2017/000000439593.png
/data/datasets/cocostuff/dataset/images/val2017/000000080153.jpg /data/datasets/cocostuff/dataset/annotations/val2017/000000080153.png
/data/datasets/cocostuff/dataset/images/val2017/000000296284.jpg /data/datasets/cocostuff/dataset/annotations/val2017/000000296284.png
/data/datasets/cocostuff/dataset/images/val2017/000000238013.jpg /data/datasets/cocostuff/dataset/annotations/val2017/000000238013.png
/data/datasets/cocostuff/dataset/images/val2017/000000329455.jpg /data/datasets/cocostuff/dataset/annotations/val2017/000000329455.png
/data/datasets/cocostuff/dataset/images/val2017/000000122969.jpg /data/datasets/cocostuff/dataset/annotations/val2017/000000122969.png
/data/datasets/cocostuff/dataset/images/val2017/000000401991.jpg /data/datasets/cocostuff/dataset/annotations/val2017/000000401991.png
/data/datasets/cocostuff/dataset/images/val2017/000000489339.jpg /data/datasets/cocostuff/dataset/annotations/val2017/000000489339.png
/data/datasets/cocostuff/dataset/images/val2017/000000139871.jpg /data/datasets/cocostuff/dataset/annotations/val2017/000000139871.png
/data/datasets/cocostuff/dataset/images/val2017/000000359855.jpg /data/datasets/cocostuff/dataset/annotations/val2017/000000359855.png
/data/datasets/cocostuff/dataset/images/val2017/000000269314.jpg /data/datasets/cocostuff/dataset/annotations/val2017/000000269314.png
/data/datasets/cocostuff/dataset/images/val2017/000000295478.jpg /data/datasets/cocostuff/dataset/annotations/val2017/000000295478.png
/data/datasets/cocostuff/dataset/images/val2017/000000015660.jpg /data/datasets/cocostuff/dataset/annotations/val2017/000000015660.png
/data/datasets/cocostuff/dataset/images/val2017/000000108244.jpg /data/datasets/cocostuff/dataset/annotations/val2017/000000108244.png
/data/datasets/cocostuff/dataset/images/val2017/000000293044.jpg /data/datasets/cocostuff/dataset/annotations/val2017/000000293044.png
/data/datasets/cocostuff/dataset/images/val2017/000000238039.jpg /data/datasets/cocostuff/dataset/annotations/val2017/000000238039.png
/data/datasets/cocostuff/dataset/images/val2017/000000336265.jpg /data/datasets/cocostuff/dataset/annotations/val2017/000000336265.png
/data/datasets/cocostuff/dataset/images/val2017/000000045070.jpg /data/datasets/cocostuff/dataset/annotations/val2017/000000045070.png
/data/datasets/cocostuff/dataset/images/val2017/000000325838.jpg /data/datasets/cocostuff/dataset/annotations/val2017/000000325838.png
/data/datasets/cocostuff/dataset/images/val2017/000000140439.jpg /data/datasets/cocostuff/dataset/annotations/val2017/000000140439.png
/data/datasets/cocostuff/dataset/images/val2017/000000178744.jpg /data/datasets/cocostuff/dataset/annotations/val2017/000000178744.png
/data/datasets/cocostuff/dataset/images/val2017/000000213255.jpg /data/datasets/cocostuff/dataset/annotations/val2017/000000213255.png
/data/datasets/cocostuff/dataset/images/val2017/000000233567.jpg /data/datasets/cocostuff/dataset/annotations/val2017/000000233567.png
/data/datasets/cocostuff/dataset/images/val2017/000000441543.jpg /data/datasets/cocostuff/dataset/annotations/val2017/000000441543.png
/data/datasets/cocostuff/dataset/images/val2017/000000376206.jpg /data/datasets/cocostuff/dataset/annotations/val2017/000000376206.png
/data/datasets/cocostuff/dataset/images/val2017/000000147725.jpg /data/datasets/cocostuff/dataset/annotations/val2017/000000147725.png
/data/datasets/cocostuff/dataset/images/val2017/000000468965.jpg /data/datasets/cocostuff/dataset/annotations/val2017/000000468965.png
/data/datasets/cocostuff/dataset/images/val2017/000000309173.jpg /data/datasets/cocostuff/dataset/annotations/val2017/000000309173.png
/data/datasets/cocostuff/dataset/images/val2017/000000262440.jpg /data/datasets/cocostuff/dataset/annotations/val2017/000000262440.png
/data/datasets/cocostuff/dataset/images/val2017/000000429718.jpg /data/datasets/cocostuff/dataset/annotations/val2017/000000429718.png
/data/datasets/cocostuff/dataset/images/val2017/000000420230.jpg /data/datasets/cocostuff/dataset/annotations/val2017/000000420230.png
/data/datasets/cocostuff/dataset/images/val2017/000000318114.jpg /data/datasets/cocostuff/dataset/annotations/val2017/000000318114.png
/data/datasets/cocostuff/dataset/images/val2017/000000544565.jpg /data/datasets/cocostuff/dataset/annotations/val2017/000000544565.png
/data/datasets/cocostuff/dataset/images/val2017/000000186296.jpg /data/datasets/cocostuff/dataset/annotations/val2017/000000186296.png
/data/datasets/cocostuff/dataset/images/val2017/000000511398.jpg /data/datasets/cocostuff/dataset/annotations/val2017/000000511398.png
/data/datasets/cocostuff/dataset/images/val2017/000000307598.jpg /data/datasets/cocostuff/dataset/annotations/val2017/000000307598.png
/data/datasets/cocostuff/dataset/images/val2017/000000189451.jpg /data/datasets/cocostuff/dataset/annotations/val2017/000000189451.png
/data/datasets/cocostuff/dataset/images/val2017/000000224119.jpg /data/datasets/cocostuff/dataset/annotations/val2017/000000224119.png
/data/datasets/cocostuff/dataset/images/val2017/000000082812.jpg /data/datasets/cocostuff/dataset/annotations/val2017/000000082812.png
/data/datasets/cocostuff/dataset/images/val2017/000000121153.jpg /data/datasets/cocostuff/dataset/annotations/val2017/000000121153.png
/data/datasets/cocostuff/dataset/images/val2017/000000520832.jpg /data/datasets/cocostuff/dataset/annotations/val2017/000000520832.png
/data/datasets/cocostuff/dataset/images/val2017/000000564091.jpg /data/datasets/cocostuff/dataset/annotations/val2017/000000564091.png
/data/datasets/cocostuff/dataset/images/val2017/000000547519.jpg /data/datasets/cocostuff/dataset/annotations/val2017/000000547519.png
/data/datasets/cocostuff/dataset/images/val2017/000000099039.jpg /data/datasets/cocostuff/dataset/annotations/val2017/000000099039.png
/data/datasets/cocostuff/dataset/images/val2017/000000235252.jpg /data/datasets/cocostuff/dataset/annotations/val2017/000000235252.png
/data/datasets/cocostuff/dataset/images/val2017/000000153011.jpg /data/datasets/cocostuff/dataset/annotations/val2017/000000153011.png
/data/datasets/cocostuff/dataset/images/val2017/000000104198.jpg /data/datasets/cocostuff/dataset/annotations/val2017/000000104198.png
/data/datasets/cocostuff/dataset/images/val2017/000000540928.jpg /data/datasets/cocostuff/dataset/annotations/val2017/000000540928.png
/data/datasets/cocostuff/dataset/images/val2017/000000481159.jpg /data/datasets/cocostuff/dataset/annotations/val2017/000000481159.png
/data/datasets/cocostuff/dataset/images/val2017/000000046804.jpg /data/datasets/cocostuff/dataset/annotations/val2017/000000046804.png
/data/datasets/cocostuff/dataset/images/val2017/000000066706.jpg /data/datasets/cocostuff/dataset/annotations/val2017/000000066706.png
/data/datasets/cocostuff/dataset/images/val2017/000000084674.jpg /data/datasets/cocostuff/dataset/annotations/val2017/000000084674.png
/data/datasets/cocostuff/dataset/images/val2017/000000405970.jpg /data/datasets/cocostuff/dataset/annotations/val2017/000000405970.png
/data/datasets/cocostuff/dataset/images/val2017/000000178982.jpg /data/datasets/cocostuff/dataset/annotations/val2017/000000178982.png
/data/datasets/cocostuff/dataset/images/val2017/000000349594.jpg /data/datasets/cocostuff/dataset/annotations/val2017/000000349594.png
/data/datasets/cocostuff/dataset/images/val2017/000000056288.jpg /data/datasets/cocostuff/dataset/annotations/val2017/000000056288.png
/data/datasets/cocostuff/dataset/images/val2017/000000236592.jpg /data/datasets/cocostuff/dataset/annotations/val2017/000000236592.png
/data/datasets/cocostuff/dataset/images/val2017/000000521282.jpg /data/datasets/cocostuff/dataset/annotations/val2017/000000521282.png
/data/datasets/cocostuff/dataset/images/val2017/000000082180.jpg /data/datasets/cocostuff/dataset/annotations/val2017/000000082180.png
/data/datasets/cocostuff/dataset/images/val2017/000000198805.jpg /data/datasets/cocostuff/dataset/annotations/val2017/000000198805.png
/data/datasets/cocostuff/dataset/images/val2017/000000258388.jpg /data/datasets/cocostuff/dataset/annotations/val2017/000000258388.png
/data/datasets/cocostuff/dataset/images/val2017/000000272049.jpg /data/datasets/cocostuff/dataset/annotations/val2017/000000272049.png
/data/datasets/cocostuff/dataset/images/val2017/000000131273.jpg /data/datasets/cocostuff/dataset/annotations/val2017/000000131273.png
/data/datasets/cocostuff/dataset/images/val2017/000000503823.jpg /data/datasets/cocostuff/dataset/annotations/val2017/000000503823.png
/data/datasets/cocostuff/dataset/images/val2017/000000484296.jpg /data/datasets/cocostuff/dataset/annotations/val2017/000000484296.png
/data/datasets/cocostuff/dataset/images/val2017/000000331352.jpg /data/datasets/cocostuff/dataset/annotations/val2017/000000331352.png
/data/datasets/cocostuff/dataset/images/val2017/000000304396.jpg /data/datasets/cocostuff/dataset/annotations/val2017/000000304396.png
/data/datasets/cocostuff/dataset/images/val2017/000000496722.jpg /data/datasets/cocostuff/dataset/annotations/val2017/000000496722.png
/data/datasets/cocostuff/dataset/images/val2017/000000492937.jpg /data/datasets/cocostuff/dataset/annotations/val2017/000000492937.png
/data/datasets/cocostuff/dataset/images/val2017/000000340894.jpg /data/datasets/cocostuff/dataset/annotations/val2017/000000340894.png
/data/datasets/cocostuff/dataset/images/val2017/000000248631.jpg /data/datasets/cocostuff/dataset/annotations/val2017/000000248631.png
/data/datasets/cocostuff/dataset/images/val2017/000000420840.jpg /data/datasets/cocostuff/dataset/annotations/val2017/000000420840.png
/data/datasets/cocostuff/dataset/images/val2017/000000537153.jpg /data/datasets/cocostuff/dataset/annotations/val2017/000000537153.png
/data/datasets/cocostuff/dataset/images/val2017/000000366199.jpg /data/datasets/cocostuff/dataset/annotations/val2017/000000366199.png
/data/datasets/cocostuff/dataset/images/val2017/000000188906.jpg /data/datasets/cocostuff/dataset/annotations/val2017/000000188906.png
/data/datasets/cocostuff/dataset/images/val2017/000000256518.jpg /data/datasets/cocostuff/dataset/annotations/val2017/000000256518.png
/data/datasets/cocostuff/dataset/images/val2017/000000255483.jpg /data/datasets/cocostuff/dataset/annotations/val2017/000000255483.png
/data/datasets/cocostuff/dataset/images/val2017/000000189213.jpg /data/datasets/cocostuff/dataset/annotations/val2017/000000189213.png
/data/datasets/cocostuff/dataset/images/val2017/000000163951.jpg /data/datasets/cocostuff/dataset/annotations/val2017/000000163951.png
/data/datasets/cocostuff/dataset/images/val2017/000000277005.jpg /data/datasets/cocostuff/dataset/annotations/val2017/000000277005.png
/data/datasets/cocostuff/dataset/images/val2017/000000501005.jpg /data/datasets/cocostuff/dataset/annotations/val2017/000000501005.png
/data/datasets/cocostuff/dataset/images/val2017/000000306733.jpg /data/datasets/cocostuff/dataset/annotations/val2017/000000306733.png
/data/datasets/cocostuff/dataset/images/val2017/000000280891.jpg /data/datasets/cocostuff/dataset/annotations/val2017/000000280891.png
/data/datasets/cocostuff/dataset/images/val2017/000000212226.jpg /data/datasets/cocostuff/dataset/annotations/val2017/000000212226.png
/data/datasets/cocostuff/dataset/images/val2017/000000302760.jpg /data/datasets/cocostuff/dataset/annotations/val2017/000000302760.png
/data/datasets/cocostuff/dataset/images/val2017/000000051008.jpg /data/datasets/cocostuff/dataset/annotations/val2017/000000051008.png
/data/datasets/cocostuff/dataset/images/val2017/000000473406.jpg /data/datasets/cocostuff/dataset/annotations/val2017/000000473406.png
/data/datasets/cocostuff/dataset/images/val2017/000000167067.jpg /data/datasets/cocostuff/dataset/annotations/val2017/000000167067.png
/data/datasets/cocostuff/dataset/images/val2017/000000509260.jpg /data/datasets/cocostuff/dataset/annotations/val2017/000000509260.png
/data/datasets/cocostuff/dataset/images/val2017/000000186422.jpg /data/datasets/cocostuff/dataset/annotations/val2017/000000186422.png
/data/datasets/cocostuff/dataset/images/val2017/000000227765.jpg /data/datasets/cocostuff/dataset/annotations/val2017/000000227765.png
/data/datasets/cocostuff/dataset/images/val2017/000000161925.jpg /data/datasets/cocostuff/dataset/annotations/val2017/000000161925.png
/data/datasets/cocostuff/dataset/images/val2017/000000012280.jpg /data/datasets/cocostuff/dataset/annotations/val2017/000000012280.png
/data/datasets/cocostuff/dataset/images/val2017/000000274411.jpg /data/datasets/cocostuff/dataset/annotations/val2017/000000274411.png
/data/datasets/cocostuff/dataset/images/val2017/000000186042.jpg /data/datasets/cocostuff/dataset/annotations/val2017/000000186042.png
/data/datasets/cocostuff/dataset/images/val2017/000000142472.jpg /data/datasets/cocostuff/dataset/annotations/val2017/000000142472.png
/data/datasets/cocostuff/dataset/images/val2017/000000084362.jpg /data/datasets/cocostuff/dataset/annotations/val2017/000000084362.png
/data/datasets/cocostuff/dataset/images/val2017/000000559348.jpg /data/datasets/cocostuff/dataset/annotations/val2017/000000559348.png
/data/datasets/cocostuff/dataset/images/val2017/000000180101.jpg /data/datasets/cocostuff/dataset/annotations/val2017/000000180101.png
/data/datasets/cocostuff/dataset/images/val2017/000000287527.jpg /data/datasets/cocostuff/dataset/annotations/val2017/000000287527.png
/data/datasets/cocostuff/dataset/images/val2017/000000027972.jpg /data/datasets/cocostuff/dataset/annotations/val2017/000000027972.png
/data/datasets/cocostuff/dataset/images/val2017/000000544811.jpg /data/datasets/cocostuff/dataset/annotations/val2017/000000544811.png
/data/datasets/cocostuff/dataset/images/val2017/000000564127.jpg /data/datasets/cocostuff/dataset/annotations/val2017/000000564127.png
/data/datasets/cocostuff/dataset/images/val2017/000000179265.jpg /data/datasets/cocostuff/dataset/annotations/val2017/000000179265.png
/data/datasets/cocostuff/dataset/images/val2017/000000086220.jpg /data/datasets/cocostuff/dataset/annotations/val2017/000000086220.png
/data/datasets/cocostuff/dataset/images/val2017/000000007977.jpg /data/datasets/cocostuff/dataset/annotations/val2017/000000007977.png
/data/datasets/cocostuff/dataset/images/val2017/000000326970.jpg /data/datasets/cocostuff/dataset/annotations/val2017/000000326970.png
/data/datasets/cocostuff/dataset/images/val2017/000000133778.jpg /data/datasets/cocostuff/dataset/annotations/val2017/000000133778.png
/data/datasets/cocostuff/dataset/images/val2017/000000203546.jpg /data/datasets/cocostuff/dataset/annotations/val2017/000000203546.png
/data/datasets/cocostuff/dataset/images/val2017/000000526751.jpg /data/datasets/cocostuff/dataset/annotations/val2017/000000526751.png
/data/datasets/cocostuff/dataset/images/val2017/000000323151.jpg /data/datasets/cocostuff/dataset/annotations/val2017/000000323151.png
/data/datasets/cocostuff/dataset/images/val2017/000000384651.jpg /data/datasets/cocostuff/dataset/annotations/val2017/000000384651.png
/data/datasets/cocostuff/dataset/images/val2017/000000367082.jpg /data/datasets/cocostuff/dataset/annotations/val2017/000000367082.png
/data/datasets/cocostuff/dataset/images/val2017/000000015517.jpg /data/datasets/cocostuff/dataset/annotations/val2017/000000015517.png
/data/datasets/cocostuff/dataset/images/val2017/000000147338.jpg /data/datasets/cocostuff/dataset/annotations/val2017/000000147338.png
/data/datasets/cocostuff/dataset/images/val2017/000000026941.jpg /data/datasets/cocostuff/dataset/annotations/val2017/000000026941.png
/data/datasets/cocostuff/dataset/images/val2017/000000141821.jpg /data/datasets/cocostuff/dataset/annotations/val2017/000000141821.png
/data/datasets/cocostuff/dataset/images/val2017/000000424135.jpg /data/datasets/cocostuff/dataset/annotations/val2017/000000424135.png
/data/datasets/cocostuff/dataset/images/val2017/000000132703.jpg /data/datasets/cocostuff/dataset/annotations/val2017/000000132703.png
/data/datasets/cocostuff/dataset/images/val2017/000000322944.jpg /data/datasets/cocostuff/dataset/annotations/val2017/000000322944.png
/data/datasets/cocostuff/dataset/images/val2017/000000498807.jpg /data/datasets/cocostuff/dataset/annotations/val2017/000000498807.png
/data/datasets/cocostuff/dataset/images/val2017/000000297085.jpg /data/datasets/cocostuff/dataset/annotations/val2017/000000297085.png
/data/datasets/cocostuff/dataset/images/val2017/000000183246.jpg /data/datasets/cocostuff/dataset/annotations/val2017/000000183246.png
/data/datasets/cocostuff/dataset/images/val2017/000000188439.jpg /data/datasets/cocostuff/dataset/annotations/val2017/000000188439.png
/data/datasets/cocostuff/dataset/images/val2017/000000335529.jpg /data/datasets/cocostuff/dataset/annotations/val2017/000000335529.png
/data/datasets/cocostuff/dataset/images/val2017/000000432553.jpg /data/datasets/cocostuff/dataset/annotations/val2017/000000432553.png
/data/datasets/cocostuff/dataset/images/val2017/000000007281.jpg /data/datasets/cocostuff/dataset/annotations/val2017/000000007281.png
/data/datasets/cocostuff/dataset/images/val2017/000000099428.jpg /data/datasets/cocostuff/dataset/annotations/val2017/000000099428.png
/data/datasets/cocostuff/dataset/images/val2017/000000150930.jpg /data/datasets/cocostuff/dataset/annotations/val2017/000000150930.png
/data/datasets/cocostuff/dataset/images/val2017/000000172595.jpg /data/datasets/cocostuff/dataset/annotations/val2017/000000172595.png
/data/datasets/cocostuff/dataset/images/val2017/000000343803.jpg /data/datasets/cocostuff/dataset/annotations/val2017/000000343803.png
/data/datasets/cocostuff/dataset/images/val2017/000000290081.jpg /data/datasets/cocostuff/dataset/annotations/val2017/000000290081.png
/data/datasets/cocostuff/dataset/images/val2017/000000180798.jpg /data/datasets/cocostuff/dataset/annotations/val2017/000000180798.png
/data/datasets/cocostuff/dataset/images/val2017/000000159791.jpg /data/datasets/cocostuff/dataset/annotations/val2017/000000159791.png
/data/datasets/cocostuff/dataset/images/val2017/000000502910.jpg /data/datasets/cocostuff/dataset/annotations/val2017/000000502910.png
/data/datasets/cocostuff/dataset/images/val2017/000000405279.jpg /data/datasets/cocostuff/dataset/annotations/val2017/000000405279.png
/data/datasets/cocostuff/dataset/images/val2017/000000343466.jpg /data/datasets/cocostuff/dataset/annotations/val2017/000000343466.png
/data/datasets/cocostuff/dataset/images/val2017/000000055072.jpg /data/datasets/cocostuff/dataset/annotations/val2017/000000055072.png
/data/datasets/cocostuff/dataset/images/val2017/000000570456.jpg /data/datasets/cocostuff/dataset/annotations/val2017/000000570456.png
/data/datasets/cocostuff/dataset/images/val2017/000000170116.jpg /data/datasets/cocostuff/dataset/annotations/val2017/000000170116.png
/data/datasets/cocostuff/dataset/images/val2017/000000381360.jpg /data/datasets/cocostuff/dataset/annotations/val2017/000000381360.png
/data/datasets/cocostuff/dataset/images/val2017/000000166165.jpg /data/datasets/cocostuff/dataset/annotations/val2017/000000166165.png
/data/datasets/cocostuff/dataset/images/val2017/000000047010.jpg /data/datasets/cocostuff/dataset/annotations/val2017/000000047010.png
/data/datasets/cocostuff/dataset/images/val2017/000000073326.jpg /data/datasets/cocostuff/dataset/annotations/val2017/000000073326.png
/data/datasets/cocostuff/dataset/images/val2017/000000205401.jpg /data/datasets/cocostuff/dataset/annotations/val2017/000000205401.png
/data/datasets/cocostuff/dataset/images/val2017/000000423506.jpg /data/datasets/cocostuff/dataset/annotations/val2017/000000423506.png
/data/datasets/cocostuff/dataset/images/val2017/000000144003.jpg /data/datasets/cocostuff/dataset/annotations/val2017/000000144003.png
/data/datasets/cocostuff/dataset/images/val2017/000000212800.jpg /data/datasets/cocostuff/dataset/annotations/val2017/000000212800.png
/data/datasets/cocostuff/dataset/images/val2017/000000173044.jpg /data/datasets/cocostuff/dataset/annotations/val2017/000000173044.png
/data/datasets/cocostuff/dataset/images/val2017/000000332570.jpg /data/datasets/cocostuff/dataset/annotations/val2017/000000332570.png
/data/datasets/cocostuff/dataset/images/val2017/000000296969.jpg /data/datasets/cocostuff/dataset/annotations/val2017/000000296969.png
/data/datasets/cocostuff/dataset/images/val2017/000000479030.jpg /data/datasets/cocostuff/dataset/annotations/val2017/000000479030.png
/data/datasets/cocostuff/dataset/images/val2017/000000243867.jpg /data/datasets/cocostuff/dataset/annotations/val2017/000000243867.png
/data/datasets/cocostuff/dataset/images/val2017/000000120777.jpg /data/datasets/cocostuff/dataset/annotations/val2017/000000120777.png
/data/datasets/cocostuff/dataset/images/val2017/000000458992.jpg /data/datasets/cocostuff/dataset/annotations/val2017/000000458992.png
/data/datasets/cocostuff/dataset/images/val2017/000000419601.jpg /data/datasets/cocostuff/dataset/annotations/val2017/000000419601.png
/data/datasets/cocostuff/dataset/images/val2017/000000379800.jpg /data/datasets/cocostuff/dataset/annotations/val2017/000000379800.png
/data/datasets/cocostuff/dataset/images/val2017/000000344614.jpg /data/datasets/cocostuff/dataset/annotations/val2017/000000344614.png
/data/datasets/cocostuff/dataset/images/val2017/000000255718.jpg /data/datasets/cocostuff/dataset/annotations/val2017/000000255718.png
/data/datasets/cocostuff/dataset/images/val2017/000000434204.jpg /data/datasets/cocostuff/dataset/annotations/val2017/000000434204.png
/data/datasets/cocostuff/dataset/images/val2017/000000186929.jpg /data/datasets/cocostuff/dataset/annotations/val2017/000000186929.png
/data/datasets/cocostuff/dataset/images/val2017/000000136355.jpg /data/datasets/cocostuff/dataset/annotations/val2017/000000136355.png
/data/datasets/cocostuff/dataset/images/val2017/000000122046.jpg /data/datasets/cocostuff/dataset/annotations/val2017/000000122046.png
/data/datasets/cocostuff/dataset/images/val2017/000000283070.jpg /data/datasets/cocostuff/dataset/annotations/val2017/000000283070.png
/data/datasets/cocostuff/dataset/images/val2017/000000250282.jpg /data/datasets/cocostuff/dataset/annotations/val2017/000000250282.png
/data/datasets/cocostuff/dataset/images/val2017/000000192047.jpg /data/datasets/cocostuff/dataset/annotations/val2017/000000192047.png
/data/datasets/cocostuff/dataset/images/val2017/000000023937.jpg /data/datasets/cocostuff/dataset/annotations/val2017/000000023937.png
/data/datasets/cocostuff/dataset/images/val2017/000000522940.jpg /data/datasets/cocostuff/dataset/annotations/val2017/000000522940.png
/data/datasets/cocostuff/dataset/images/val2017/000000322829.jpg /data/datasets/cocostuff/dataset/annotations/val2017/000000322829.png
/data/datasets/cocostuff/dataset/images/val2017/000000100274.jpg /data/datasets/cocostuff/dataset/annotations/val2017/000000100274.png
/data/datasets/cocostuff/dataset/images/val2017/000000178469.jpg /data/datasets/cocostuff/dataset/annotations/val2017/000000178469.png
/data/datasets/cocostuff/dataset/images/val2017/000000123480.jpg /data/datasets/cocostuff/dataset/annotations/val2017/000000123480.png
/data/datasets/cocostuff/dataset/images/val2017/000000086755.jpg /data/datasets/cocostuff/dataset/annotations/val2017/000000086755.png
/data/datasets/cocostuff/dataset/images/val2017/000000104803.jpg /data/datasets/cocostuff/dataset/annotations/val2017/000000104803.png
/data/datasets/cocostuff/dataset/images/val2017/000000042528.jpg /data/datasets/cocostuff/dataset/annotations/val2017/000000042528.png
/data/datasets/cocostuff/dataset/images/val2017/000000367095.jpg /data/datasets/cocostuff/dataset/annotations/val2017/000000367095.png
/data/datasets/cocostuff/dataset/images/val2017/000000251572.jpg /data/datasets/cocostuff/dataset/annotations/val2017/000000251572.png
/data/datasets/cocostuff/dataset/images/val2017/000000099242.jpg /data/datasets/cocostuff/dataset/annotations/val2017/000000099242.png
/data/datasets/cocostuff/dataset/images/val2017/000000432085.jpg /data/datasets/cocostuff/dataset/annotations/val2017/000000432085.png
/data/datasets/cocostuff/dataset/images/val2017/000000269113.jpg /data/datasets/cocostuff/dataset/annotations/val2017/000000269113.png
/data/datasets/cocostuff/dataset/images/val2017/000000229753.jpg /data/datasets/cocostuff/dataset/annotations/val2017/000000229753.png
/data/datasets/cocostuff/dataset/images/val2017/000000418696.jpg /data/datasets/cocostuff/dataset/annotations/val2017/000000418696.png
/data/datasets/cocostuff/dataset/images/val2017/000000271997.jpg /data/datasets/cocostuff/dataset/annotations/val2017/000000271997.png
/data/datasets/cocostuff/dataset/images/val2017/000000287545.jpg /data/datasets/cocostuff/dataset/annotations/val2017/000000287545.png
/data/datasets/cocostuff/dataset/images/val2017/000000199395.jpg /data/datasets/cocostuff/dataset/annotations/val2017/000000199395.png
/data/datasets/cocostuff/dataset/images/val2017/000000192191.jpg /data/datasets/cocostuff/dataset/annotations/val2017/000000192191.png
/data/datasets/cocostuff/dataset/images/val2017/000000161799.jpg /data/datasets/cocostuff/dataset/annotations/val2017/000000161799.png
/data/datasets/cocostuff/dataset/images/val2017/000000246963.jpg /data/datasets/cocostuff/dataset/annotations/val2017/000000246963.png
/data/datasets/cocostuff/dataset/images/val2017/000000367195.jpg /data/datasets/cocostuff/dataset/annotations/val2017/000000367195.png
/data/datasets/cocostuff/dataset/images/val2017/000000186938.jpg /data/datasets/cocostuff/dataset/annotations/val2017/000000186938.png
/data/datasets/cocostuff/dataset/images/val2017/000000114884.jpg /data/datasets/cocostuff/dataset/annotations/val2017/000000114884.png
/data/datasets/cocostuff/dataset/images/val2017/000000153343.jpg /data/datasets/cocostuff/dataset/annotations/val2017/000000153343.png
/data/datasets/cocostuff/dataset/images/val2017/000000184762.jpg /data/datasets/cocostuff/dataset/annotations/val2017/000000184762.png
/data/datasets/cocostuff/dataset/images/val2017/000000117908.jpg /data/datasets/cocostuff/dataset/annotations/val2017/000000117908.png
/data/datasets/cocostuff/dataset/images/val2017/000000530052.jpg /data/datasets/cocostuff/dataset/annotations/val2017/000000530052.png
/data/datasets/cocostuff/dataset/images/val2017/000000329447.jpg /data/datasets/cocostuff/dataset/annotations/val2017/000000329447.png
/data/datasets/cocostuff/dataset/images/val2017/000000500826.jpg /data/datasets/cocostuff/dataset/annotations/val2017/000000500826.png
/data/datasets/cocostuff/dataset/images/val2017/000000466602.jpg /data/datasets/cocostuff/dataset/annotations/val2017/000000466602.png
/data/datasets/cocostuff/dataset/images/val2017/000000486573.jpg /data/datasets/cocostuff/dataset/annotations/val2017/000000486573.png
/data/datasets/cocostuff/dataset/images/val2017/000000106757.jpg /data/datasets/cocostuff/dataset/annotations/val2017/000000106757.png
/data/datasets/cocostuff/dataset/images/val2017/000000342128.jpg /data/datasets/cocostuff/dataset/annotations/val2017/000000342128.png
/data/datasets/cocostuff/dataset/images/val2017/000000386352.jpg /data/datasets/cocostuff/dataset/annotations/val2017/000000386352.png
/data/datasets/cocostuff/dataset/images/val2017/000000188465.jpg /data/datasets/cocostuff/dataset/annotations/val2017/000000188465.png
/data/datasets/cocostuff/dataset/images/val2017/000000055167.jpg /data/datasets/cocostuff/dataset/annotations/val2017/000000055167.png
/data/datasets/cocostuff/dataset/images/val2017/000000067406.jpg /data/datasets/cocostuff/dataset/annotations/val2017/000000067406.png
/data/datasets/cocostuff/dataset/images/val2017/000000470779.jpg /data/datasets/cocostuff/dataset/annotations/val2017/000000470779.png
/data/datasets/cocostuff/dataset/images/val2017/000000141671.jpg /data/datasets/cocostuff/dataset/annotations/val2017/000000141671.png
/data/datasets/cocostuff/dataset/images/val2017/000000282298.jpg /data/datasets/cocostuff/dataset/annotations/val2017/000000282298.png
/data/datasets/cocostuff/dataset/images/val2017/000000197870.jpg /data/datasets/cocostuff/dataset/annotations/val2017/000000197870.png
/data/datasets/cocostuff/dataset/images/val2017/000000310862.jpg /data/datasets/cocostuff/dataset/annotations/val2017/000000310862.png
/data/datasets/cocostuff/dataset/images/val2017/000000413247.jpg /data/datasets/cocostuff/dataset/annotations/val2017/000000413247.png
/data/datasets/cocostuff/dataset/images/val2017/000000560474.jpg /data/datasets/cocostuff/dataset/annotations/val2017/000000560474.png
/data/datasets/cocostuff/dataset/images/val2017/000000230819.jpg /data/datasets/cocostuff/dataset/annotations/val2017/000000230819.png
/data/datasets/cocostuff/dataset/images/val2017/000000578967.jpg /data/datasets/cocostuff/dataset/annotations/val2017/000000578967.png
/data/datasets/cocostuff/dataset/images/val2017/000000079188.jpg /data/datasets/cocostuff/dataset/annotations/val2017/000000079188.png
/data/datasets/cocostuff/dataset/images/val2017/000000310072.jpg /data/datasets/cocostuff/dataset/annotations/val2017/000000310072.png
/data/datasets/cocostuff/dataset/images/val2017/000000263594.jpg /data/datasets/cocostuff/dataset/annotations/val2017/000000263594.png
/data/datasets/cocostuff/dataset/images/val2017/000000341058.jpg /data/datasets/cocostuff/dataset/annotations/val2017/000000341058.png
/data/datasets/cocostuff/dataset/images/val2017/000000533536.jpg /data/datasets/cocostuff/dataset/annotations/val2017/000000533536.png
/data/datasets/cocostuff/dataset/images/val2017/000000226408.jpg /data/datasets/cocostuff/dataset/annotations/val2017/000000226408.png
/data/datasets/cocostuff/dataset/images/val2017/000000105014.jpg /data/datasets/cocostuff/dataset/annotations/val2017/000000105014.png
/data/datasets/cocostuff/dataset/images/val2017/000000438862.jpg /data/datasets/cocostuff/dataset/annotations/val2017/000000438862.png
/data/datasets/cocostuff/dataset/images/val2017/000000393838.jpg /data/datasets/cocostuff/dataset/annotations/val2017/000000393838.png
/data/datasets/cocostuff/dataset/images/val2017/000000064359.jpg /data/datasets/cocostuff/dataset/annotations/val2017/000000064359.png
/data/datasets/cocostuff/dataset/images/val2017/000000170545.jpg /data/datasets/cocostuff/dataset/annotations/val2017/000000170545.png
/data/datasets/cocostuff/dataset/images/val2017/000000455597.jpg /data/datasets/cocostuff/dataset/annotations/val2017/000000455597.png
/data/datasets/cocostuff/dataset/images/val2017/000000013597.jpg /data/datasets/cocostuff/dataset/annotations/val2017/000000013597.png
/data/datasets/cocostuff/dataset/images/val2017/000000276284.jpg /data/datasets/cocostuff/dataset/annotations/val2017/000000276284.png
/data/datasets/cocostuff/dataset/images/val2017/000000021903.jpg /data/datasets/cocostuff/dataset/annotations/val2017/000000021903.png
/data/datasets/cocostuff/dataset/images/val2017/000000356531.jpg /data/datasets/cocostuff/dataset/annotations/val2017/000000356531.png
/data/datasets/cocostuff/dataset/images/val2017/000000556158.jpg /data/datasets/cocostuff/dataset/annotations/val2017/000000556158.png
/data/datasets/cocostuff/dataset/images/val2017/000000050828.jpg /data/datasets/cocostuff/dataset/annotations/val2017/000000050828.png
/data/datasets/cocostuff/dataset/images/val2017/000000012748.jpg /data/datasets/cocostuff/dataset/annotations/val2017/000000012748.png
/data/datasets/cocostuff/dataset/images/val2017/000000496409.jpg /data/datasets/cocostuff/dataset/annotations/val2017/000000496409.png
/data/datasets/cocostuff/dataset/images/val2017/000000479099.jpg /data/datasets/cocostuff/dataset/annotations/val2017/000000479099.png
/data/datasets/cocostuff/dataset/images/val2017/000000235836.jpg /data/datasets/cocostuff/dataset/annotations/val2017/000000235836.png
/data/datasets/cocostuff/dataset/images/val2017/000000080413.jpg /data/datasets/cocostuff/dataset/annotations/val2017/000000080413.png
/data/datasets/cocostuff/dataset/images/val2017/000000320554.jpg /data/datasets/cocostuff/dataset/annotations/val2017/000000320554.png
/data/datasets/cocostuff/dataset/images/val2017/000000405972.jpg /data/datasets/cocostuff/dataset/annotations/val2017/000000405972.png
/data/datasets/cocostuff/dataset/images/val2017/000000573094.jpg /data/datasets/cocostuff/dataset/annotations/val2017/000000573094.png
/data/datasets/cocostuff/dataset/images/val2017/000000007991.jpg /data/datasets/cocostuff/dataset/annotations/val2017/000000007991.png
/data/datasets/cocostuff/dataset/images/val2017/000000074200.jpg /data/datasets/cocostuff/dataset/annotations/val2017/000000074200.png
/data/datasets/cocostuff/dataset/images/val2017/000000512836.jpg /data/datasets/cocostuff/dataset/annotations/val2017/000000512836.png
/data/datasets/cocostuff/dataset/images/val2017/000000433980.jpg /data/datasets/cocostuff/dataset/annotations/val2017/000000433980.png
/data/datasets/cocostuff/dataset/images/val2017/000000434297.jpg /data/datasets/cocostuff/dataset/annotations/val2017/000000434297.png
/data/datasets/cocostuff/dataset/images/val2017/000000393226.jpg /data/datasets/cocostuff/dataset/annotations/val2017/000000393226.png
/data/datasets/cocostuff/dataset/images/val2017/000000033109.jpg /data/datasets/cocostuff/dataset/annotations/val2017/000000033109.png
/data/datasets/cocostuff/dataset/images/val2017/000000240940.jpg /data/datasets/cocostuff/dataset/annotations/val2017/000000240940.png
/data/datasets/cocostuff/dataset/images/val2017/000000361919.jpg /data/datasets/cocostuff/dataset/annotations/val2017/000000361919.png
/data/datasets/cocostuff/dataset/images/val2017/000000456496.jpg /data/datasets/cocostuff/dataset/annotations/val2017/000000456496.png
/data/datasets/cocostuff/dataset/images/val2017/000000394677.jpg /data/datasets/cocostuff/dataset/annotations/val2017/000000394677.png
/data/datasets/cocostuff/dataset/images/val2017/000000042889.jpg /data/datasets/cocostuff/dataset/annotations/val2017/000000042889.png
/data/datasets/cocostuff/dataset/images/val2017/000000511760.jpg /data/datasets/cocostuff/dataset/annotations/val2017/000000511760.png
/data/datasets/cocostuff/dataset/images/val2017/000000163257.jpg /data/datasets/cocostuff/dataset/annotations/val2017/000000163257.png
/data/datasets/cocostuff/dataset/images/val2017/000000573008.jpg /data/datasets/cocostuff/dataset/annotations/val2017/000000573008.png
/data/datasets/cocostuff/dataset/images/val2017/000000018737.jpg /data/datasets/cocostuff/dataset/annotations/val2017/000000018737.png
/data/datasets/cocostuff/dataset/images/val2017/000000276434.jpg /data/datasets/cocostuff/dataset/annotations/val2017/000000276434.png
/data/datasets/cocostuff/dataset/images/val2017/000000060855.jpg /data/datasets/cocostuff/dataset/annotations/val2017/000000060855.png
/data/datasets/cocostuff/dataset/images/val2017/000000438774.jpg /data/datasets/cocostuff/dataset/annotations/val2017/000000438774.png
/data/datasets/cocostuff/dataset/images/val2017/000000369751.jpg /data/datasets/cocostuff/dataset/annotations/val2017/000000369751.png
/data/datasets/cocostuff/dataset/images/val2017/000000213605.jpg /data/datasets/cocostuff/dataset/annotations/val2017/000000213605.png
/data/datasets/cocostuff/dataset/images/val2017/000000507235.jpg /data/datasets/cocostuff/dataset/annotations/val2017/000000507235.png
/data/datasets/cocostuff/dataset/images/val2017/000000340015.jpg /data/datasets/cocostuff/dataset/annotations/val2017/000000340015.png
/data/datasets/cocostuff/dataset/images/val2017/000000014473.jpg /data/datasets/cocostuff/dataset/annotations/val2017/000000014473.png
/data/datasets/cocostuff/dataset/images/val2017/000000202339.jpg /data/datasets/cocostuff/dataset/annotations/val2017/000000202339.png
/data/datasets/cocostuff/dataset/images/val2017/000000268378.jpg /data/datasets/cocostuff/dataset/annotations/val2017/000000268378.png
/data/datasets/cocostuff/dataset/images/val2017/000000467511.jpg /data/datasets/cocostuff/dataset/annotations/val2017/000000467511.png
/data/datasets/cocostuff/dataset/images/val2017/000000142971.jpg /data/datasets/cocostuff/dataset/annotations/val2017/000000142971.png
/data/datasets/cocostuff/dataset/images/val2017/000000169996.jpg /data/datasets/cocostuff/dataset/annotations/val2017/000000169996.png
/data/datasets/cocostuff/dataset/images/val2017/000000170670.jpg /data/datasets/cocostuff/dataset/annotations/val2017/000000170670.png
/data/datasets/cocostuff/dataset/images/val2017/000000150726.jpg /data/datasets/cocostuff/dataset/annotations/val2017/000000150726.png
/data/datasets/cocostuff/dataset/images/val2017/000000010764.jpg /data/datasets/cocostuff/dataset/annotations/val2017/000000010764.png
/data/datasets/cocostuff/dataset/images/val2017/000000476119.jpg /data/datasets/cocostuff/dataset/annotations/val2017/000000476119.png
/data/datasets/cocostuff/dataset/images/val2017/000000341973.jpg /data/datasets/cocostuff/dataset/annotations/val2017/000000341973.png
/data/datasets/cocostuff/dataset/images/val2017/000000457262.jpg /data/datasets/cocostuff/dataset/annotations/val2017/000000457262.png
/data/datasets/cocostuff/dataset/images/val2017/000000061333.jpg /data/datasets/cocostuff/dataset/annotations/val2017/000000061333.png
/data/datasets/cocostuff/dataset/images/val2017/000000166509.jpg /data/datasets/cocostuff/dataset/annotations/val2017/000000166509.png
/data/datasets/cocostuff/dataset/images/val2017/000000183127.jpg /data/datasets/cocostuff/dataset/annotations/val2017/000000183127.png
/data/datasets/cocostuff/dataset/images/val2017/000000503841.jpg /data/datasets/cocostuff/dataset/annotations/val2017/000000503841.png
/data/datasets/cocostuff/dataset/images/val2017/000000152214.jpg /data/datasets/cocostuff/dataset/annotations/val2017/000000152214.png
/data/datasets/cocostuff/dataset/images/val2017/000000039480.jpg /data/datasets/cocostuff/dataset/annotations/val2017/000000039480.png
/data/datasets/cocostuff/dataset/images/val2017/000000482735.jpg /data/datasets/cocostuff/dataset/annotations/val2017/000000482735.png
/data/datasets/cocostuff/dataset/images/val2017/000000523194.jpg /data/datasets/cocostuff/dataset/annotations/val2017/000000523194.png
/data/datasets/cocostuff/dataset/images/val2017/000000050331.jpg /data/datasets/cocostuff/dataset/annotations/val2017/000000050331.png
/data/datasets/cocostuff/dataset/images/val2017/000000067896.jpg /data/datasets/cocostuff/dataset/annotations/val2017/000000067896.png
/data/datasets/cocostuff/dataset/images/val2017/000000576031.jpg /data/datasets/cocostuff/dataset/annotations/val2017/000000576031.png
/data/datasets/cocostuff/dataset/images/val2017/000000140640.jpg /data/datasets/cocostuff/dataset/annotations/val2017/000000140640.png
/data/datasets/cocostuff/dataset/images/val2017/000000461009.jpg /data/datasets/cocostuff/dataset/annotations/val2017/000000461009.png
/data/datasets/cocostuff/dataset/images/val2017/000000535578.jpg /data/datasets/cocostuff/dataset/annotations/val2017/000000535578.png
/data/datasets/cocostuff/dataset/images/val2017/000000442323.jpg /data/datasets/cocostuff/dataset/annotations/val2017/000000442323.png
/data/datasets/cocostuff/dataset/images/val2017/000000088269.jpg /data/datasets/cocostuff/dataset/annotations/val2017/000000088269.png
/data/datasets/cocostuff/dataset/images/val2017/000000019109.jpg /data/datasets/cocostuff/dataset/annotations/val2017/000000019109.png
/data/datasets/cocostuff/dataset/images/val2017/000000326128.jpg /data/datasets/cocostuff/dataset/annotations/val2017/000000326128.png
/data/datasets/cocostuff/dataset/images/val2017/000000572388.jpg /data/datasets/cocostuff/dataset/annotations/val2017/000000572388.png
/data/datasets/cocostuff/dataset/images/val2017/000000066635.jpg /data/datasets/cocostuff/dataset/annotations/val2017/000000066635.png
/data/datasets/cocostuff/dataset/images/val2017/000000516173.jpg /data/datasets/cocostuff/dataset/annotations/val2017/000000516173.png
/data/datasets/cocostuff/dataset/images/val2017/000000267537.jpg /data/datasets/cocostuff/dataset/annotations/val2017/000000267537.png
/data/datasets/cocostuff/dataset/images/val2017/000000407574.jpg /data/datasets/cocostuff/dataset/annotations/val2017/000000407574.png
/data/datasets/cocostuff/dataset/images/val2017/000000062355.jpg /data/datasets/cocostuff/dataset/annotations/val2017/000000062355.png
/data/datasets/cocostuff/dataset/images/val2017/000000199551.jpg /data/datasets/cocostuff/dataset/annotations/val2017/000000199551.png
/data/datasets/cocostuff/dataset/images/val2017/000000402473.jpg /data/datasets/cocostuff/dataset/annotations/val2017/000000402473.png
/data/datasets/cocostuff/dataset/images/val2017/000000368335.jpg /data/datasets/cocostuff/dataset/annotations/val2017/000000368335.png
/data/datasets/cocostuff/dataset/images/val2017/000000502229.jpg /data/datasets/cocostuff/dataset/annotations/val2017/000000502229.png
/data/datasets/cocostuff/dataset/images/val2017/000000209747.jpg /data/datasets/cocostuff/dataset/annotations/val2017/000000209747.png
/data/datasets/cocostuff/dataset/images/val2017/000000215644.jpg /data/datasets/cocostuff/dataset/annotations/val2017/000000215644.png
/data/datasets/cocostuff/dataset/images/val2017/000000508586.jpg /data/datasets/cocostuff/dataset/annotations/val2017/000000508586.png
/data/datasets/cocostuff/dataset/images/val2017/000000563603.jpg /data/datasets/cocostuff/dataset/annotations/val2017/000000563603.png
/data/datasets/cocostuff/dataset/images/val2017/000000280710.jpg /data/datasets/cocostuff/dataset/annotations/val2017/000000280710.png
/data/datasets/cocostuff/dataset/images/val2017/000000383384.jpg /data/datasets/cocostuff/dataset/annotations/val2017/000000383384.png
/data/datasets/cocostuff/dataset/images/val2017/000000320642.jpg /data/datasets/cocostuff/dataset/annotations/val2017/000000320642.png
/data/datasets/cocostuff/dataset/images/val2017/000000199310.jpg /data/datasets/cocostuff/dataset/annotations/val2017/000000199310.png
/data/datasets/cocostuff/dataset/images/val2017/000000394510.jpg /data/datasets/cocostuff/dataset/annotations/val2017/000000394510.png
/data/datasets/cocostuff/dataset/images/val2017/000000232563.jpg /data/datasets/cocostuff/dataset/annotations/val2017/000000232563.png
/data/datasets/cocostuff/dataset/images/val2017/000000275791.jpg /data/datasets/cocostuff/dataset/annotations/val2017/000000275791.png
/data/datasets/cocostuff/dataset/images/val2017/000000104603.jpg /data/datasets/cocostuff/dataset/annotations/val2017/000000104603.png
/data/datasets/cocostuff/dataset/images/val2017/000000171611.jpg /data/datasets/cocostuff/dataset/annotations/val2017/000000171611.png
/data/datasets/cocostuff/dataset/images/val2017/000000370711.jpg /data/datasets/cocostuff/dataset/annotations/val2017/000000370711.png
/data/datasets/cocostuff/dataset/images/val2017/000000272416.jpg /data/datasets/cocostuff/dataset/annotations/val2017/000000272416.png
/data/datasets/cocostuff/dataset/images/val2017/000000547336.jpg /data/datasets/cocostuff/dataset/annotations/val2017/000000547336.png
/data/datasets/cocostuff/dataset/images/val2017/000000148739.jpg /data/datasets/cocostuff/dataset/annotations/val2017/000000148739.png
/data/datasets/cocostuff/dataset/images/val2017/000000540962.jpg /data/datasets/cocostuff/dataset/annotations/val2017/000000540962.png
/data/datasets/cocostuff/dataset/images/val2017/000000242678.jpg /data/datasets/cocostuff/dataset/annotations/val2017/000000242678.png
/data/datasets/cocostuff/dataset/images/val2017/000000210915.jpg /data/datasets/cocostuff/dataset/annotations/val2017/000000210915.png
/data/datasets/cocostuff/dataset/images/val2017/000000522713.jpg /data/datasets/cocostuff/dataset/annotations/val2017/000000522713.png
/data/datasets/cocostuff/dataset/images/val2017/000000143998.jpg /data/datasets/cocostuff/dataset/annotations/val2017/000000143998.png
/data/datasets/cocostuff/dataset/images/val2017/000000369081.jpg /data/datasets/cocostuff/dataset/annotations/val2017/000000369081.png
/data/datasets/cocostuff/dataset/images/val2017/000000151516.jpg /data/datasets/cocostuff/dataset/annotations/val2017/000000151516.png
/data/datasets/cocostuff/dataset/images/val2017/000000022479.jpg /data/datasets/cocostuff/dataset/annotations/val2017/000000022479.png
/data/datasets/cocostuff/dataset/images/val2017/000000050006.jpg /data/datasets/cocostuff/dataset/annotations/val2017/000000050006.png
/data/datasets/cocostuff/dataset/images/val2017/000000286660.jpg /data/datasets/cocostuff/dataset/annotations/val2017/000000286660.png
/data/datasets/cocostuff/dataset/images/val2017/000000379441.jpg /data/datasets/cocostuff/dataset/annotations/val2017/000000379441.png
/data/datasets/cocostuff/dataset/images/val2017/000000025593.jpg /data/datasets/cocostuff/dataset/annotations/val2017/000000025593.png
/data/datasets/cocostuff/dataset/images/val2017/000000336209.jpg /data/datasets/cocostuff/dataset/annotations/val2017/000000336209.png
/data/datasets/cocostuff/dataset/images/val2017/000000472678.jpg /data/datasets/cocostuff/dataset/annotations/val2017/000000472678.png
/data/datasets/cocostuff/dataset/images/val2017/000000132375.jpg /data/datasets/cocostuff/dataset/annotations/val2017/000000132375.png
/data/datasets/cocostuff/dataset/images/val2017/000000032941.jpg /data/datasets/cocostuff/dataset/annotations/val2017/000000032941.png
/data/datasets/cocostuff/dataset/images/val2017/000000252219.jpg /data/datasets/cocostuff/dataset/annotations/val2017/000000252219.png
/data/datasets/cocostuff/dataset/images/val2017/000000212895.jpg /data/datasets/cocostuff/dataset/annotations/val2017/000000212895.png
/data/datasets/cocostuff/dataset/images/val2017/000000155154.jpg /data/datasets/cocostuff/dataset/annotations/val2017/000000155154.png
/data/datasets/cocostuff/dataset/images/val2017/000000531771.jpg /data/datasets/cocostuff/dataset/annotations/val2017/000000531771.png
/data/datasets/cocostuff/dataset/images/val2017/000000129322.jpg /data/datasets/cocostuff/dataset/annotations/val2017/000000129322.png
/data/datasets/cocostuff/dataset/images/val2017/000000013729.jpg /data/datasets/cocostuff/dataset/annotations/val2017/000000013729.png
/data/datasets/cocostuff/dataset/images/val2017/000000156372.jpg /data/datasets/cocostuff/dataset/annotations/val2017/000000156372.png
/data/datasets/cocostuff/dataset/images/val2017/000000046031.jpg /data/datasets/cocostuff/dataset/annotations/val2017/000000046031.png
/data/datasets/cocostuff/dataset/images/val2017/000000276720.jpg /data/datasets/cocostuff/dataset/annotations/val2017/000000276720.png
/data/datasets/cocostuff/dataset/images/val2017/000000021604.jpg /data/datasets/cocostuff/dataset/annotations/val2017/000000021604.png
/data/datasets/cocostuff/dataset/images/val2017/000000455085.jpg /data/datasets/cocostuff/dataset/annotations/val2017/000000455085.png
/data/datasets/cocostuff/dataset/images/val2017/000000053626.jpg /data/datasets/cocostuff/dataset/annotations/val2017/000000053626.png
/data/datasets/cocostuff/dataset/images/val2017/000000388846.jpg /data/datasets/cocostuff/dataset/annotations/val2017/000000388846.png
/data/datasets/cocostuff/dataset/images/val2017/000000305309.jpg /data/datasets/cocostuff/dataset/annotations/val2017/000000305309.png
/data/datasets/cocostuff/dataset/images/val2017/000000003845.jpg /data/datasets/cocostuff/dataset/annotations/val2017/000000003845.png
/data/datasets/cocostuff/dataset/images/val2017/000000433134.jpg /data/datasets/cocostuff/dataset/annotations/val2017/000000433134.png
/data/datasets/cocostuff/dataset/images/val2017/000000384949.jpg /data/datasets/cocostuff/dataset/annotations/val2017/000000384949.png
/data/datasets/cocostuff/dataset/images/val2017/000000451693.jpg /data/datasets/cocostuff/dataset/annotations/val2017/000000451693.png
/data/datasets/cocostuff/dataset/images/val2017/000000511321.jpg /data/datasets/cocostuff/dataset/annotations/val2017/000000511321.png
/data/datasets/cocostuff/dataset/images/val2017/000000420472.jpg /data/datasets/cocostuff/dataset/annotations/val2017/000000420472.png
/data/datasets/cocostuff/dataset/images/val2017/000000056545.jpg /data/datasets/cocostuff/dataset/annotations/val2017/000000056545.png
/data/datasets/cocostuff/dataset/images/val2017/000000421060.jpg /data/datasets/cocostuff/dataset/annotations/val2017/000000421060.png
/data/datasets/cocostuff/dataset/images/val2017/000000488592.jpg /data/datasets/cocostuff/dataset/annotations/val2017/000000488592.png
/data/datasets/cocostuff/dataset/images/val2017/000000189698.jpg /data/datasets/cocostuff/dataset/annotations/val2017/000000189698.png
/data/datasets/cocostuff/dataset/images/val2017/000000092839.jpg /data/datasets/cocostuff/dataset/annotations/val2017/000000092839.png
/data/datasets/cocostuff/dataset/images/val2017/000000022892.jpg /data/datasets/cocostuff/dataset/annotations/val2017/000000022892.png
/data/datasets/cocostuff/dataset/images/val2017/000000164602.jpg /data/datasets/cocostuff/dataset/annotations/val2017/000000164602.png
/data/datasets/cocostuff/dataset/images/val2017/000000369812.jpg /data/datasets/cocostuff/dataset/annotations/val2017/000000369812.png
/data/datasets/cocostuff/dataset/images/val2017/000000491216.jpg /data/datasets/cocostuff/dataset/annotations/val2017/000000491216.png
/data/datasets/cocostuff/dataset/images/val2017/000000261061.jpg /data/datasets/cocostuff/dataset/annotations/val2017/000000261061.png
/data/datasets/cocostuff/dataset/images/val2017/000000046378.jpg /data/datasets/cocostuff/dataset/annotations/val2017/000000046378.png
/data/datasets/cocostuff/dataset/images/val2017/000000023359.jpg /data/datasets/cocostuff/dataset/annotations/val2017/000000023359.png
/data/datasets/cocostuff/dataset/images/val2017/000000263474.jpg /data/datasets/cocostuff/dataset/annotations/val2017/000000263474.png
/data/datasets/cocostuff/dataset/images/val2017/000000316015.jpg /data/datasets/cocostuff/dataset/annotations/val2017/000000316015.png
/data/datasets/cocostuff/dataset/images/val2017/000000023666.jpg /data/datasets/cocostuff/dataset/annotations/val2017/000000023666.png
/data/datasets/cocostuff/dataset/images/val2017/000000419408.jpg /data/datasets/cocostuff/dataset/annotations/val2017/000000419408.png
/data/datasets/cocostuff/dataset/images/val2017/000000512657.jpg /data/datasets/cocostuff/dataset/annotations/val2017/000000512657.png
/data/datasets/cocostuff/dataset/images/val2017/000000001503.jpg /data/datasets/cocostuff/dataset/annotations/val2017/000000001503.png
/data/datasets/cocostuff/dataset/images/val2017/000000556765.jpg /data/datasets/cocostuff/dataset/annotations/val2017/000000556765.png
/data/datasets/cocostuff/dataset/images/val2017/000000489842.jpg /data/datasets/cocostuff/dataset/annotations/val2017/000000489842.png
/data/datasets/cocostuff/dataset/images/val2017/000000090155.jpg /data/datasets/cocostuff/dataset/annotations/val2017/000000090155.png
/data/datasets/cocostuff/dataset/images/val2017/000000542776.jpg /data/datasets/cocostuff/dataset/annotations/val2017/000000542776.png
/data/datasets/cocostuff/dataset/images/val2017/000000252716.jpg /data/datasets/cocostuff/dataset/annotations/val2017/000000252716.png
/data/datasets/cocostuff/dataset/images/val2017/000000466125.jpg /data/datasets/cocostuff/dataset/annotations/val2017/000000466125.png
/data/datasets/cocostuff/dataset/images/val2017/000000185599.jpg /data/datasets/cocostuff/dataset/annotations/val2017/000000185599.png
/data/datasets/cocostuff/dataset/images/val2017/000000529148.jpg /data/datasets/cocostuff/dataset/annotations/val2017/000000529148.png
/data/datasets/cocostuff/dataset/images/val2017/000000017714.jpg /data/datasets/cocostuff/dataset/annotations/val2017/000000017714.png
/data/datasets/cocostuff/dataset/images/val2017/000000067213.jpg /data/datasets/cocostuff/dataset/annotations/val2017/000000067213.png
/data/datasets/cocostuff/dataset/images/val2017/000000000632.jpg /data/datasets/cocostuff/dataset/annotations/val2017/000000000632.png
/data/datasets/cocostuff/dataset/images/val2017/000000017627.jpg /data/datasets/cocostuff/dataset/annotations/val2017/000000017627.png
/data/datasets/cocostuff/dataset/images/val2017/000000151480.jpg /data/datasets/cocostuff/dataset/annotations/val2017/000000151480.png
/data/datasets/cocostuff/dataset/images/val2017/000000450075.jpg /data/datasets/cocostuff/dataset/annotations/val2017/000000450075.png
/data/datasets/cocostuff/dataset/images/val2017/000000282046.jpg /data/datasets/cocostuff/dataset/annotations/val2017/000000282046.png
/data/datasets/cocostuff/dataset/images/val2017/000000453841.jpg /data/datasets/cocostuff/dataset/annotations/val2017/000000453841.png
/data/datasets/cocostuff/dataset/images/val2017/000000159684.jpg /data/datasets/cocostuff/dataset/annotations/val2017/000000159684.png
/data/datasets/cocostuff/dataset/images/val2017/000000068286.jpg /data/datasets/cocostuff/dataset/annotations/val2017/000000068286.png
/data/datasets/cocostuff/dataset/images/val2017/000000267351.jpg /data/datasets/cocostuff/dataset/annotations/val2017/000000267351.png
/data/datasets/cocostuff/dataset/images/val2017/000000174371.jpg /data/datasets/cocostuff/dataset/annotations/val2017/000000174371.png
/data/datasets/cocostuff/dataset/images/val2017/000000202001.jpg /data/datasets/cocostuff/dataset/annotations/val2017/000000202001.png
/data/datasets/cocostuff/dataset/images/val2017/000000442456.jpg /data/datasets/cocostuff/dataset/annotations/val2017/000000442456.png
/data/datasets/cocostuff/dataset/images/val2017/000000104572.jpg /data/datasets/cocostuff/dataset/annotations/val2017/000000104572.png
/data/datasets/cocostuff/dataset/images/val2017/000000492905.jpg /data/datasets/cocostuff/dataset/annotations/val2017/000000492905.png
/data/datasets/cocostuff/dataset/images/val2017/000000495732.jpg /data/datasets/cocostuff/dataset/annotations/val2017/000000495732.png
/data/datasets/cocostuff/dataset/images/val2017/000000154425.jpg /data/datasets/cocostuff/dataset/annotations/val2017/000000154425.png
/data/datasets/cocostuff/dataset/images/val2017/000000105912.jpg /data/datasets/cocostuff/dataset/annotations/val2017/000000105912.png
/data/datasets/cocostuff/dataset/images/val2017/000000128675.jpg /data/datasets/cocostuff/dataset/annotations/val2017/000000128675.png
/data/datasets/cocostuff/dataset/images/val2017/000000333956.jpg /data/datasets/cocostuff/dataset/annotations/val2017/000000333956.png
/data/datasets/cocostuff/dataset/images/val2017/000000478474.jpg /data/datasets/cocostuff/dataset/annotations/val2017/000000478474.png
/data/datasets/cocostuff/dataset/images/val2017/000000082986.jpg /data/datasets/cocostuff/dataset/annotations/val2017/000000082986.png
/data/datasets/cocostuff/dataset/images/val2017/000000133244.jpg /data/datasets/cocostuff/dataset/annotations/val2017/000000133244.png
/data/datasets/cocostuff/dataset/images/val2017/000000488385.jpg /data/datasets/cocostuff/dataset/annotations/val2017/000000488385.png
/data/datasets/cocostuff/dataset/images/val2017/000000519688.jpg /data/datasets/cocostuff/dataset/annotations/val2017/000000519688.png
/data/datasets/cocostuff/dataset/images/val2017/000000017207.jpg /data/datasets/cocostuff/dataset/annotations/val2017/000000017207.png
/data/datasets/cocostuff/dataset/images/val2017/000000184338.jpg /data/datasets/cocostuff/dataset/annotations/val2017/000000184338.png
/data/datasets/cocostuff/dataset/images/val2017/000000093353.jpg /data/datasets/cocostuff/dataset/annotations/val2017/000000093353.png
/data/datasets/cocostuff/dataset/images/val2017/000000255749.jpg /data/datasets/cocostuff/dataset/annotations/val2017/000000255749.png
/data/datasets/cocostuff/dataset/images/val2017/000000151657.jpg /data/datasets/cocostuff/dataset/annotations/val2017/000000151657.png
/data/datasets/cocostuff/dataset/images/val2017/000000241677.jpg /data/datasets/cocostuff/dataset/annotations/val2017/000000241677.png
/data/datasets/cocostuff/dataset/images/val2017/000000180487.jpg /data/datasets/cocostuff/dataset/annotations/val2017/000000180487.png
/data/datasets/cocostuff/dataset/images/val2017/000000508917.jpg /data/datasets/cocostuff/dataset/annotations/val2017/000000508917.png
/data/datasets/cocostuff/dataset/images/val2017/000000218997.jpg /data/datasets/cocostuff/dataset/annotations/val2017/000000218997.png
/data/datasets/cocostuff/dataset/images/val2017/000000003255.jpg /data/datasets/cocostuff/dataset/annotations/val2017/000000003255.png
/data/datasets/cocostuff/dataset/images/val2017/000000015497.jpg /data/datasets/cocostuff/dataset/annotations/val2017/000000015497.png
/data/datasets/cocostuff/dataset/images/val2017/000000560178.jpg /data/datasets/cocostuff/dataset/annotations/val2017/000000560178.png
/data/datasets/cocostuff/dataset/images/val2017/000000550471.jpg /data/datasets/cocostuff/dataset/annotations/val2017/000000550471.png
/data/datasets/cocostuff/dataset/images/val2017/000000103548.jpg /data/datasets/cocostuff/dataset/annotations/val2017/000000103548.png
/data/datasets/cocostuff/dataset/images/val2017/000000293858.jpg /data/datasets/cocostuff/dataset/annotations/val2017/000000293858.png
/data/datasets/cocostuff/dataset/images/val2017/000000009400.jpg /data/datasets/cocostuff/dataset/annotations/val2017/000000009400.png
/data/datasets/cocostuff/dataset/images/val2017/000000428111.jpg /data/datasets/cocostuff/dataset/annotations/val2017/000000428111.png
/data/datasets/cocostuff/dataset/images/val2017/000000546626.jpg /data/datasets/cocostuff/dataset/annotations/val2017/000000546626.png
/data/datasets/cocostuff/dataset/images/val2017/000000165831.jpg /data/datasets/cocostuff/dataset/annotations/val2017/000000165831.png
/data/datasets/cocostuff/dataset/images/val2017/000000529568.jpg /data/datasets/cocostuff/dataset/annotations/val2017/000000529568.png
/data/datasets/cocostuff/dataset/images/val2017/000000447465.jpg /data/datasets/cocostuff/dataset/annotations/val2017/000000447465.png
/data/datasets/cocostuff/dataset/images/val2017/000000355240.jpg /data/datasets/cocostuff/dataset/annotations/val2017/000000355240.png
/data/datasets/cocostuff/dataset/images/val2017/000000387383.jpg /data/datasets/cocostuff/dataset/annotations/val2017/000000387383.png
/data/datasets/cocostuff/dataset/images/val2017/000000311789.jpg /data/datasets/cocostuff/dataset/annotations/val2017/000000311789.png
/data/datasets/cocostuff/dataset/images/val2017/000000215072.jpg /data/datasets/cocostuff/dataset/annotations/val2017/000000215072.png
/data/datasets/cocostuff/dataset/images/val2017/000000559513.jpg /data/datasets/cocostuff/dataset/annotations/val2017/000000559513.png
/data/datasets/cocostuff/dataset/images/val2017/000000121506.jpg /data/datasets/cocostuff/dataset/annotations/val2017/000000121506.png
/data/datasets/cocostuff/dataset/images/val2017/000000144333.jpg /data/datasets/cocostuff/dataset/annotations/val2017/000000144333.png
/data/datasets/cocostuff/dataset/images/val2017/000000042178.jpg /data/datasets/cocostuff/dataset/annotations/val2017/000000042178.png
/data/datasets/cocostuff/dataset/images/val2017/000000516804.jpg /data/datasets/cocostuff/dataset/annotations/val2017/000000516804.png
/data/datasets/cocostuff/dataset/images/val2017/000000224093.jpg /data/datasets/cocostuff/dataset/annotations/val2017/000000224093.png
/data/datasets/cocostuff/dataset/images/val2017/000000385997.jpg /data/datasets/cocostuff/dataset/annotations/val2017/000000385997.png
/data/datasets/cocostuff/dataset/images/val2017/000000239274.jpg /data/datasets/cocostuff/dataset/annotations/val2017/000000239274.png
/data/datasets/cocostuff/dataset/images/val2017/000000242946.jpg /data/datasets/cocostuff/dataset/annotations/val2017/000000242946.png
/data/datasets/cocostuff/dataset/images/val2017/000000133087.jpg /data/datasets/cocostuff/dataset/annotations/val2017/000000133087.png
/data/datasets/cocostuff/dataset/images/val2017/000000131938.jpg /data/datasets/cocostuff/dataset/annotations/val2017/000000131938.png
/data/datasets/cocostuff/dataset/images/val2017/000000504074.jpg /data/datasets/cocostuff/dataset/annotations/val2017/000000504074.png
/data/datasets/cocostuff/dataset/images/val2017/000000167540.jpg /data/datasets/cocostuff/dataset/annotations/val2017/000000167540.png
/data/datasets/cocostuff/dataset/images/val2017/000000534394.jpg /data/datasets/cocostuff/dataset/annotations/val2017/000000534394.png
/data/datasets/cocostuff/dataset/images/val2017/000000179642.jpg /data/datasets/cocostuff/dataset/annotations/val2017/000000179642.png
/data/datasets/cocostuff/dataset/images/val2017/000000296317.jpg /data/datasets/cocostuff/dataset/annotations/val2017/000000296317.png
/data/datasets/cocostuff/dataset/images/val2017/000000174482.jpg /data/datasets/cocostuff/dataset/annotations/val2017/000000174482.png
/data/datasets/cocostuff/dataset/images/val2017/000000396205.jpg /data/datasets/cocostuff/dataset/annotations/val2017/000000396205.png
/data/datasets/cocostuff/dataset/images/val2017/000000386210.jpg /data/datasets/cocostuff/dataset/annotations/val2017/000000386210.png
/data/datasets/cocostuff/dataset/images/val2017/000000191761.jpg /data/datasets/cocostuff/dataset/annotations/val2017/000000191761.png
/data/datasets/cocostuff/dataset/images/val2017/000000478862.jpg /data/datasets/cocostuff/dataset/annotations/val2017/000000478862.png
/data/datasets/cocostuff/dataset/images/val2017/000000251537.jpg /data/datasets/cocostuff/dataset/annotations/val2017/000000251537.png
/data/datasets/cocostuff/dataset/images/val2017/000000515982.jpg /data/datasets/cocostuff/dataset/annotations/val2017/000000515982.png
/data/datasets/cocostuff/dataset/images/val2017/000000094944.jpg /data/datasets/cocostuff/dataset/annotations/val2017/000000094944.png
/data/datasets/cocostuff/dataset/images/val2017/000000366178.jpg /data/datasets/cocostuff/dataset/annotations/val2017/000000366178.png
/data/datasets/cocostuff/dataset/images/val2017/000000367680.jpg /data/datasets/cocostuff/dataset/annotations/val2017/000000367680.png
/data/datasets/cocostuff/dataset/images/val2017/000000237316.jpg /data/datasets/cocostuff/dataset/annotations/val2017/000000237316.png
/data/datasets/cocostuff/dataset/images/val2017/000000052891.jpg /data/datasets/cocostuff/dataset/annotations/val2017/000000052891.png
/data/datasets/cocostuff/dataset/images/val2017/000000428562.jpg /data/datasets/cocostuff/dataset/annotations/val2017/000000428562.png
/data/datasets/cocostuff/dataset/images/val2017/000000224675.jpg /data/datasets/cocostuff/dataset/annotations/val2017/000000224675.png
/data/datasets/cocostuff/dataset/images/val2017/000000101787.jpg /data/datasets/cocostuff/dataset/annotations/val2017/000000101787.png
/data/datasets/cocostuff/dataset/images/val2017/000000117719.jpg /data/datasets/cocostuff/dataset/annotations/val2017/000000117719.png
/data/datasets/cocostuff/dataset/images/val2017/000000417608.jpg /data/datasets/cocostuff/dataset/annotations/val2017/000000417608.png
/data/datasets/cocostuff/dataset/images/val2017/000000530099.jpg /data/datasets/cocostuff/dataset/annotations/val2017/000000530099.png
/data/datasets/cocostuff/dataset/images/val2017/000000499181.jpg /data/datasets/cocostuff/dataset/annotations/val2017/000000499181.png
/data/datasets/cocostuff/dataset/images/val2017/000000176446.jpg /data/datasets/cocostuff/dataset/annotations/val2017/000000176446.png
/data/datasets/cocostuff/dataset/images/val2017/000000361571.jpg /data/datasets/cocostuff/dataset/annotations/val2017/000000361571.png
/data/datasets/cocostuff/dataset/images/val2017/000000426166.jpg /data/datasets/cocostuff/dataset/annotations/val2017/000000426166.png
/data/datasets/cocostuff/dataset/images/val2017/000000345356.jpg /data/datasets/cocostuff/dataset/annotations/val2017/000000345356.png
/data/datasets/cocostuff/dataset/images/val2017/000000497344.jpg /data/datasets/cocostuff/dataset/annotations/val2017/000000497344.png
/data/datasets/cocostuff/dataset/images/val2017/000000006471.jpg /data/datasets/cocostuff/dataset/annotations/val2017/000000006471.png
/data/datasets/cocostuff/dataset/images/val2017/000000493284.jpg /data/datasets/cocostuff/dataset/annotations/val2017/000000493284.png
/data/datasets/cocostuff/dataset/images/val2017/000000113354.jpg /data/datasets/cocostuff/dataset/annotations/val2017/000000113354.png
/data/datasets/cocostuff/dataset/images/val2017/000000186873.jpg /data/datasets/cocostuff/dataset/annotations/val2017/000000186873.png
/data/datasets/cocostuff/dataset/images/val2017/000000538067.jpg /data/datasets/cocostuff/dataset/annotations/val2017/000000538067.png
/data/datasets/cocostuff/dataset/images/val2017/000000185473.jpg /data/datasets/cocostuff/dataset/annotations/val2017/000000185473.png
/data/datasets/cocostuff/dataset/images/val2017/000000161978.jpg /data/datasets/cocostuff/dataset/annotations/val2017/000000161978.png
/data/datasets/cocostuff/dataset/images/val2017/000000259625.jpg /data/datasets/cocostuff/dataset/annotations/val2017/000000259625.png
/data/datasets/cocostuff/dataset/images/val2017/000000446117.jpg /data/datasets/cocostuff/dataset/annotations/val2017/000000446117.png
/data/datasets/cocostuff/dataset/images/val2017/000000243989.jpg /data/datasets/cocostuff/dataset/annotations/val2017/000000243989.png
/data/datasets/cocostuff/dataset/images/val2017/000000382111.jpg /data/datasets/cocostuff/dataset/annotations/val2017/000000382111.png
/data/datasets/cocostuff/dataset/images/val2017/000000029596.jpg /data/datasets/cocostuff/dataset/annotations/val2017/000000029596.png
/data/datasets/cocostuff/dataset/images/val2017/000000030785.jpg /data/datasets/cocostuff/dataset/annotations/val2017/000000030785.png
/data/datasets/cocostuff/dataset/images/val2017/000000026564.jpg /data/datasets/cocostuff/dataset/annotations/val2017/000000026564.png
/data/datasets/cocostuff/dataset/images/val2017/000000008211.jpg /data/datasets/cocostuff/dataset/annotations/val2017/000000008211.png
/data/datasets/cocostuff/dataset/images/val2017/000000031620.jpg /data/datasets/cocostuff/dataset/annotations/val2017/000000031620.png
/data/datasets/cocostuff/dataset/images/val2017/000000417285.jpg /data/datasets/cocostuff/dataset/annotations/val2017/000000417285.png
/data/datasets/cocostuff/dataset/images/val2017/000000409424.jpg /data/datasets/cocostuff/dataset/annotations/val2017/000000409424.png
/data/datasets/cocostuff/dataset/images/val2017/000000002157.jpg /data/datasets/cocostuff/dataset/annotations/val2017/000000002157.png
/data/datasets/cocostuff/dataset/images/val2017/000000292997.jpg /data/datasets/cocostuff/dataset/annotations/val2017/000000292997.png
/data/datasets/cocostuff/dataset/images/val2017/000000088265.jpg /data/datasets/cocostuff/dataset/annotations/val2017/000000088265.png
/data/datasets/cocostuff/dataset/images/val2017/000000531036.jpg /data/datasets/cocostuff/dataset/annotations/val2017/000000531036.png
/data/datasets/cocostuff/dataset/images/val2017/000000468332.jpg /data/datasets/cocostuff/dataset/annotations/val2017/000000468332.png
/data/datasets/cocostuff/dataset/images/val2017/000000207728.jpg /data/datasets/cocostuff/dataset/annotations/val2017/000000207728.png
/data/datasets/cocostuff/dataset/images/val2017/000000054123.jpg /data/datasets/cocostuff/dataset/annotations/val2017/000000054123.png
/data/datasets/cocostuff/dataset/images/val2017/000000222317.jpg /data/datasets/cocostuff/dataset/annotations/val2017/000000222317.png
/data/datasets/cocostuff/dataset/images/val2017/000000025986.jpg /data/datasets/cocostuff/dataset/annotations/val2017/000000025986.png
/data/datasets/cocostuff/dataset/images/val2017/000000018833.jpg /data/datasets/cocostuff/dataset/annotations/val2017/000000018833.png
/data/datasets/cocostuff/dataset/images/val2017/000000314251.jpg /data/datasets/cocostuff/dataset/annotations/val2017/000000314251.png
/data/datasets/cocostuff/dataset/images/val2017/000000377113.jpg /data/datasets/cocostuff/dataset/annotations/val2017/000000377113.png
/data/datasets/cocostuff/dataset/images/val2017/000000091406.jpg /data/datasets/cocostuff/dataset/annotations/val2017/000000091406.png
/data/datasets/cocostuff/dataset/images/val2017/000000551660.jpg /data/datasets/cocostuff/dataset/annotations/val2017/000000551660.png
/data/datasets/cocostuff/dataset/images/val2017/000000445846.jpg /data/datasets/cocostuff/dataset/annotations/val2017/000000445846.png
/data/datasets/cocostuff/dataset/images/val2017/000000172935.jpg /data/datasets/cocostuff/dataset/annotations/val2017/000000172935.png
/data/datasets/cocostuff/dataset/images/val2017/000000166426.jpg /data/datasets/cocostuff/dataset/annotations/val2017/000000166426.png
/data/datasets/cocostuff/dataset/images/val2017/000000198510.jpg /data/datasets/cocostuff/dataset/annotations/val2017/000000198510.png
/data/datasets/cocostuff/dataset/images/val2017/000000203294.jpg /data/datasets/cocostuff/dataset/annotations/val2017/000000203294.png
/data/datasets/cocostuff/dataset/images/val2017/000000046048.jpg /data/datasets/cocostuff/dataset/annotations/val2017/000000046048.png
/data/datasets/cocostuff/dataset/images/val2017/000000133631.jpg /data/datasets/cocostuff/dataset/annotations/val2017/000000133631.png
/data/datasets/cocostuff/dataset/images/val2017/000000233771.jpg /data/datasets/cocostuff/dataset/annotations/val2017/000000233771.png
/data/datasets/cocostuff/dataset/images/val2017/000000047769.jpg /data/datasets/cocostuff/dataset/annotations/val2017/000000047769.png
/data/datasets/cocostuff/dataset/images/val2017/000000190756.jpg /data/datasets/cocostuff/dataset/annotations/val2017/000000190756.png
/data/datasets/cocostuff/dataset/images/val2017/000000549136.jpg /data/datasets/cocostuff/dataset/annotations/val2017/000000549136.png
/data/datasets/cocostuff/dataset/images/val2017/000000283520.jpg /data/datasets/cocostuff/dataset/annotations/val2017/000000283520.png
/data/datasets/cocostuff/dataset/images/val2017/000000546717.jpg /data/datasets/cocostuff/dataset/annotations/val2017/000000546717.png
/data/datasets/cocostuff/dataset/images/val2017/000000074058.jpg /data/datasets/cocostuff/dataset/annotations/val2017/000000074058.png
/data/datasets/cocostuff/dataset/images/val2017/000000381639.jpg /data/datasets/cocostuff/dataset/annotations/val2017/000000381639.png
/data/datasets/cocostuff/dataset/images/val2017/000000370478.jpg /data/datasets/cocostuff/dataset/annotations/val2017/000000370478.png
/data/datasets/cocostuff/dataset/images/val2017/000000012120.jpg /data/datasets/cocostuff/dataset/annotations/val2017/000000012120.png
/data/datasets/cocostuff/dataset/images/val2017/000000245576.jpg /data/datasets/cocostuff/dataset/annotations/val2017/000000245576.png
/data/datasets/cocostuff/dataset/images/val2017/000000019786.jpg /data/datasets/cocostuff/dataset/annotations/val2017/000000019786.png
/data/datasets/cocostuff/dataset/images/val2017/000000503755.jpg /data/datasets/cocostuff/dataset/annotations/val2017/000000503755.png
/data/datasets/cocostuff/dataset/images/val2017/000000011197.jpg /data/datasets/cocostuff/dataset/annotations/val2017/000000011197.png
/data/datasets/cocostuff/dataset/images/val2017/000000199055.jpg /data/datasets/cocostuff/dataset/annotations/val2017/000000199055.png
/data/datasets/cocostuff/dataset/images/val2017/000000454978.jpg /data/datasets/cocostuff/dataset/annotations/val2017/000000454978.png
/data/datasets/cocostuff/dataset/images/val2017/000000279774.jpg /data/datasets/cocostuff/dataset/annotations/val2017/000000279774.png
/data/datasets/cocostuff/dataset/images/val2017/000000512403.jpg /data/datasets/cocostuff/dataset/annotations/val2017/000000512403.png
/data/datasets/cocostuff/dataset/images/val2017/000000468954.jpg /data/datasets/cocostuff/dataset/annotations/val2017/000000468954.png
/data/datasets/cocostuff/dataset/images/val2017/000000263068.jpg /data/datasets/cocostuff/dataset/annotations/val2017/000000263068.png
/data/datasets/cocostuff/dataset/images/val2017/000000057597.jpg /data/datasets/cocostuff/dataset/annotations/val2017/000000057597.png
/data/datasets/cocostuff/dataset/images/val2017/000000172977.jpg /data/datasets/cocostuff/dataset/annotations/val2017/000000172977.png
/data/datasets/cocostuff/dataset/images/val2017/000000505169.jpg /data/datasets/cocostuff/dataset/annotations/val2017/000000505169.png
/data/datasets/cocostuff/dataset/images/val2017/000000112298.jpg /data/datasets/cocostuff/dataset/annotations/val2017/000000112298.png
/data/datasets/cocostuff/dataset/images/val2017/000000411665.jpg /data/datasets/cocostuff/dataset/annotations/val2017/000000411665.png
/data/datasets/cocostuff/dataset/images/val2017/000000162581.jpg /data/datasets/cocostuff/dataset/annotations/val2017/000000162581.png
/data/datasets/cocostuff/dataset/images/val2017/000000131138.jpg /data/datasets/cocostuff/dataset/annotations/val2017/000000131138.png
/data/datasets/cocostuff/dataset/images/val2017/000000574297.jpg /data/datasets/cocostuff/dataset/annotations/val2017/000000574297.png
/data/datasets/cocostuff/dataset/images/val2017/000000342971.jpg /data/datasets/cocostuff/dataset/annotations/val2017/000000342971.png
/data/datasets/cocostuff/dataset/images/val2017/000000395343.jpg /data/datasets/cocostuff/dataset/annotations/val2017/000000395343.png
/data/datasets/cocostuff/dataset/images/val2017/000000341719.jpg /data/datasets/cocostuff/dataset/annotations/val2017/000000341719.png
/data/datasets/cocostuff/dataset/images/val2017/000000458255.jpg /data/datasets/cocostuff/dataset/annotations/val2017/000000458255.png
/data/datasets/cocostuff/dataset/images/val2017/000000453166.jpg /data/datasets/cocostuff/dataset/annotations/val2017/000000453166.png
/data/datasets/cocostuff/dataset/images/val2017/000000485424.jpg /data/datasets/cocostuff/dataset/annotations/val2017/000000485424.png
/data/datasets/cocostuff/dataset/images/val2017/000000073946.jpg /data/datasets/cocostuff/dataset/annotations/val2017/000000073946.png
/data/datasets/cocostuff/dataset/images/val2017/000000241326.jpg /data/datasets/cocostuff/dataset/annotations/val2017/000000241326.png
/data/datasets/cocostuff/dataset/images/val2017/000000234366.jpg /data/datasets/cocostuff/dataset/annotations/val2017/000000234366.png
/data/datasets/cocostuff/dataset/images/val2017/000000286553.jpg /data/datasets/cocostuff/dataset/annotations/val2017/000000286553.png
/data/datasets/cocostuff/dataset/images/val2017/000000183648.jpg /data/datasets/cocostuff/dataset/annotations/val2017/000000183648.png
/data/datasets/cocostuff/dataset/images/val2017/000000286708.jpg /data/datasets/cocostuff/dataset/annotations/val2017/000000286708.png
/data/datasets/cocostuff/dataset/images/val2017/000000210855.jpg /data/datasets/cocostuff/dataset/annotations/val2017/000000210855.png
/data/datasets/cocostuff/dataset/images/val2017/000000450303.jpg /data/datasets/cocostuff/dataset/annotations/val2017/000000450303.png
/data/datasets/cocostuff/dataset/images/val2017/000000156924.jpg /data/datasets/cocostuff/dataset/annotations/val2017/000000156924.png
/data/datasets/cocostuff/dataset/images/val2017/000000308753.jpg /data/datasets/cocostuff/dataset/annotations/val2017/000000308753.png
/data/datasets/cocostuff/dataset/images/val2017/000000259597.jpg /data/datasets/cocostuff/dataset/annotations/val2017/000000259597.png
/data/datasets/cocostuff/dataset/images/val2017/000000263860.jpg /data/datasets/cocostuff/dataset/annotations/val2017/000000263860.png
/data/datasets/cocostuff/dataset/images/val2017/000000024243.jpg /data/datasets/cocostuff/dataset/annotations/val2017/000000024243.png
/data/datasets/cocostuff/dataset/images/val2017/000000529939.jpg /data/datasets/cocostuff/dataset/annotations/val2017/000000529939.png
/data/datasets/cocostuff/dataset/images/val2017/000000273715.jpg /data/datasets/cocostuff/dataset/annotations/val2017/000000273715.png
/data/datasets/cocostuff/dataset/images/val2017/000000523241.jpg /data/datasets/cocostuff/dataset/annotations/val2017/000000523241.png
/data/datasets/cocostuff/dataset/images/val2017/000000121497.jpg /data/datasets/cocostuff/dataset/annotations/val2017/000000121497.png
/data/datasets/cocostuff/dataset/images/val2017/000000236730.jpg /data/datasets/cocostuff/dataset/annotations/val2017/000000236730.png
/data/datasets/cocostuff/dataset/images/val2017/000000052565.jpg /data/datasets/cocostuff/dataset/annotations/val2017/000000052565.png
/data/datasets/cocostuff/dataset/images/val2017/000000530061.jpg /data/datasets/cocostuff/dataset/annotations/val2017/000000530061.png
/data/datasets/cocostuff/dataset/images/val2017/000000459887.jpg /data/datasets/cocostuff/dataset/annotations/val2017/000000459887.png
/data/datasets/cocostuff/dataset/images/val2017/000000047112.jpg /data/datasets/cocostuff/dataset/annotations/val2017/000000047112.png
/data/datasets/cocostuff/dataset/images/val2017/000000579893.jpg /data/datasets/cocostuff/dataset/annotations/val2017/000000579893.png
/data/datasets/cocostuff/dataset/images/val2017/000000150649.jpg /data/datasets/cocostuff/dataset/annotations/val2017/000000150649.png
/data/datasets/cocostuff/dataset/images/val2017/000000485027.jpg /data/datasets/cocostuff/dataset/annotations/val2017/000000485027.png
/data/datasets/cocostuff/dataset/images/val2017/000000212573.jpg /data/datasets/cocostuff/dataset/annotations/val2017/000000212573.png
/data/datasets/cocostuff/dataset/images/val2017/000000204871.jpg /data/datasets/cocostuff/dataset/annotations/val2017/000000204871.png
/data/datasets/cocostuff/dataset/images/val2017/000000569700.jpg /data/datasets/cocostuff/dataset/annotations/val2017/000000569700.png
/data/datasets/cocostuff/dataset/images/val2017/000000525322.jpg /data/datasets/cocostuff/dataset/annotations/val2017/000000525322.png
/data/datasets/cocostuff/dataset/images/val2017/000000064495.jpg /data/datasets/cocostuff/dataset/annotations/val2017/000000064495.png
/data/datasets/cocostuff/dataset/images/val2017/000000464786.jpg /data/datasets/cocostuff/dataset/annotations/val2017/000000464786.png
/data/datasets/cocostuff/dataset/images/val2017/000000514540.jpg /data/datasets/cocostuff/dataset/annotations/val2017/000000514540.png
/data/datasets/cocostuff/dataset/images/val2017/000000492878.jpg /data/datasets/cocostuff/dataset/annotations/val2017/000000492878.png
/data/datasets/cocostuff/dataset/images/val2017/000000352584.jpg /data/datasets/cocostuff/dataset/annotations/val2017/000000352584.png
/data/datasets/cocostuff/dataset/images/val2017/000000319184.jpg /data/datasets/cocostuff/dataset/annotations/val2017/000000319184.png
/data/datasets/cocostuff/dataset/images/val2017/000000026465.jpg /data/datasets/cocostuff/dataset/annotations/val2017/000000026465.png
/data/datasets/cocostuff/dataset/images/val2017/000000171788.jpg /data/datasets/cocostuff/dataset/annotations/val2017/000000171788.png
/data/datasets/cocostuff/dataset/images/val2017/000000437205.jpg /data/datasets/cocostuff/dataset/annotations/val2017/000000437205.png
/data/datasets/cocostuff/dataset/images/val2017/000000370677.jpg /data/datasets/cocostuff/dataset/annotations/val2017/000000370677.png
/data/datasets/cocostuff/dataset/images/val2017/000000036936.jpg /data/datasets/cocostuff/dataset/annotations/val2017/000000036936.png
/data/datasets/cocostuff/dataset/images/val2017/000000022192.jpg /data/datasets/cocostuff/dataset/annotations/val2017/000000022192.png
/data/datasets/cocostuff/dataset/images/val2017/000000424545.jpg /data/datasets/cocostuff/dataset/annotations/val2017/000000424545.png
/data/datasets/cocostuff/dataset/images/val2017/000000540414.jpg /data/datasets/cocostuff/dataset/annotations/val2017/000000540414.png
/data/datasets/cocostuff/dataset/images/val2017/000000448448.jpg /data/datasets/cocostuff/dataset/annotations/val2017/000000448448.png
/data/datasets/cocostuff/dataset/images/val2017/000000575081.jpg /data/datasets/cocostuff/dataset/annotations/val2017/000000575081.png
/data/datasets/cocostuff/dataset/images/val2017/000000252776.jpg /data/datasets/cocostuff/dataset/annotations/val2017/000000252776.png
/data/datasets/cocostuff/dataset/images/val2017/000000027932.jpg /data/datasets/cocostuff/dataset/annotations/val2017/000000027932.png
/data/datasets/cocostuff/dataset/images/val2017/000000506454.jpg /data/datasets/cocostuff/dataset/annotations/val2017/000000506454.png
/data/datasets/cocostuff/dataset/images/val2017/000000233370.jpg /data/datasets/cocostuff/dataset/annotations/val2017/000000233370.png
/data/datasets/cocostuff/dataset/images/val2017/000000521405.jpg /data/datasets/cocostuff/dataset/annotations/val2017/000000521405.png
/data/datasets/cocostuff/dataset/images/val2017/000000163258.jpg /data/datasets/cocostuff/dataset/annotations/val2017/000000163258.png
/data/datasets/cocostuff/dataset/images/val2017/000000045596.jpg /data/datasets/cocostuff/dataset/annotations/val2017/000000045596.png
/data/datasets/cocostuff/dataset/images/val2017/000000308531.jpg /data/datasets/cocostuff/dataset/annotations/val2017/000000308531.png
/data/datasets/cocostuff/dataset/images/val2017/000000220310.jpg /data/datasets/cocostuff/dataset/annotations/val2017/000000220310.png
/data/datasets/cocostuff/dataset/images/val2017/000000024144.jpg /data/datasets/cocostuff/dataset/annotations/val2017/000000024144.png
/data/datasets/cocostuff/dataset/images/val2017/000000320490.jpg /data/datasets/cocostuff/dataset/annotations/val2017/000000320490.png
/data/datasets/cocostuff/dataset/images/val2017/000000459153.jpg /data/datasets/cocostuff/dataset/annotations/val2017/000000459153.png
/data/datasets/cocostuff/dataset/images/val2017/000000327592.jpg /data/datasets/cocostuff/dataset/annotations/val2017/000000327592.png
/data/datasets/cocostuff/dataset/images/val2017/000000243148.jpg /data/datasets/cocostuff/dataset/annotations/val2017/000000243148.png
/data/datasets/cocostuff/dataset/images/val2017/000000493334.jpg /data/datasets/cocostuff/dataset/annotations/val2017/000000493334.png
/data/datasets/cocostuff/dataset/images/val2017/000000231097.jpg /data/datasets/cocostuff/dataset/annotations/val2017/000000231097.png
/data/datasets/cocostuff/dataset/images/val2017/000000338219.jpg /data/datasets/cocostuff/dataset/annotations/val2017/000000338219.png
/data/datasets/cocostuff/dataset/images/val2017/000000397681.jpg /data/datasets/cocostuff/dataset/annotations/val2017/000000397681.png
/data/datasets/cocostuff/dataset/images/val2017/000000462756.jpg /data/datasets/cocostuff/dataset/annotations/val2017/000000462756.png
/data/datasets/cocostuff/dataset/images/val2017/000000038825.jpg /data/datasets/cocostuff/dataset/annotations/val2017/000000038825.png
/data/datasets/cocostuff/dataset/images/val2017/000000210030.jpg /data/datasets/cocostuff/dataset/annotations/val2017/000000210030.png
/data/datasets/cocostuff/dataset/images/val2017/000000198489.jpg /data/datasets/cocostuff/dataset/annotations/val2017/000000198489.png
/data/datasets/cocostuff/dataset/images/val2017/000000190923.jpg /data/datasets/cocostuff/dataset/annotations/val2017/000000190923.png
/data/datasets/cocostuff/dataset/images/val2017/000000154431.jpg /data/datasets/cocostuff/dataset/annotations/val2017/000000154431.png
/data/datasets/cocostuff/dataset/images/val2017/000000245173.jpg /data/datasets/cocostuff/dataset/annotations/val2017/000000245173.png
/data/datasets/cocostuff/dataset/images/val2017/000000389315.jpg /data/datasets/cocostuff/dataset/annotations/val2017/000000389315.png
/data/datasets/cocostuff/dataset/images/val2017/000000269942.jpg /data/datasets/cocostuff/dataset/annotations/val2017/000000269942.png
/data/datasets/cocostuff/dataset/images/val2017/000000205105.jpg /data/datasets/cocostuff/dataset/annotations/val2017/000000205105.png
/data/datasets/cocostuff/dataset/images/val2017/000000289059.jpg /data/datasets/cocostuff/dataset/annotations/val2017/000000289059.png
/data/datasets/cocostuff/dataset/images/val2017/000000397327.jpg /data/datasets/cocostuff/dataset/annotations/val2017/000000397327.png
/data/datasets/cocostuff/dataset/images/val2017/000000131386.jpg /data/datasets/cocostuff/dataset/annotations/val2017/000000131386.png
/data/datasets/cocostuff/dataset/images/val2017/000000027620.jpg /data/datasets/cocostuff/dataset/annotations/val2017/000000027620.png
/data/datasets/cocostuff/dataset/images/val2017/000000560880.jpg /data/datasets/cocostuff/dataset/annotations/val2017/000000560880.png
/data/datasets/cocostuff/dataset/images/val2017/000000400044.jpg /data/datasets/cocostuff/dataset/annotations/val2017/000000400044.png
/data/datasets/cocostuff/dataset/images/val2017/000000190140.jpg /data/datasets/cocostuff/dataset/annotations/val2017/000000190140.png
/data/datasets/cocostuff/dataset/images/val2017/000000395903.jpg /data/datasets/cocostuff/dataset/annotations/val2017/000000395903.png
/data/datasets/cocostuff/dataset/images/val2017/000000193348.jpg /data/datasets/cocostuff/dataset/annotations/val2017/000000193348.png
/data/datasets/cocostuff/dataset/images/val2017/000000052017.jpg /data/datasets/cocostuff/dataset/annotations/val2017/000000052017.png
/data/datasets/cocostuff/dataset/images/val2017/000000498747.jpg /data/datasets/cocostuff/dataset/annotations/val2017/000000498747.png
/data/datasets/cocostuff/dataset/images/val2017/000000031322.jpg /data/datasets/cocostuff/dataset/annotations/val2017/000000031322.png
/data/datasets/cocostuff/dataset/images/val2017/000000416837.jpg /data/datasets/cocostuff/dataset/annotations/val2017/000000416837.png
/data/datasets/cocostuff/dataset/images/val2017/000000137950.jpg /data/datasets/cocostuff/dataset/annotations/val2017/000000137950.png
/data/datasets/cocostuff/dataset/images/val2017/000000351362.jpg /data/datasets/cocostuff/dataset/annotations/val2017/000000351362.png
/data/datasets/cocostuff/dataset/images/val2017/000000135561.jpg /data/datasets/cocostuff/dataset/annotations/val2017/000000135561.png
/data/datasets/cocostuff/dataset/images/val2017/000000462371.jpg /data/datasets/cocostuff/dataset/annotations/val2017/000000462371.png
/data/datasets/cocostuff/dataset/images/val2017/000000569972.jpg /data/datasets/cocostuff/dataset/annotations/val2017/000000569972.png
/data/datasets/cocostuff/dataset/images/val2017/000000320696.jpg /data/datasets/cocostuff/dataset/annotations/val2017/000000320696.png
/data/datasets/cocostuff/dataset/images/val2017/000000001000.jpg /data/datasets/cocostuff/dataset/annotations/val2017/000000001000.png
/data/datasets/cocostuff/dataset/images/val2017/000000364166.jpg /data/datasets/cocostuff/dataset/annotations/val2017/000000364166.png
/data/datasets/cocostuff/dataset/images/val2017/000000229858.jpg /data/datasets/cocostuff/dataset/annotations/val2017/000000229858.png
/data/datasets/cocostuff/dataset/images/val2017/000000205514.jpg /data/datasets/cocostuff/dataset/annotations/val2017/000000205514.png
/data/datasets/cocostuff/dataset/images/val2017/000000096493.jpg /data/datasets/cocostuff/dataset/annotations/val2017/000000096493.png
/data/datasets/cocostuff/dataset/images/val2017/000000514376.jpg /data/datasets/cocostuff/dataset/annotations/val2017/000000514376.png
/data/datasets/cocostuff/dataset/images/val2017/000000405432.jpg /data/datasets/cocostuff/dataset/annotations/val2017/000000405432.png
/data/datasets/cocostuff/dataset/images/val2017/000000139872.jpg /data/datasets/cocostuff/dataset/annotations/val2017/000000139872.png
/data/datasets/cocostuff/dataset/images/val2017/000000131444.jpg /data/datasets/cocostuff/dataset/annotations/val2017/000000131444.png
/data/datasets/cocostuff/dataset/images/val2017/000000378116.jpg /data/datasets/cocostuff/dataset/annotations/val2017/000000378116.png
/data/datasets/cocostuff/dataset/images/val2017/000000073702.jpg /data/datasets/cocostuff/dataset/annotations/val2017/000000073702.png
/data/datasets/cocostuff/dataset/images/val2017/000000493019.jpg /data/datasets/cocostuff/dataset/annotations/val2017/000000493019.png
/data/datasets/cocostuff/dataset/images/val2017/000000316404.jpg /data/datasets/cocostuff/dataset/annotations/val2017/000000316404.png
/data/datasets/cocostuff/dataset/images/val2017/000000210789.jpg /data/datasets/cocostuff/dataset/annotations/val2017/000000210789.png
/data/datasets/cocostuff/dataset/images/val2017/000000155341.jpg /data/datasets/cocostuff/dataset/annotations/val2017/000000155341.png
/data/datasets/cocostuff/dataset/images/val2017/000000534827.jpg /data/datasets/cocostuff/dataset/annotations/val2017/000000534827.png
/data/datasets/cocostuff/dataset/images/val2017/000000266981.jpg /data/datasets/cocostuff/dataset/annotations/val2017/000000266981.png
/data/datasets/cocostuff/dataset/images/val2017/000000396568.jpg /data/datasets/cocostuff/dataset/annotations/val2017/000000396568.png
/data/datasets/cocostuff/dataset/images/val2017/000000116479.jpg /data/datasets/cocostuff/dataset/annotations/val2017/000000116479.png
/data/datasets/cocostuff/dataset/images/val2017/000000173033.jpg /data/datasets/cocostuff/dataset/annotations/val2017/000000173033.png
/data/datasets/cocostuff/dataset/images/val2017/000000312237.jpg /data/datasets/cocostuff/dataset/annotations/val2017/000000312237.png
/data/datasets/cocostuff/dataset/images/val2017/000000134882.jpg /data/datasets/cocostuff/dataset/annotations/val2017/000000134882.png
/data/datasets/cocostuff/dataset/images/val2017/000000494913.jpg /data/datasets/cocostuff/dataset/annotations/val2017/000000494913.png
/data/datasets/cocostuff/dataset/images/val2017/000000451155.jpg /data/datasets/cocostuff/dataset/annotations/val2017/000000451155.png
/data/datasets/cocostuff/dataset/images/val2017/000000104424.jpg /data/datasets/cocostuff/dataset/annotations/val2017/000000104424.png
/data/datasets/cocostuff/dataset/images/val2017/000000031093.jpg /data/datasets/cocostuff/dataset/annotations/val2017/000000031093.png
/data/datasets/cocostuff/dataset/images/val2017/000000398438.jpg /data/datasets/cocostuff/dataset/annotations/val2017/000000398438.png
/data/datasets/cocostuff/dataset/images/val2017/000000165351.jpg /data/datasets/cocostuff/dataset/annotations/val2017/000000165351.png
/data/datasets/cocostuff/dataset/images/val2017/000000052007.jpg /data/datasets/cocostuff/dataset/annotations/val2017/000000052007.png
/data/datasets/cocostuff/dataset/images/val2017/000000491008.jpg /data/datasets/cocostuff/dataset/annotations/val2017/000000491008.png
/data/datasets/cocostuff/dataset/images/val2017/000000297343.jpg /data/datasets/cocostuff/dataset/annotations/val2017/000000297343.png
/data/datasets/cocostuff/dataset/images/val2017/000000288042.jpg /data/datasets/cocostuff/dataset/annotations/val2017/000000288042.png
/data/datasets/cocostuff/dataset/images/val2017/000000102356.jpg /data/datasets/cocostuff/dataset/annotations/val2017/000000102356.png
/data/datasets/cocostuff/dataset/images/val2017/000000579818.jpg /data/datasets/cocostuff/dataset/annotations/val2017/000000579818.png
/data/datasets/cocostuff/dataset/images/val2017/000000559099.jpg /data/datasets/cocostuff/dataset/annotations/val2017/000000559099.png
/data/datasets/cocostuff/dataset/images/val2017/000000493566.jpg /data/datasets/cocostuff/dataset/annotations/val2017/000000493566.png
/data/datasets/cocostuff/dataset/images/val2017/000000257084.jpg /data/datasets/cocostuff/dataset/annotations/val2017/000000257084.png
/data/datasets/cocostuff/dataset/images/val2017/000000191672.jpg /data/datasets/cocostuff/dataset/annotations/val2017/000000191672.png
/data/datasets/cocostuff/dataset/images/val2017/000000076211.jpg /data/datasets/cocostuff/dataset/annotations/val2017/000000076211.png
/data/datasets/cocostuff/dataset/images/val2017/000000349678.jpg /data/datasets/cocostuff/dataset/annotations/val2017/000000349678.png
/data/datasets/cocostuff/dataset/images/val2017/000000233139.jpg /data/datasets/cocostuff/dataset/annotations/val2017/000000233139.png
/data/datasets/cocostuff/dataset/images/val2017/000000261888.jpg /data/datasets/cocostuff/dataset/annotations/val2017/000000261888.png
/data/datasets/cocostuff/dataset/images/val2017/000000515025.jpg /data/datasets/cocostuff/dataset/annotations/val2017/000000515025.png
/data/datasets/cocostuff/dataset/images/val2017/000000122166.jpg /data/datasets/cocostuff/dataset/annotations/val2017/000000122166.png
/data/datasets/cocostuff/dataset/images/val2017/000000278973.jpg /data/datasets/cocostuff/dataset/annotations/val2017/000000278973.png
/data/datasets/cocostuff/dataset/images/val2017/000000007278.jpg /data/datasets/cocostuff/dataset/annotations/val2017/000000007278.png
/data/datasets/cocostuff/dataset/images/val2017/000000566524.jpg /data/datasets/cocostuff/dataset/annotations/val2017/000000566524.png
/data/datasets/cocostuff/dataset/images/val2017/000000565778.jpg /data/datasets/cocostuff/dataset/annotations/val2017/000000565778.png
/data/datasets/cocostuff/dataset/images/val2017/000000573258.jpg /data/datasets/cocostuff/dataset/annotations/val2017/000000573258.png
/data/datasets/cocostuff/dataset/images/val2017/000000239773.jpg /data/datasets/cocostuff/dataset/annotations/val2017/000000239773.png
/data/datasets/cocostuff/dataset/images/val2017/000000269121.jpg /data/datasets/cocostuff/dataset/annotations/val2017/000000269121.png
/data/datasets/cocostuff/dataset/images/val2017/000000359937.jpg /data/datasets/cocostuff/dataset/annotations/val2017/000000359937.png
/data/datasets/cocostuff/dataset/images/val2017/000000010707.jpg /data/datasets/cocostuff/dataset/annotations/val2017/000000010707.png
/data/datasets/cocostuff/dataset/images/val2017/000000255917.jpg /data/datasets/cocostuff/dataset/annotations/val2017/000000255917.png
/data/datasets/cocostuff/dataset/images/val2017/000000500663.jpg /data/datasets/cocostuff/dataset/annotations/val2017/000000500663.png
/data/datasets/cocostuff/dataset/images/val2017/000000057244.jpg /data/datasets/cocostuff/dataset/annotations/val2017/000000057244.png
/data/datasets/cocostuff/dataset/images/val2017/000000304545.jpg /data/datasets/cocostuff/dataset/annotations/val2017/000000304545.png
/data/datasets/cocostuff/dataset/images/val2017/000000099114.jpg /data/datasets/cocostuff/dataset/annotations/val2017/000000099114.png
/data/datasets/cocostuff/dataset/images/val2017/000000201646.jpg /data/datasets/cocostuff/dataset/annotations/val2017/000000201646.png
/data/datasets/cocostuff/dataset/images/val2017/000000080340.jpg /data/datasets/cocostuff/dataset/annotations/val2017/000000080340.png
/data/datasets/cocostuff/dataset/images/val2017/000000553094.jpg /data/datasets/cocostuff/dataset/annotations/val2017/000000553094.png
/data/datasets/cocostuff/dataset/images/val2017/000000357748.jpg /data/datasets/cocostuff/dataset/annotations/val2017/000000357748.png
/data/datasets/cocostuff/dataset/images/val2017/000000042276.jpg /data/datasets/cocostuff/dataset/annotations/val2017/000000042276.png
/data/datasets/cocostuff/dataset/images/val2017/000000007888.jpg /data/datasets/cocostuff/dataset/annotations/val2017/000000007888.png
/data/datasets/cocostuff/dataset/images/val2017/000000309391.jpg /data/datasets/cocostuff/dataset/annotations/val2017/000000309391.png
/data/datasets/cocostuff/dataset/images/val2017/000000061418.jpg /data/datasets/cocostuff/dataset/annotations/val2017/000000061418.png
/data/datasets/cocostuff/dataset/images/val2017/000000560911.jpg /data/datasets/cocostuff/dataset/annotations/val2017/000000560911.png
/data/datasets/cocostuff/dataset/images/val2017/000000336232.jpg /data/datasets/cocostuff/dataset/annotations/val2017/000000336232.png
/data/datasets/cocostuff/dataset/images/val2017/000000074646.jpg /data/datasets/cocostuff/dataset/annotations/val2017/000000074646.png
/data/datasets/cocostuff/dataset/images/val2017/000000426268.jpg /data/datasets/cocostuff/dataset/annotations/val2017/000000426268.png
/data/datasets/cocostuff/dataset/images/val2017/000000066817.jpg /data/datasets/cocostuff/dataset/annotations/val2017/000000066817.png
/data/datasets/cocostuff/dataset/images/val2017/000000442836.jpg /data/datasets/cocostuff/dataset/annotations/val2017/000000442836.png
/data/datasets/cocostuff/dataset/images/val2017/000000230993.jpg /data/datasets/cocostuff/dataset/annotations/val2017/000000230993.png
/data/datasets/cocostuff/dataset/images/val2017/000000063154.jpg /data/datasets/cocostuff/dataset/annotations/val2017/000000063154.png
/data/datasets/cocostuff/dataset/images/val2017/000000511999.jpg /data/datasets/cocostuff/dataset/annotations/val2017/000000511999.png
/data/datasets/cocostuff/dataset/images/val2017/000000067310.jpg /data/datasets/cocostuff/dataset/annotations/val2017/000000067310.png
/data/datasets/cocostuff/dataset/images/val2017/000000239717.jpg /data/datasets/cocostuff/dataset/annotations/val2017/000000239717.png
/data/datasets/cocostuff/dataset/images/val2017/000000486104.jpg /data/datasets/cocostuff/dataset/annotations/val2017/000000486104.png
/data/datasets/cocostuff/dataset/images/val2017/000000170595.jpg /data/datasets/cocostuff/dataset/annotations/val2017/000000170595.png
/data/datasets/cocostuff/dataset/images/val2017/000000165518.jpg /data/datasets/cocostuff/dataset/annotations/val2017/000000165518.png
/data/datasets/cocostuff/dataset/images/val2017/000000440475.jpg /data/datasets/cocostuff/dataset/annotations/val2017/000000440475.png
/data/datasets/cocostuff/dataset/images/val2017/000000099182.jpg /data/datasets/cocostuff/dataset/annotations/val2017/000000099182.png
/data/datasets/cocostuff/dataset/images/val2017/000000399764.jpg /data/datasets/cocostuff/dataset/annotations/val2017/000000399764.png
/data/datasets/cocostuff/dataset/images/val2017/000000252559.jpg /data/datasets/cocostuff/dataset/annotations/val2017/000000252559.png
/data/datasets/cocostuff/dataset/images/val2017/000000481386.jpg /data/datasets/cocostuff/dataset/annotations/val2017/000000481386.png
/data/datasets/cocostuff/dataset/images/val2017/000000215245.jpg /data/datasets/cocostuff/dataset/annotations/val2017/000000215245.png
/data/datasets/cocostuff/dataset/images/val2017/000000157124.jpg /data/datasets/cocostuff/dataset/annotations/val2017/000000157124.png
/data/datasets/cocostuff/dataset/images/val2017/000000124442.jpg /data/datasets/cocostuff/dataset/annotations/val2017/000000124442.png
/data/datasets/cocostuff/dataset/images/val2017/000000466256.jpg /data/datasets/cocostuff/dataset/annotations/val2017/000000466256.png
/data/datasets/cocostuff/dataset/images/val2017/000000280325.jpg /data/datasets/cocostuff/dataset/annotations/val2017/000000280325.png
/data/datasets/cocostuff/dataset/images/val2017/000000548780.jpg /data/datasets/cocostuff/dataset/annotations/val2017/000000548780.png
/data/datasets/cocostuff/dataset/images/val2017/000000146489.jpg /data/datasets/cocostuff/dataset/annotations/val2017/000000146489.png
/data/datasets/cocostuff/dataset/images/val2017/000000101420.jpg /data/datasets/cocostuff/dataset/annotations/val2017/000000101420.png
/data/datasets/cocostuff/dataset/images/val2017/000000384616.jpg /data/datasets/cocostuff/dataset/annotations/val2017/000000384616.png
/data/datasets/cocostuff/dataset/images/val2017/000000332455.jpg /data/datasets/cocostuff/dataset/annotations/val2017/000000332455.png
/data/datasets/cocostuff/dataset/images/val2017/000000122606.jpg /data/datasets/cocostuff/dataset/annotations/val2017/000000122606.png
/data/datasets/cocostuff/dataset/images/val2017/000000210099.jpg /data/datasets/cocostuff/dataset/annotations/val2017/000000210099.png
/data/datasets/cocostuff/dataset/images/val2017/000000580757.jpg /data/datasets/cocostuff/dataset/annotations/val2017/000000580757.png
/data/datasets/cocostuff/dataset/images/val2017/000000546011.jpg /data/datasets/cocostuff/dataset/annotations/val2017/000000546011.png
/data/datasets/cocostuff/dataset/images/val2017/000000488251.jpg /data/datasets/cocostuff/dataset/annotations/val2017/000000488251.png
/data/datasets/cocostuff/dataset/images/val2017/000000176857.jpg /data/datasets/cocostuff/dataset/annotations/val2017/000000176857.png
/data/datasets/cocostuff/dataset/images/val2017/000000402720.jpg /data/datasets/cocostuff/dataset/annotations/val2017/000000402720.png
/data/datasets/cocostuff/dataset/images/val2017/000000415741.jpg /data/datasets/cocostuff/dataset/annotations/val2017/000000415741.png
/data/datasets/cocostuff/dataset/images/val2017/000000018193.jpg /data/datasets/cocostuff/dataset/annotations/val2017/000000018193.png
/data/datasets/cocostuff/dataset/images/val2017/000000391290.jpg /data/datasets/cocostuff/dataset/annotations/val2017/000000391290.png
/data/datasets/cocostuff/dataset/images/val2017/000000567898.jpg /data/datasets/cocostuff/dataset/annotations/val2017/000000567898.png
/data/datasets/cocostuff/dataset/images/val2017/000000202228.jpg /data/datasets/cocostuff/dataset/annotations/val2017/000000202228.png
/data/datasets/cocostuff/dataset/images/val2017/000000324818.jpg /data/datasets/cocostuff/dataset/annotations/val2017/000000324818.png
/data/datasets/cocostuff/dataset/images/val2017/000000300913.jpg /data/datasets/cocostuff/dataset/annotations/val2017/000000300913.png
/data/datasets/cocostuff/dataset/images/val2017/000000375015.jpg /data/datasets/cocostuff/dataset/annotations/val2017/000000375015.png
/data/datasets/cocostuff/dataset/images/val2017/000000530836.jpg /data/datasets/cocostuff/dataset/annotations/val2017/000000530836.png
/data/datasets/cocostuff/dataset/images/val2017/000000128372.jpg /data/datasets/cocostuff/dataset/annotations/val2017/000000128372.png
/data/datasets/cocostuff/dataset/images/val2017/000000151000.jpg /data/datasets/cocostuff/dataset/annotations/val2017/000000151000.png
/data/datasets/cocostuff/dataset/images/val2017/000000308328.jpg /data/datasets/cocostuff/dataset/annotations/val2017/000000308328.png
/data/datasets/cocostuff/dataset/images/val2017/000000438017.jpg /data/datasets/cocostuff/dataset/annotations/val2017/000000438017.png
/data/datasets/cocostuff/dataset/images/val2017/000000083172.jpg /data/datasets/cocostuff/dataset/annotations/val2017/000000083172.png
/data/datasets/cocostuff/dataset/images/val2017/000000419096.jpg /data/datasets/cocostuff/dataset/annotations/val2017/000000419096.png
/data/datasets/cocostuff/dataset/images/val2017/000000564023.jpg /data/datasets/cocostuff/dataset/annotations/val2017/000000564023.png
/data/datasets/cocostuff/dataset/images/val2017/000000393014.jpg /data/datasets/cocostuff/dataset/annotations/val2017/000000393014.png
/data/datasets/cocostuff/dataset/images/val2017/000000177015.jpg /data/datasets/cocostuff/dataset/annotations/val2017/000000177015.png
/data/datasets/cocostuff/dataset/images/val2017/000000351810.jpg /data/datasets/cocostuff/dataset/annotations/val2017/000000351810.png
/data/datasets/cocostuff/dataset/images/val2017/000000190637.jpg /data/datasets/cocostuff/dataset/annotations/val2017/000000190637.png
/data/datasets/cocostuff/dataset/images/val2017/000000040471.jpg /data/datasets/cocostuff/dataset/annotations/val2017/000000040471.png
/data/datasets/cocostuff/dataset/images/val2017/000000431896.jpg /data/datasets/cocostuff/dataset/annotations/val2017/000000431896.png
/data/datasets/cocostuff/dataset/images/val2017/000000002923.jpg /data/datasets/cocostuff/dataset/annotations/val2017/000000002923.png
/data/datasets/cocostuff/dataset/images/val2017/000000165336.jpg /data/datasets/cocostuff/dataset/annotations/val2017/000000165336.png
/data/datasets/cocostuff/dataset/images/val2017/000000172877.jpg /data/datasets/cocostuff/dataset/annotations/val2017/000000172877.png
/data/datasets/cocostuff/dataset/images/val2017/000000259690.jpg /data/datasets/cocostuff/dataset/annotations/val2017/000000259690.png
/data/datasets/cocostuff/dataset/images/val2017/000000298738.jpg /data/datasets/cocostuff/dataset/annotations/val2017/000000298738.png
/data/datasets/cocostuff/dataset/images/val2017/000000527220.jpg /data/datasets/cocostuff/dataset/annotations/val2017/000000527220.png
/data/datasets/cocostuff/dataset/images/val2017/000000565776.jpg /data/datasets/cocostuff/dataset/annotations/val2017/000000565776.png
/data/datasets/cocostuff/dataset/images/val2017/000000072852.jpg /data/datasets/cocostuff/dataset/annotations/val2017/000000072852.png
/data/datasets/cocostuff/dataset/images/val2017/000000166287.jpg /data/datasets/cocostuff/dataset/annotations/val2017/000000166287.png
/data/datasets/cocostuff/dataset/images/val2017/000000358923.jpg /data/datasets/cocostuff/dataset/annotations/val2017/000000358923.png
/data/datasets/cocostuff/dataset/images/val2017/000000289938.jpg /data/datasets/cocostuff/dataset/annotations/val2017/000000289938.png
/data/datasets/cocostuff/dataset/images/val2017/000000448410.jpg /data/datasets/cocostuff/dataset/annotations/val2017/000000448410.png
/data/datasets/cocostuff/dataset/images/val2017/000000081766.jpg /data/datasets/cocostuff/dataset/annotations/val2017/000000081766.png
/data/datasets/cocostuff/dataset/images/val2017/000000152465.jpg /data/datasets/cocostuff/dataset/annotations/val2017/000000152465.png
/data/datasets/cocostuff/dataset/images/val2017/000000214869.jpg /data/datasets/cocostuff/dataset/annotations/val2017/000000214869.png
/data/datasets/cocostuff/dataset/images/val2017/000000117425.jpg /data/datasets/cocostuff/dataset/annotations/val2017/000000117425.png
/data/datasets/cocostuff/dataset/images/val2017/000000365098.jpg /data/datasets/cocostuff/dataset/annotations/val2017/000000365098.png
/data/datasets/cocostuff/dataset/images/val2017/000000232538.jpg /data/datasets/cocostuff/dataset/annotations/val2017/000000232538.png
/data/datasets/cocostuff/dataset/images/val2017/000000414638.jpg /data/datasets/cocostuff/dataset/annotations/val2017/000000414638.png
/data/datasets/cocostuff/dataset/images/val2017/000000263644.jpg /data/datasets/cocostuff/dataset/annotations/val2017/000000263644.png
/data/datasets/cocostuff/dataset/images/val2017/000000578236.jpg /data/datasets/cocostuff/dataset/annotations/val2017/000000578236.png
/data/datasets/cocostuff/dataset/images/val2017/000000090208.jpg /data/datasets/cocostuff/dataset/annotations/val2017/000000090208.png
/data/datasets/cocostuff/dataset/images/val2017/000000298697.jpg /data/datasets/cocostuff/dataset/annotations/val2017/000000298697.png
/data/datasets/cocostuff/dataset/images/val2017/000000095069.jpg /data/datasets/cocostuff/dataset/annotations/val2017/000000095069.png
/data/datasets/cocostuff/dataset/images/val2017/000000227482.jpg /data/datasets/cocostuff/dataset/annotations/val2017/000000227482.png
/data/datasets/cocostuff/dataset/images/val2017/000000048396.jpg /data/datasets/cocostuff/dataset/annotations/val2017/000000048396.png
/data/datasets/cocostuff/dataset/images/val2017/000000441553.jpg /data/datasets/cocostuff/dataset/annotations/val2017/000000441553.png
/data/datasets/cocostuff/dataset/images/val2017/000000153669.jpg /data/datasets/cocostuff/dataset/annotations/val2017/000000153669.png
/data/datasets/cocostuff/dataset/images/val2017/000000210388.jpg /data/datasets/cocostuff/dataset/annotations/val2017/000000210388.png
/data/datasets/cocostuff/dataset/images/val2017/000000126110.jpg /data/datasets/cocostuff/dataset/annotations/val2017/000000126110.png
/data/datasets/cocostuff/dataset/images/val2017/000000367818.jpg /data/datasets/cocostuff/dataset/annotations/val2017/000000367818.png
/data/datasets/cocostuff/dataset/images/val2017/000000236412.jpg /data/datasets/cocostuff/dataset/annotations/val2017/000000236412.png
/data/datasets/cocostuff/dataset/images/val2017/000000272212.jpg /data/datasets/cocostuff/dataset/annotations/val2017/000000272212.png
/data/datasets/cocostuff/dataset/images/val2017/000000125129.jpg /data/datasets/cocostuff/dataset/annotations/val2017/000000125129.png
/data/datasets/cocostuff/dataset/images/val2017/000000160012.jpg /data/datasets/cocostuff/dataset/annotations/val2017/000000160012.png
/data/datasets/cocostuff/dataset/images/val2017/000000571943.jpg /data/datasets/cocostuff/dataset/annotations/val2017/000000571943.png
/data/datasets/cocostuff/dataset/images/val2017/000000359781.jpg /data/datasets/cocostuff/dataset/annotations/val2017/000000359781.png
/data/datasets/cocostuff/dataset/images/val2017/000000273711.jpg /data/datasets/cocostuff/dataset/annotations/val2017/000000273711.png
/data/datasets/cocostuff/dataset/images/val2017/000000225532.jpg /data/datasets/cocostuff/dataset/annotations/val2017/000000225532.png
/data/datasets/cocostuff/dataset/images/val2017/000000532855.jpg /data/datasets/cocostuff/dataset/annotations/val2017/000000532855.png
/data/datasets/cocostuff/dataset/images/val2017/000000116206.jpg /data/datasets/cocostuff/dataset/annotations/val2017/000000116206.png
/data/datasets/cocostuff/dataset/images/val2017/000000243034.jpg /data/datasets/cocostuff/dataset/annotations/val2017/000000243034.png
/data/datasets/cocostuff/dataset/images/val2017/000000191614.jpg /data/datasets/cocostuff/dataset/annotations/val2017/000000191614.png
/data/datasets/cocostuff/dataset/images/val2017/000000190841.jpg /data/datasets/cocostuff/dataset/annotations/val2017/000000190841.png
/data/datasets/cocostuff/dataset/images/val2017/000000131556.jpg /data/datasets/cocostuff/dataset/annotations/val2017/000000131556.png
/data/datasets/cocostuff/dataset/images/val2017/000000356498.jpg /data/datasets/cocostuff/dataset/annotations/val2017/000000356498.png
/data/datasets/cocostuff/dataset/images/val2017/000000510095.jpg /data/datasets/cocostuff/dataset/annotations/val2017/000000510095.png
/data/datasets/cocostuff/dataset/images/val2017/000000325991.jpg /data/datasets/cocostuff/dataset/annotations/val2017/000000325991.png
/data/datasets/cocostuff/dataset/images/val2017/000000407403.jpg /data/datasets/cocostuff/dataset/annotations/val2017/000000407403.png
/data/datasets/cocostuff/dataset/images/val2017/000000091921.jpg /data/datasets/cocostuff/dataset/annotations/val2017/000000091921.png
/data/datasets/cocostuff/dataset/images/val2017/000000378873.jpg /data/datasets/cocostuff/dataset/annotations/val2017/000000378873.png
/data/datasets/cocostuff/dataset/images/val2017/000000032570.jpg /data/datasets/cocostuff/dataset/annotations/val2017/000000032570.png
/data/datasets/cocostuff/dataset/images/val2017/000000392818.jpg /data/datasets/cocostuff/dataset/annotations/val2017/000000392818.png
/data/datasets/cocostuff/dataset/images/val2017/000000322895.jpg /data/datasets/cocostuff/dataset/annotations/val2017/000000322895.png
/data/datasets/cocostuff/dataset/images/val2017/000000364297.jpg /data/datasets/cocostuff/dataset/annotations/val2017/000000364297.png
/data/datasets/cocostuff/dataset/images/val2017/000000292060.jpg /data/datasets/cocostuff/dataset/annotations/val2017/000000292060.png
/data/datasets/cocostuff/dataset/images/val2017/000000001761.jpg /data/datasets/cocostuff/dataset/annotations/val2017/000000001761.png
/data/datasets/cocostuff/dataset/images/val2017/000000129054.jpg /data/datasets/cocostuff/dataset/annotations/val2017/000000129054.png
/data/datasets/cocostuff/dataset/images/val2017/000000554595.jpg /data/datasets/cocostuff/dataset/annotations/val2017/000000554595.png
/data/datasets/cocostuff/dataset/images/val2017/000000502737.jpg /data/datasets/cocostuff/dataset/annotations/val2017/000000502737.png
/data/datasets/cocostuff/dataset/images/val2017/000000045090.jpg /data/datasets/cocostuff/dataset/annotations/val2017/000000045090.png
/data/datasets/cocostuff/dataset/images/val2017/000000085772.jpg /data/datasets/cocostuff/dataset/annotations/val2017/000000085772.png
/data/datasets/cocostuff/dataset/images/val2017/000000289417.jpg /data/datasets/cocostuff/dataset/annotations/val2017/000000289417.png
/data/datasets/cocostuff/dataset/images/val2017/000000579900.jpg /data/datasets/cocostuff/dataset/annotations/val2017/000000579900.png
/data/datasets/cocostuff/dataset/images/val2017/000000076416.jpg /data/datasets/cocostuff/dataset/annotations/val2017/000000076416.png
/data/datasets/cocostuff/dataset/images/val2017/000000479596.jpg /data/datasets/cocostuff/dataset/annotations/val2017/000000479596.png
/data/datasets/cocostuff/dataset/images/val2017/000000292155.jpg /data/datasets/cocostuff/dataset/annotations/val2017/000000292155.png
/data/datasets/cocostuff/dataset/images/val2017/000000156643.jpg /data/datasets/cocostuff/dataset/annotations/val2017/000000156643.png
/data/datasets/cocostuff/dataset/images/val2017/000000118209.jpg /data/datasets/cocostuff/dataset/annotations/val2017/000000118209.png
/data/datasets/cocostuff/dataset/images/val2017/000000502347.jpg /data/datasets/cocostuff/dataset/annotations/val2017/000000502347.png
/data/datasets/cocostuff/dataset/images/val2017/000000308394.jpg /data/datasets/cocostuff/dataset/annotations/val2017/000000308394.png
/data/datasets/cocostuff/dataset/images/val2017/000000071451.jpg /data/datasets/cocostuff/dataset/annotations/val2017/000000071451.png
/data/datasets/cocostuff/dataset/images/val2017/000000025096.jpg /data/datasets/cocostuff/dataset/annotations/val2017/000000025096.png
/data/datasets/cocostuff/dataset/images/val2017/000000199771.jpg /data/datasets/cocostuff/dataset/annotations/val2017/000000199771.png
/data/datasets/cocostuff/dataset/images/val2017/000000442661.jpg /data/datasets/cocostuff/dataset/annotations/val2017/000000442661.png
/data/datasets/cocostuff/dataset/images/val2017/000000301421.jpg /data/datasets/cocostuff/dataset/annotations/val2017/000000301421.png
/data/datasets/cocostuff/dataset/images/val2017/000000570688.jpg /data/datasets/cocostuff/dataset/annotations/val2017/000000570688.png
/data/datasets/cocostuff/dataset/images/val2017/000000454750.jpg /data/datasets/cocostuff/dataset/annotations/val2017/000000454750.png
/data/datasets/cocostuff/dataset/images/val2017/000000010977.jpg /data/datasets/cocostuff/dataset/annotations/val2017/000000010977.png
/data/datasets/cocostuff/dataset/images/val2017/000000457848.jpg /data/datasets/cocostuff/dataset/annotations/val2017/000000457848.png
/data/datasets/cocostuff/dataset/images/val2017/000000049759.jpg /data/datasets/cocostuff/dataset/annotations/val2017/000000049759.png
/data/datasets/cocostuff/dataset/images/val2017/000000482275.jpg /data/datasets/cocostuff/dataset/annotations/val2017/000000482275.png
/data/datasets/cocostuff/dataset/images/val2017/000000182202.jpg /data/datasets/cocostuff/dataset/annotations/val2017/000000182202.png
/data/datasets/cocostuff/dataset/images/val2017/000000537672.jpg /data/datasets/cocostuff/dataset/annotations/val2017/000000537672.png
/data/datasets/cocostuff/dataset/images/val2017/000000281032.jpg /data/datasets/cocostuff/dataset/annotations/val2017/000000281032.png
/data/datasets/cocostuff/dataset/images/val2017/000000458790.jpg /data/datasets/cocostuff/dataset/annotations/val2017/000000458790.png
/data/datasets/cocostuff/dataset/images/val2017/000000228981.jpg /data/datasets/cocostuff/dataset/annotations/val2017/000000228981.png
/data/datasets/cocostuff/dataset/images/val2017/000000001296.jpg /data/datasets/cocostuff/dataset/annotations/val2017/000000001296.png
/data/datasets/cocostuff/dataset/images/val2017/000000546475.jpg /data/datasets/cocostuff/dataset/annotations/val2017/000000546475.png
/data/datasets/cocostuff/dataset/images/val2017/000000017899.jpg /data/datasets/cocostuff/dataset/annotations/val2017/000000017899.png
/data/datasets/cocostuff/dataset/images/val2017/000000308430.jpg /data/datasets/cocostuff/dataset/annotations/val2017/000000308430.png
/data/datasets/cocostuff/dataset/images/val2017/000000488166.jpg /data/datasets/cocostuff/dataset/annotations/val2017/000000488166.png
/data/datasets/cocostuff/dataset/images/val2017/000000172571.jpg /data/datasets/cocostuff/dataset/annotations/val2017/000000172571.png
/data/datasets/cocostuff/dataset/images/val2017/000000216516.jpg /data/datasets/cocostuff/dataset/annotations/val2017/000000216516.png
/data/datasets/cocostuff/dataset/images/val2017/000000580418.jpg /data/datasets/cocostuff/dataset/annotations/val2017/000000580418.png
/data/datasets/cocostuff/dataset/images/val2017/000000104782.jpg /data/datasets/cocostuff/dataset/annotations/val2017/000000104782.png
/data/datasets/cocostuff/dataset/images/val2017/000000281929.jpg /data/datasets/cocostuff/dataset/annotations/val2017/000000281929.png
/data/datasets/cocostuff/dataset/images/val2017/000000307658.jpg /data/datasets/cocostuff/dataset/annotations/val2017/000000307658.png
/data/datasets/cocostuff/dataset/images/val2017/000000378454.jpg /data/datasets/cocostuff/dataset/annotations/val2017/000000378454.png
/data/datasets/cocostuff/dataset/images/val2017/000000109992.jpg /data/datasets/cocostuff/dataset/annotations/val2017/000000109992.png
/data/datasets/cocostuff/dataset/images/val2017/000000429598.jpg /data/datasets/cocostuff/dataset/annotations/val2017/000000429598.png
/data/datasets/cocostuff/dataset/images/val2017/000000435206.jpg /data/datasets/cocostuff/dataset/annotations/val2017/000000435206.png
/data/datasets/cocostuff/dataset/images/val2017/000000384670.jpg /data/datasets/cocostuff/dataset/annotations/val2017/000000384670.png
/data/datasets/cocostuff/dataset/images/val2017/000000518326.jpg /data/datasets/cocostuff/dataset/annotations/val2017/000000518326.png
/data/datasets/cocostuff/dataset/images/val2017/000000314264.jpg /data/datasets/cocostuff/dataset/annotations/val2017/000000314264.png
/data/datasets/cocostuff/dataset/images/val2017/000000039477.jpg /data/datasets/cocostuff/dataset/annotations/val2017/000000039477.png
/data/datasets/cocostuff/dataset/images/val2017/000000328683.jpg /data/datasets/cocostuff/dataset/annotations/val2017/000000328683.png
/data/datasets/cocostuff/dataset/images/val2017/000000313034.jpg /data/datasets/cocostuff/dataset/annotations/val2017/000000313034.png
/data/datasets/cocostuff/dataset/images/val2017/000000002592.jpg /data/datasets/cocostuff/dataset/annotations/val2017/000000002592.png
/data/datasets/cocostuff/dataset/images/val2017/000000211825.jpg /data/datasets/cocostuff/dataset/annotations/val2017/000000211825.png
/data/datasets/cocostuff/dataset/images/val2017/000000252294.jpg /data/datasets/cocostuff/dataset/annotations/val2017/000000252294.png
/data/datasets/cocostuff/dataset/images/val2017/000000570169.jpg /data/datasets/cocostuff/dataset/annotations/val2017/000000570169.png
/data/datasets/cocostuff/dataset/images/val2017/000000127476.jpg /data/datasets/cocostuff/dataset/annotations/val2017/000000127476.png
/data/datasets/cocostuff/dataset/images/val2017/000000128658.jpg /data/datasets/cocostuff/dataset/annotations/val2017/000000128658.png
/data/datasets/cocostuff/dataset/images/val2017/000000138241.jpg /data/datasets/cocostuff/dataset/annotations/val2017/000000138241.png
/data/datasets/cocostuff/dataset/images/val2017/000000144784.jpg /data/datasets/cocostuff/dataset/annotations/val2017/000000144784.png
/data/datasets/cocostuff/dataset/images/val2017/000000138954.jpg /data/datasets/cocostuff/dataset/annotations/val2017/000000138954.png
/data/datasets/cocostuff/dataset/images/val2017/000000048504.jpg /data/datasets/cocostuff/dataset/annotations/val2017/000000048504.png
/data/datasets/cocostuff/dataset/images/val2017/000000342367.jpg /data/datasets/cocostuff/dataset/annotations/val2017/000000342367.png
/data/datasets/cocostuff/dataset/images/val2017/000000490171.jpg /data/datasets/cocostuff/dataset/annotations/val2017/000000490171.png
/data/datasets/cocostuff/dataset/images/val2017/000000261712.jpg /data/datasets/cocostuff/dataset/annotations/val2017/000000261712.png
/data/datasets/cocostuff/dataset/images/val2017/000000072795.jpg /data/datasets/cocostuff/dataset/annotations/val2017/000000072795.png
/data/datasets/cocostuff/dataset/images/val2017/000000183675.jpg /data/datasets/cocostuff/dataset/annotations/val2017/000000183675.png
/data/datasets/cocostuff/dataset/images/val2017/000000157046.jpg /data/datasets/cocostuff/dataset/annotations/val2017/000000157046.png
/data/datasets/cocostuff/dataset/images/val2017/000000491683.jpg /data/datasets/cocostuff/dataset/annotations/val2017/000000491683.png
/data/datasets/cocostuff/dataset/images/val2017/000000480842.jpg /data/datasets/cocostuff/dataset/annotations/val2017/000000480842.png
/data/datasets/cocostuff/dataset/images/val2017/000000525155.jpg /data/datasets/cocostuff/dataset/annotations/val2017/000000525155.png
/data/datasets/cocostuff/dataset/images/val2017/000000191013.jpg /data/datasets/cocostuff/dataset/annotations/val2017/000000191013.png
/data/datasets/cocostuff/dataset/images/val2017/000000270705.jpg /data/datasets/cocostuff/dataset/annotations/val2017/000000270705.png
/data/datasets/cocostuff/dataset/images/val2017/000000366611.jpg /data/datasets/cocostuff/dataset/annotations/val2017/000000366611.png
/data/datasets/cocostuff/dataset/images/val2017/000000428280.jpg /data/datasets/cocostuff/dataset/annotations/val2017/000000428280.png
/data/datasets/cocostuff/dataset/images/val2017/000000490515.jpg /data/datasets/cocostuff/dataset/annotations/val2017/000000490515.png
/data/datasets/cocostuff/dataset/images/val2017/000000440507.jpg /data/datasets/cocostuff/dataset/annotations/val2017/000000440507.png
/data/datasets/cocostuff/dataset/images/val2017/000000078170.jpg /data/datasets/cocostuff/dataset/annotations/val2017/000000078170.png
/data/datasets/cocostuff/dataset/images/val2017/000000046463.jpg /data/datasets/cocostuff/dataset/annotations/val2017/000000046463.png
/data/datasets/cocostuff/dataset/images/val2017/000000206831.jpg /data/datasets/cocostuff/dataset/annotations/val2017/000000206831.png
/data/datasets/cocostuff/dataset/images/val2017/000000571893.jpg /data/datasets/cocostuff/dataset/annotations/val2017/000000571893.png
/data/datasets/cocostuff/dataset/images/val2017/000000447187.jpg /data/datasets/cocostuff/dataset/annotations/val2017/000000447187.png
/data/datasets/cocostuff/dataset/images/val2017/000000402765.jpg /data/datasets/cocostuff/dataset/annotations/val2017/000000402765.png
/data/datasets/cocostuff/dataset/images/val2017/000000210520.jpg /data/datasets/cocostuff/dataset/annotations/val2017/000000210520.png
/data/datasets/cocostuff/dataset/images/val2017/000000118594.jpg /data/datasets/cocostuff/dataset/annotations/val2017/000000118594.png
/data/datasets/cocostuff/dataset/images/val2017/000000395180.jpg /data/datasets/cocostuff/dataset/annotations/val2017/000000395180.png
/data/datasets/cocostuff/dataset/images/val2017/000000036678.jpg /data/datasets/cocostuff/dataset/annotations/val2017/000000036678.png
/data/datasets/cocostuff/dataset/images/val2017/000000097230.jpg /data/datasets/cocostuff/dataset/annotations/val2017/000000097230.png
/data/datasets/cocostuff/dataset/images/val2017/000000311394.jpg /data/datasets/cocostuff/dataset/annotations/val2017/000000311394.png
/data/datasets/cocostuff/dataset/images/val2017/000000400082.jpg /data/datasets/cocostuff/dataset/annotations/val2017/000000400082.png
/data/datasets/cocostuff/dataset/images/val2017/000000575372.jpg /data/datasets/cocostuff/dataset/annotations/val2017/000000575372.png
/data/datasets/cocostuff/dataset/images/val2017/000000284282.jpg /data/datasets/cocostuff/dataset/annotations/val2017/000000284282.png
/data/datasets/cocostuff/dataset/images/val2017/000000121242.jpg /data/datasets/cocostuff/dataset/annotations/val2017/000000121242.png
/data/datasets/cocostuff/dataset/images/val2017/000000146457.jpg /data/datasets/cocostuff/dataset/annotations/val2017/000000146457.png
/data/datasets/cocostuff/dataset/images/val2017/000000270908.jpg /data/datasets/cocostuff/dataset/annotations/val2017/000000270908.png
/data/datasets/cocostuff/dataset/images/val2017/000000551815.jpg /data/datasets/cocostuff/dataset/annotations/val2017/000000551815.png
/data/datasets/cocostuff/dataset/images/val2017/000000340697.jpg /data/datasets/cocostuff/dataset/annotations/val2017/000000340697.png
/data/datasets/cocostuff/dataset/images/val2017/000000382743.jpg /data/datasets/cocostuff/dataset/annotations/val2017/000000382743.png
/data/datasets/cocostuff/dataset/images/val2017/000000459272.jpg /data/datasets/cocostuff/dataset/annotations/val2017/000000459272.png
/data/datasets/cocostuff/dataset/images/val2017/000000577959.jpg /data/datasets/cocostuff/dataset/annotations/val2017/000000577959.png
/data/datasets/cocostuff/dataset/images/val2017/000000377882.jpg /data/datasets/cocostuff/dataset/annotations/val2017/000000377882.png
/data/datasets/cocostuff/dataset/images/val2017/000000211674.jpg /data/datasets/cocostuff/dataset/annotations/val2017/000000211674.png
/data/datasets/cocostuff/dataset/images/val2017/000000466986.jpg /data/datasets/cocostuff/dataset/annotations/val2017/000000466986.png
/data/datasets/cocostuff/dataset/images/val2017/000000088432.jpg /data/datasets/cocostuff/dataset/annotations/val2017/000000088432.png
/data/datasets/cocostuff/dataset/images/val2017/000000357816.jpg /data/datasets/cocostuff/dataset/annotations/val2017/000000357816.png
/data/datasets/cocostuff/dataset/images/val2017/000000537964.jpg /data/datasets/cocostuff/dataset/annotations/val2017/000000537964.png
/data/datasets/cocostuff/dataset/images/val2017/000000287347.jpg /data/datasets/cocostuff/dataset/annotations/val2017/000000287347.png
/data/datasets/cocostuff/dataset/images/val2017/000000157418.jpg /data/datasets/cocostuff/dataset/annotations/val2017/000000157418.png
/data/datasets/cocostuff/dataset/images/val2017/000000233727.jpg /data/datasets/cocostuff/dataset/annotations/val2017/000000233727.png
/data/datasets/cocostuff/dataset/images/val2017/000000410428.jpg /data/datasets/cocostuff/dataset/annotations/val2017/000000410428.png
/data/datasets/cocostuff/dataset/images/val2017/000000430056.jpg /data/datasets/cocostuff/dataset/annotations/val2017/000000430056.png
/data/datasets/cocostuff/dataset/images/val2017/000000408830.jpg /data/datasets/cocostuff/dataset/annotations/val2017/000000408830.png
/data/datasets/cocostuff/dataset/images/val2017/000000203095.jpg /data/datasets/cocostuff/dataset/annotations/val2017/000000203095.png
/data/datasets/cocostuff/dataset/images/val2017/000000227478.jpg /data/datasets/cocostuff/dataset/annotations/val2017/000000227478.png
/data/datasets/cocostuff/dataset/images/val2017/000000575243.jpg /data/datasets/cocostuff/dataset/annotations/val2017/000000575243.png
/data/datasets/cocostuff/dataset/images/val2017/000000177065.jpg /data/datasets/cocostuff/dataset/annotations/val2017/000000177065.png
/data/datasets/cocostuff/dataset/images/val2017/000000082821.jpg /data/datasets/cocostuff/dataset/annotations/val2017/000000082821.png
/data/datasets/cocostuff/dataset/images/val2017/000000002685.jpg /data/datasets/cocostuff/dataset/annotations/val2017/000000002685.png
/data/datasets/cocostuff/dataset/images/val2017/000000493442.jpg /data/datasets/cocostuff/dataset/annotations/val2017/000000493442.png
/data/datasets/cocostuff/dataset/images/val2017/000000058655.jpg /data/datasets/cocostuff/dataset/annotations/val2017/000000058655.png
/data/datasets/cocostuff/dataset/images/val2017/000000270297.jpg /data/datasets/cocostuff/dataset/annotations/val2017/000000270297.png
/data/datasets/cocostuff/dataset/images/val2017/000000277197.jpg /data/datasets/cocostuff/dataset/annotations/val2017/000000277197.png
/data/datasets/cocostuff/dataset/images/val2017/000000289222.jpg /data/datasets/cocostuff/dataset/annotations/val2017/000000289222.png
/data/datasets/cocostuff/dataset/images/val2017/000000106389.jpg /data/datasets/cocostuff/dataset/annotations/val2017/000000106389.png
/data/datasets/cocostuff/dataset/images/val2017/000000423971.jpg /data/datasets/cocostuff/dataset/annotations/val2017/000000423971.png
/data/datasets/cocostuff/dataset/images/val2017/000000066841.jpg /data/datasets/cocostuff/dataset/annotations/val2017/000000066841.png
/data/datasets/cocostuff/dataset/images/val2017/000000031050.jpg /data/datasets/cocostuff/dataset/annotations/val2017/000000031050.png
/data/datasets/cocostuff/dataset/images/val2017/000000427034.jpg /data/datasets/cocostuff/dataset/annotations/val2017/000000427034.png
/data/datasets/cocostuff/dataset/images/val2017/000000016439.jpg /data/datasets/cocostuff/dataset/annotations/val2017/000000016439.png
/data/datasets/cocostuff/dataset/images/val2017/000000335177.jpg /data/datasets/cocostuff/dataset/annotations/val2017/000000335177.png
/data/datasets/cocostuff/dataset/images/val2017/000000455352.jpg /data/datasets/cocostuff/dataset/annotations/val2017/000000455352.png
/data/datasets/cocostuff/dataset/images/val2017/000000441586.jpg /data/datasets/cocostuff/dataset/annotations/val2017/000000441586.png
/data/datasets/cocostuff/dataset/images/val2017/000000570471.jpg /data/datasets/cocostuff/dataset/annotations/val2017/000000570471.png
/data/datasets/cocostuff/dataset/images/val2017/000000114871.jpg /data/datasets/cocostuff/dataset/annotations/val2017/000000114871.png
/data/datasets/cocostuff/dataset/images/val2017/000000328959.jpg /data/datasets/cocostuff/dataset/annotations/val2017/000000328959.png
/data/datasets/cocostuff/dataset/images/val2017/000000508482.jpg /data/datasets/cocostuff/dataset/annotations/val2017/000000508482.png
/data/datasets/cocostuff/dataset/images/val2017/000000212453.jpg /data/datasets/cocostuff/dataset/annotations/val2017/000000212453.png
/data/datasets/cocostuff/dataset/images/val2017/000000478136.jpg /data/datasets/cocostuff/dataset/annotations/val2017/000000478136.png
/data/datasets/cocostuff/dataset/images/val2017/000000378673.jpg /data/datasets/cocostuff/dataset/annotations/val2017/000000378673.png
/data/datasets/cocostuff/dataset/images/val2017/000000315001.jpg /data/datasets/cocostuff/dataset/annotations/val2017/000000315001.png
/data/datasets/cocostuff/dataset/images/val2017/000000557916.jpg /data/datasets/cocostuff/dataset/annotations/val2017/000000557916.png
/data/datasets/cocostuff/dataset/images/val2017/000000320425.jpg /data/datasets/cocostuff/dataset/annotations/val2017/000000320425.png
/data/datasets/cocostuff/dataset/images/val2017/000000511453.jpg /data/datasets/cocostuff/dataset/annotations/val2017/000000511453.png
/data/datasets/cocostuff/dataset/images/val2017/000000066771.jpg /data/datasets/cocostuff/dataset/annotations/val2017/000000066771.png
/data/datasets/cocostuff/dataset/images/val2017/000000464872.jpg /data/datasets/cocostuff/dataset/annotations/val2017/000000464872.png
/data/datasets/cocostuff/dataset/images/val2017/000000402783.jpg /data/datasets/cocostuff/dataset/annotations/val2017/000000402783.png
/data/datasets/cocostuff/dataset/images/val2017/000000530162.jpg /data/datasets/cocostuff/dataset/annotations/val2017/000000530162.png
/data/datasets/cocostuff/dataset/images/val2017/000000194724.jpg /data/datasets/cocostuff/dataset/annotations/val2017/000000194724.png
/data/datasets/cocostuff/dataset/images/val2017/000000374727.jpg /data/datasets/cocostuff/dataset/annotations/val2017/000000374727.png
/data/datasets/cocostuff/dataset/images/val2017/000000226903.jpg /data/datasets/cocostuff/dataset/annotations/val2017/000000226903.png
/data/datasets/cocostuff/dataset/images/val2017/000000181859.jpg /data/datasets/cocostuff/dataset/annotations/val2017/000000181859.png
/data/datasets/cocostuff/dataset/images/val2017/000000529528.jpg /data/datasets/cocostuff/dataset/annotations/val2017/000000529528.png
/data/datasets/cocostuff/dataset/images/val2017/000000301981.jpg /data/datasets/cocostuff/dataset/annotations/val2017/000000301981.png
/data/datasets/cocostuff/dataset/images/val2017/000000350019.jpg /data/datasets/cocostuff/dataset/annotations/val2017/000000350019.png
/data/datasets/cocostuff/dataset/images/val2017/000000332845.jpg /data/datasets/cocostuff/dataset/annotations/val2017/000000332845.png
/data/datasets/cocostuff/dataset/images/val2017/000000119516.jpg /data/datasets/cocostuff/dataset/annotations/val2017/000000119516.png
/data/datasets/cocostuff/dataset/images/val2017/000000214205.jpg /data/datasets/cocostuff/dataset/annotations/val2017/000000214205.png
/data/datasets/cocostuff/dataset/images/val2017/000000491464.jpg /data/datasets/cocostuff/dataset/annotations/val2017/000000491464.png
/data/datasets/cocostuff/dataset/images/val2017/000000289992.jpg /data/datasets/cocostuff/dataset/annotations/val2017/000000289992.png
/data/datasets/cocostuff/dataset/images/val2017/000000384527.jpg /data/datasets/cocostuff/dataset/annotations/val2017/000000384527.png
/data/datasets/cocostuff/dataset/images/val2017/000000322864.jpg /data/datasets/cocostuff/dataset/annotations/val2017/000000322864.png
/data/datasets/cocostuff/dataset/images/val2017/000000498286.jpg /data/datasets/cocostuff/dataset/annotations/val2017/000000498286.png
/data/datasets/cocostuff/dataset/images/val2017/000000547502.jpg /data/datasets/cocostuff/dataset/annotations/val2017/000000547502.png
/data/datasets/cocostuff/dataset/images/val2017/000000526256.jpg /data/datasets/cocostuff/dataset/annotations/val2017/000000526256.png
/data/datasets/cocostuff/dataset/images/val2017/000000008844.jpg /data/datasets/cocostuff/dataset/annotations/val2017/000000008844.png
/data/datasets/cocostuff/dataset/images/val2017/000000383676.jpg /data/datasets/cocostuff/dataset/annotations/val2017/000000383676.png
/data/datasets/cocostuff/dataset/images/val2017/000000128654.jpg /data/datasets/cocostuff/dataset/annotations/val2017/000000128654.png
/data/datasets/cocostuff/dataset/images/val2017/000000300233.jpg /data/datasets/cocostuff/dataset/annotations/val2017/000000300233.png
/data/datasets/cocostuff/dataset/images/val2017/000000527029.jpg /data/datasets/cocostuff/dataset/annotations/val2017/000000527029.png
/data/datasets/cocostuff/dataset/images/val2017/000000354547.jpg /data/datasets/cocostuff/dataset/annotations/val2017/000000354547.png
/data/datasets/cocostuff/dataset/images/val2017/000000127530.jpg /data/datasets/cocostuff/dataset/annotations/val2017/000000127530.png
/data/datasets/cocostuff/dataset/images/val2017/000000318138.jpg /data/datasets/cocostuff/dataset/annotations/val2017/000000318138.png
/data/datasets/cocostuff/dataset/images/val2017/000000565045.jpg /data/datasets/cocostuff/dataset/annotations/val2017/000000565045.png
/data/datasets/cocostuff/dataset/images/val2017/000000380203.jpg /data/datasets/cocostuff/dataset/annotations/val2017/000000380203.png
/data/datasets/cocostuff/dataset/images/val2017/000000429530.jpg /data/datasets/cocostuff/dataset/annotations/val2017/000000429530.png
/data/datasets/cocostuff/dataset/images/val2017/000000568213.jpg /data/datasets/cocostuff/dataset/annotations/val2017/000000568213.png
/data/datasets/cocostuff/dataset/images/val2017/000000005193.jpg /data/datasets/cocostuff/dataset/annotations/val2017/000000005193.png
/data/datasets/cocostuff/dataset/images/val2017/000000052996.jpg /data/datasets/cocostuff/dataset/annotations/val2017/000000052996.png
/data/datasets/cocostuff/dataset/images/val2017/000000504711.jpg /data/datasets/cocostuff/dataset/annotations/val2017/000000504711.png
/data/datasets/cocostuff/dataset/images/val2017/000000200961.jpg /data/datasets/cocostuff/dataset/annotations/val2017/000000200961.png
/data/datasets/cocostuff/dataset/images/val2017/000000469246.jpg /data/datasets/cocostuff/dataset/annotations/val2017/000000469246.png
/data/datasets/cocostuff/dataset/images/val2017/000000166166.jpg /data/datasets/cocostuff/dataset/annotations/val2017/000000166166.png
/data/datasets/cocostuff/dataset/images/val2017/000000297396.jpg /data/datasets/cocostuff/dataset/annotations/val2017/000000297396.png
/data/datasets/cocostuff/dataset/images/val2017/000000466835.jpg /data/datasets/cocostuff/dataset/annotations/val2017/000000466835.png
/data/datasets/cocostuff/dataset/images/val2017/000000053529.jpg /data/datasets/cocostuff/dataset/annotations/val2017/000000053529.png
/data/datasets/cocostuff/dataset/images/val2017/000000097994.jpg /data/datasets/cocostuff/dataset/annotations/val2017/000000097994.png
/data/datasets/cocostuff/dataset/images/val2017/000000284762.jpg /data/datasets/cocostuff/dataset/annotations/val2017/000000284762.png
/data/datasets/cocostuff/dataset/images/val2017/000000267940.jpg /data/datasets/cocostuff/dataset/annotations/val2017/000000267940.png
/data/datasets/cocostuff/dataset/images/val2017/000000009891.jpg /data/datasets/cocostuff/dataset/annotations/val2017/000000009891.png
/data/datasets/cocostuff/dataset/images/val2017/000000567886.jpg /data/datasets/cocostuff/dataset/annotations/val2017/000000567886.png
/data/datasets/cocostuff/dataset/images/val2017/000000015335.jpg /data/datasets/cocostuff/dataset/annotations/val2017/000000015335.png
/data/datasets/cocostuff/dataset/images/val2017/000000404922.jpg /data/datasets/cocostuff/dataset/annotations/val2017/000000404922.png
/data/datasets/cocostuff/dataset/images/val2017/000000033104.jpg /data/datasets/cocostuff/dataset/annotations/val2017/000000033104.png
/data/datasets/cocostuff/dataset/images/val2017/000000402118.jpg /data/datasets/cocostuff/dataset/annotations/val2017/000000402118.png
/data/datasets/cocostuff/dataset/images/val2017/000000414340.jpg /data/datasets/cocostuff/dataset/annotations/val2017/000000414340.png
/data/datasets/cocostuff/dataset/images/val2017/000000093261.jpg /data/datasets/cocostuff/dataset/annotations/val2017/000000093261.png
/data/datasets/cocostuff/dataset/images/val2017/000000235784.jpg /data/datasets/cocostuff/dataset/annotations/val2017/000000235784.png
/data/datasets/cocostuff/dataset/images/val2017/000000026204.jpg /data/datasets/cocostuff/dataset/annotations/val2017/000000026204.png
/data/datasets/cocostuff/dataset/images/val2017/000000410735.jpg /data/datasets/cocostuff/dataset/annotations/val2017/000000410735.png
/data/datasets/cocostuff/dataset/images/val2017/000000343976.jpg /data/datasets/cocostuff/dataset/annotations/val2017/000000343976.png
/data/datasets/cocostuff/dataset/images/val2017/000000289741.jpg /data/datasets/cocostuff/dataset/annotations/val2017/000000289741.png
/data/datasets/cocostuff/dataset/images/val2017/000000411953.jpg /data/datasets/cocostuff/dataset/annotations/val2017/000000411953.png
/data/datasets/cocostuff/dataset/images/val2017/000000453040.jpg /data/datasets/cocostuff/dataset/annotations/val2017/000000453040.png
/data/datasets/cocostuff/dataset/images/val2017/000000015746.jpg /data/datasets/cocostuff/dataset/annotations/val2017/000000015746.png
/data/datasets/cocostuff/dataset/images/val2017/000000125806.jpg /data/datasets/cocostuff/dataset/annotations/val2017/000000125806.png
/data/datasets/cocostuff/dataset/images/val2017/000000053994.jpg /data/datasets/cocostuff/dataset/annotations/val2017/000000053994.png
/data/datasets/cocostuff/dataset/images/val2017/000000294350.jpg /data/datasets/cocostuff/dataset/annotations/val2017/000000294350.png
/data/datasets/cocostuff/dataset/images/val2017/000000484029.jpg /data/datasets/cocostuff/dataset/annotations/val2017/000000484029.png
/data/datasets/cocostuff/dataset/images/val2017/000000240767.jpg /data/datasets/cocostuff/dataset/annotations/val2017/000000240767.png
/data/datasets/cocostuff/dataset/images/val2017/000000224200.jpg /data/datasets/cocostuff/dataset/annotations/val2017/000000224200.png
/data/datasets/cocostuff/dataset/images/val2017/000000511599.jpg /data/datasets/cocostuff/dataset/annotations/val2017/000000511599.png
/data/datasets/cocostuff/dataset/images/val2017/000000082696.jpg /data/datasets/cocostuff/dataset/annotations/val2017/000000082696.png
/data/datasets/cocostuff/dataset/images/val2017/000000150417.jpg /data/datasets/cocostuff/dataset/annotations/val2017/000000150417.png
/data/datasets/cocostuff/dataset/images/val2017/000000033707.jpg /data/datasets/cocostuff/dataset/annotations/val2017/000000033707.png
/data/datasets/cocostuff/dataset/images/val2017/000000242934.jpg /data/datasets/cocostuff/dataset/annotations/val2017/000000242934.png
/data/datasets/cocostuff/dataset/images/val2017/000000533145.jpg /data/datasets/cocostuff/dataset/annotations/val2017/000000533145.png
/data/datasets/cocostuff/dataset/images/val2017/000000488270.jpg /data/datasets/cocostuff/dataset/annotations/val2017/000000488270.png
/data/datasets/cocostuff/dataset/images/val2017/000000574425.jpg /data/datasets/cocostuff/dataset/annotations/val2017/000000574425.png
/data/datasets/cocostuff/dataset/images/val2017/000000007088.jpg /data/datasets/cocostuff/dataset/annotations/val2017/000000007088.png
/data/datasets/cocostuff/dataset/images/val2017/000000284764.jpg /data/datasets/cocostuff/dataset/annotations/val2017/000000284764.png
/data/datasets/cocostuff/dataset/images/val2017/000000450399.jpg /data/datasets/cocostuff/dataset/annotations/val2017/000000450399.png
/data/datasets/cocostuff/dataset/images/val2017/000000286908.jpg /data/datasets/cocostuff/dataset/annotations/val2017/000000286908.png
/data/datasets/cocostuff/dataset/images/val2017/000000047121.jpg /data/datasets/cocostuff/dataset/annotations/val2017/000000047121.png
/data/datasets/cocostuff/dataset/images/val2017/000000294163.jpg /data/datasets/cocostuff/dataset/annotations/val2017/000000294163.png
/data/datasets/cocostuff/dataset/images/val2017/000000172396.jpg /data/datasets/cocostuff/dataset/annotations/val2017/000000172396.png
/data/datasets/cocostuff/dataset/images/val2017/000000546964.jpg /data/datasets/cocostuff/dataset/annotations/val2017/000000546964.png
/data/datasets/cocostuff/dataset/images/val2017/000000574702.jpg /data/datasets/cocostuff/dataset/annotations/val2017/000000574702.png
/data/datasets/cocostuff/dataset/images/val2017/000000034205.jpg /data/datasets/cocostuff/dataset/annotations/val2017/000000034205.png
/data/datasets/cocostuff/dataset/images/val2017/000000498032.jpg /data/datasets/cocostuff/dataset/annotations/val2017/000000498032.png
/data/datasets/cocostuff/dataset/images/val2017/000000193717.jpg /data/datasets/cocostuff/dataset/annotations/val2017/000000193717.png
/data/datasets/cocostuff/dataset/images/val2017/000000024027.jpg /data/datasets/cocostuff/dataset/annotations/val2017/000000024027.png
/data/datasets/cocostuff/dataset/images/val2017/000000334555.jpg /data/datasets/cocostuff/dataset/annotations/val2017/000000334555.png
/data/datasets/cocostuff/dataset/images/val2017/000000290592.jpg /data/datasets/cocostuff/dataset/annotations/val2017/000000290592.png
/data/datasets/cocostuff/dataset/images/val2017/000000217425.jpg /data/datasets/cocostuff/dataset/annotations/val2017/000000217425.png
/data/datasets/cocostuff/dataset/images/val2017/000000569059.jpg /data/datasets/cocostuff/dataset/annotations/val2017/000000569059.png
/data/datasets/cocostuff/dataset/images/val2017/000000268996.jpg /data/datasets/cocostuff/dataset/annotations/val2017/000000268996.png
/data/datasets/cocostuff/dataset/images/val2017/000000161879.jpg /data/datasets/cocostuff/dataset/annotations/val2017/000000161879.png
/data/datasets/cocostuff/dataset/images/val2017/000000085478.jpg /data/datasets/cocostuff/dataset/annotations/val2017/000000085478.png
/data/datasets/cocostuff/dataset/images/val2017/000000260105.jpg /data/datasets/cocostuff/dataset/annotations/val2017/000000260105.png
/data/datasets/cocostuff/dataset/images/val2017/000000020571.jpg /data/datasets/cocostuff/dataset/annotations/val2017/000000020571.png
/data/datasets/cocostuff/dataset/images/val2017/000000562243.jpg /data/datasets/cocostuff/dataset/annotations/val2017/000000562243.png
/data/datasets/cocostuff/dataset/images/val2017/000000175251.jpg /data/datasets/cocostuff/dataset/annotations/val2017/000000175251.png
/data/datasets/cocostuff/dataset/images/val2017/000000065288.jpg /data/datasets/cocostuff/dataset/annotations/val2017/000000065288.png
/data/datasets/cocostuff/dataset/images/val2017/000000092660.jpg /data/datasets/cocostuff/dataset/annotations/val2017/000000092660.png
/data/datasets/cocostuff/dataset/images/val2017/000000338532.jpg /data/datasets/cocostuff/dataset/annotations/val2017/000000338532.png
/data/datasets/cocostuff/dataset/images/val2017/000000155145.jpg /data/datasets/cocostuff/dataset/annotations/val2017/000000155145.png
/data/datasets/cocostuff/dataset/images/val2017/000000365766.jpg /data/datasets/cocostuff/dataset/annotations/val2017/000000365766.png
/data/datasets/cocostuff/dataset/images/val2017/000000282296.jpg /data/datasets/cocostuff/dataset/annotations/val2017/000000282296.png
/data/datasets/cocostuff/dataset/images/val2017/000000260925.jpg /data/datasets/cocostuff/dataset/annotations/val2017/000000260925.png
/data/datasets/cocostuff/dataset/images/val2017/000000553664.jpg /data/datasets/cocostuff/dataset/annotations/val2017/000000553664.png
/data/datasets/cocostuff/dataset/images/val2017/000000295138.jpg /data/datasets/cocostuff/dataset/annotations/val2017/000000295138.png
/data/datasets/cocostuff/dataset/images/val2017/000000302165.jpg /data/datasets/cocostuff/dataset/annotations/val2017/000000302165.png
/data/datasets/cocostuff/dataset/images/val2017/000000291664.jpg /data/datasets/cocostuff/dataset/annotations/val2017/000000291664.png
/data/datasets/cocostuff/dataset/images/val2017/000000387916.jpg /data/datasets/cocostuff/dataset/annotations/val2017/000000387916.png
/data/datasets/cocostuff/dataset/images/val2017/000000098261.jpg /data/datasets/cocostuff/dataset/annotations/val2017/000000098261.png
/data/datasets/cocostuff/dataset/images/val2017/000000360325.jpg /data/datasets/cocostuff/dataset/annotations/val2017/000000360325.png
/data/datasets/cocostuff/dataset/images/val2017/000000000872.jpg /data/datasets/cocostuff/dataset/annotations/val2017/000000000872.png
/data/datasets/cocostuff/dataset/images/val2017/000000473118.jpg /data/datasets/cocostuff/dataset/annotations/val2017/000000473118.png
/data/datasets/cocostuff/dataset/images/val2017/000000270474.jpg /data/datasets/cocostuff/dataset/annotations/val2017/000000270474.png
/data/datasets/cocostuff/dataset/images/val2017/000000406417.jpg /data/datasets/cocostuff/dataset/annotations/val2017/000000406417.png
/data/datasets/cocostuff/dataset/images/val2017/000000223789.jpg /data/datasets/cocostuff/dataset/annotations/val2017/000000223789.png
/data/datasets/cocostuff/dataset/images/val2017/000000364322.jpg /data/datasets/cocostuff/dataset/annotations/val2017/000000364322.png
/data/datasets/cocostuff/dataset/images/val2017/000000129135.jpg /data/datasets/cocostuff/dataset/annotations/val2017/000000129135.png
/data/datasets/cocostuff/dataset/images/val2017/000000153510.jpg /data/datasets/cocostuff/dataset/annotations/val2017/000000153510.png
/data/datasets/cocostuff/dataset/images/val2017/000000410496.jpg /data/datasets/cocostuff/dataset/annotations/val2017/000000410496.png
/data/datasets/cocostuff/dataset/images/val2017/000000165039.jpg /data/datasets/cocostuff/dataset/annotations/val2017/000000165039.png
/data/datasets/cocostuff/dataset/images/val2017/000000161820.jpg /data/datasets/cocostuff/dataset/annotations/val2017/000000161820.png
/data/datasets/cocostuff/dataset/images/val2017/000000136915.jpg /data/datasets/cocostuff/dataset/annotations/val2017/000000136915.png
/data/datasets/cocostuff/dataset/images/val2017/000000471893.jpg /data/datasets/cocostuff/dataset/annotations/val2017/000000471893.png
/data/datasets/cocostuff/dataset/images/val2017/000000166259.jpg /data/datasets/cocostuff/dataset/annotations/val2017/000000166259.png
/data/datasets/cocostuff/dataset/images/val2017/000000574315.jpg /data/datasets/cocostuff/dataset/annotations/val2017/000000574315.png
/data/datasets/cocostuff/dataset/images/val2017/000000527427.jpg /data/datasets/cocostuff/dataset/annotations/val2017/000000527427.png
/data/datasets/cocostuff/dataset/images/val2017/000000312213.jpg /data/datasets/cocostuff/dataset/annotations/val2017/000000312213.png
/data/datasets/cocostuff/dataset/images/val2017/000000566758.jpg /data/datasets/cocostuff/dataset/annotations/val2017/000000566758.png
/data/datasets/cocostuff/dataset/images/val2017/000000457884.jpg /data/datasets/cocostuff/dataset/annotations/val2017/000000457884.png
/data/datasets/cocostuff/dataset/images/val2017/000000292415.jpg /data/datasets/cocostuff/dataset/annotations/val2017/000000292415.png
/data/datasets/cocostuff/dataset/images/val2017/000000474786.jpg /data/datasets/cocostuff/dataset/annotations/val2017/000000474786.png
/data/datasets/cocostuff/dataset/images/val2017/000000050326.jpg /data/datasets/cocostuff/dataset/annotations/val2017/000000050326.png
/data/datasets/cocostuff/dataset/images/val2017/000000482477.jpg /data/datasets/cocostuff/dataset/annotations/val2017/000000482477.png
/data/datasets/cocostuff/dataset/images/val2017/000000358525.jpg /data/datasets/cocostuff/dataset/annotations/val2017/000000358525.png
/data/datasets/cocostuff/dataset/images/val2017/000000363207.jpg /data/datasets/cocostuff/dataset/annotations/val2017/000000363207.png
/data/datasets/cocostuff/dataset/images/val2017/000000543581.jpg /data/datasets/cocostuff/dataset/annotations/val2017/000000543581.png
/data/datasets/cocostuff/dataset/images/val2017/000000149406.jpg /data/datasets/cocostuff/dataset/annotations/val2017/000000149406.png
/data/datasets/cocostuff/dataset/images/val2017/000000375430.jpg /data/datasets/cocostuff/dataset/annotations/val2017/000000375430.png
/data/datasets/cocostuff/dataset/images/val2017/000000414385.jpg /data/datasets/cocostuff/dataset/annotations/val2017/000000414385.png
/data/datasets/cocostuff/dataset/images/val2017/000000143572.jpg /data/datasets/cocostuff/dataset/annotations/val2017/000000143572.png
/data/datasets/cocostuff/dataset/images/val2017/000000535858.jpg /data/datasets/cocostuff/dataset/annotations/val2017/000000535858.png
/data/datasets/cocostuff/dataset/images/val2017/000000400161.jpg /data/datasets/cocostuff/dataset/annotations/val2017/000000400161.png
/data/datasets/cocostuff/dataset/images/val2017/000000540466.jpg /data/datasets/cocostuff/dataset/annotations/val2017/000000540466.png
/data/datasets/cocostuff/dataset/images/val2017/000000447088.jpg /data/datasets/cocostuff/dataset/annotations/val2017/000000447088.png
/data/datasets/cocostuff/dataset/images/val2017/000000553990.jpg /data/datasets/cocostuff/dataset/annotations/val2017/000000553990.png
/data/datasets/cocostuff/dataset/images/val2017/000000509735.jpg /data/datasets/cocostuff/dataset/annotations/val2017/000000509735.png
/data/datasets/cocostuff/dataset/images/val2017/000000563648.jpg /data/datasets/cocostuff/dataset/annotations/val2017/000000563648.png
/data/datasets/cocostuff/dataset/images/val2017/000000039769.jpg /data/datasets/cocostuff/dataset/annotations/val2017/000000039769.png
/data/datasets/cocostuff/dataset/images/val2017/000000301135.jpg /data/datasets/cocostuff/dataset/annotations/val2017/000000301135.png
/data/datasets/cocostuff/dataset/images/val2017/000000333697.jpg /data/datasets/cocostuff/dataset/annotations/val2017/000000333697.png
/data/datasets/cocostuff/dataset/images/val2017/000000236599.jpg /data/datasets/cocostuff/dataset/annotations/val2017/000000236599.png
/data/datasets/cocostuff/dataset/images/val2017/000000069213.jpg /data/datasets/cocostuff/dataset/annotations/val2017/000000069213.png
/data/datasets/cocostuff/dataset/images/val2017/000000577862.jpg /data/datasets/cocostuff/dataset/annotations/val2017/000000577862.png
/data/datasets/cocostuff/dataset/images/val2017/000000566282.jpg /data/datasets/cocostuff/dataset/annotations/val2017/000000566282.png
/data/datasets/cocostuff/dataset/images/val2017/000000274687.jpg /data/datasets/cocostuff/dataset/annotations/val2017/000000274687.png
/data/datasets/cocostuff/dataset/images/val2017/000000150638.jpg /data/datasets/cocostuff/dataset/annotations/val2017/000000150638.png
/data/datasets/cocostuff/dataset/images/val2017/000000254516.jpg /data/datasets/cocostuff/dataset/annotations/val2017/000000254516.png
/data/datasets/cocostuff/dataset/images/val2017/000000308799.jpg /data/datasets/cocostuff/dataset/annotations/val2017/000000308799.png
/data/datasets/cocostuff/dataset/images/val2017/000000007511.jpg /data/datasets/cocostuff/dataset/annotations/val2017/000000007511.png
/data/datasets/cocostuff/dataset/images/val2017/000000304812.jpg /data/datasets/cocostuff/dataset/annotations/val2017/000000304812.png
/data/datasets/cocostuff/dataset/images/val2017/000000263299.jpg /data/datasets/cocostuff/dataset/annotations/val2017/000000263299.png
/data/datasets/cocostuff/dataset/images/val2017/000000211042.jpg /data/datasets/cocostuff/dataset/annotations/val2017/000000211042.png
/data/datasets/cocostuff/dataset/images/val2017/000000120853.jpg /data/datasets/cocostuff/dataset/annotations/val2017/000000120853.png
/data/datasets/cocostuff/dataset/images/val2017/000000059635.jpg /data/datasets/cocostuff/dataset/annotations/val2017/000000059635.png
/data/datasets/cocostuff/dataset/images/val2017/000000022589.jpg /data/datasets/cocostuff/dataset/annotations/val2017/000000022589.png
/data/datasets/cocostuff/dataset/images/val2017/000000096549.jpg /data/datasets/cocostuff/dataset/annotations/val2017/000000096549.png
/data/datasets/cocostuff/dataset/images/val2017/000000166664.jpg /data/datasets/cocostuff/dataset/annotations/val2017/000000166664.png
/data/datasets/cocostuff/dataset/images/val2017/000000418062.jpg /data/datasets/cocostuff/dataset/annotations/val2017/000000418062.png
/data/datasets/cocostuff/dataset/images/val2017/000000107339.jpg /data/datasets/cocostuff/dataset/annotations/val2017/000000107339.png
/data/datasets/cocostuff/dataset/images/val2017/000000120584.jpg /data/datasets/cocostuff/dataset/annotations/val2017/000000120584.png
/data/datasets/cocostuff/dataset/images/val2017/000000231527.jpg /data/datasets/cocostuff/dataset/annotations/val2017/000000231527.png
/data/datasets/cocostuff/dataset/images/val2017/000000219485.jpg /data/datasets/cocostuff/dataset/annotations/val2017/000000219485.png
/data/datasets/cocostuff/dataset/images/val2017/000000377393.jpg /data/datasets/cocostuff/dataset/annotations/val2017/000000377393.png
/data/datasets/cocostuff/dataset/images/val2017/000000407646.jpg /data/datasets/cocostuff/dataset/annotations/val2017/000000407646.png
/data/datasets/cocostuff/dataset/images/val2017/000000534673.jpg /data/datasets/cocostuff/dataset/annotations/val2017/000000534673.png
/data/datasets/cocostuff/dataset/images/val2017/000000100238.jpg /data/datasets/cocostuff/dataset/annotations/val2017/000000100238.png
/data/datasets/cocostuff/dataset/images/val2017/000000044652.jpg /data/datasets/cocostuff/dataset/annotations/val2017/000000044652.png
/data/datasets/cocostuff/dataset/images/val2017/000000270402.jpg /data/datasets/cocostuff/dataset/annotations/val2017/000000270402.png
/data/datasets/cocostuff/dataset/images/val2017/000000016228.jpg /data/datasets/cocostuff/dataset/annotations/val2017/000000016228.png
/data/datasets/cocostuff/dataset/images/val2017/000000006460.jpg /data/datasets/cocostuff/dataset/annotations/val2017/000000006460.png
/data/datasets/cocostuff/dataset/images/val2017/000000061658.jpg /data/datasets/cocostuff/dataset/annotations/val2017/000000061658.png
/data/datasets/cocostuff/dataset/images/val2017/000000298251.jpg /data/datasets/cocostuff/dataset/annotations/val2017/000000298251.png
/data/datasets/cocostuff/dataset/images/val2017/000000360564.jpg /data/datasets/cocostuff/dataset/annotations/val2017/000000360564.png
/data/datasets/cocostuff/dataset/images/val2017/000000515828.jpg /data/datasets/cocostuff/dataset/annotations/val2017/000000515828.png
/data/datasets/cocostuff/dataset/images/val2017/000000455716.jpg /data/datasets/cocostuff/dataset/annotations/val2017/000000455716.png
/data/datasets/cocostuff/dataset/images/val2017/000000475387.jpg /data/datasets/cocostuff/dataset/annotations/val2017/000000475387.png
/data/datasets/cocostuff/dataset/images/val2017/000000171190.jpg /data/datasets/cocostuff/dataset/annotations/val2017/000000171190.png
/data/datasets/cocostuff/dataset/images/val2017/000000186345.jpg /data/datasets/cocostuff/dataset/annotations/val2017/000000186345.png
/data/datasets/cocostuff/dataset/images/val2017/000000262938.jpg /data/datasets/cocostuff/dataset/annotations/val2017/000000262938.png
/data/datasets/cocostuff/dataset/images/val2017/000000268000.jpg /data/datasets/cocostuff/dataset/annotations/val2017/000000268000.png
/data/datasets/cocostuff/dataset/images/val2017/000000471450.jpg /data/datasets/cocostuff/dataset/annotations/val2017/000000471450.png
/data/datasets/cocostuff/dataset/images/val2017/000000384661.jpg /data/datasets/cocostuff/dataset/annotations/val2017/000000384661.png
/data/datasets/cocostuff/dataset/images/val2017/000000059044.jpg /data/datasets/cocostuff/dataset/annotations/val2017/000000059044.png
/data/datasets/cocostuff/dataset/images/val2017/000000035682.jpg /data/datasets/cocostuff/dataset/annotations/val2017/000000035682.png
/data/datasets/cocostuff/dataset/images/val2017/000000471756.jpg /data/datasets/cocostuff/dataset/annotations/val2017/000000471756.png
/data/datasets/cocostuff/dataset/images/val2017/000000423798.jpg /data/datasets/cocostuff/dataset/annotations/val2017/000000423798.png
/data/datasets/cocostuff/dataset/images/val2017/000000216636.jpg /data/datasets/cocostuff/dataset/annotations/val2017/000000216636.png
/data/datasets/cocostuff/dataset/images/val2017/000000528862.jpg /data/datasets/cocostuff/dataset/annotations/val2017/000000528862.png
/data/datasets/cocostuff/dataset/images/val2017/000000296657.jpg /data/datasets/cocostuff/dataset/annotations/val2017/000000296657.png
/data/datasets/cocostuff/dataset/images/val2017/000000005586.jpg /data/datasets/cocostuff/dataset/annotations/val2017/000000005586.png
/data/datasets/cocostuff/dataset/images/val2017/000000234807.jpg /data/datasets/cocostuff/dataset/annotations/val2017/000000234807.png
/data/datasets/cocostuff/dataset/images/val2017/000000154358.jpg /data/datasets/cocostuff/dataset/annotations/val2017/000000154358.png
/data/datasets/cocostuff/dataset/images/val2017/000000259854.jpg /data/datasets/cocostuff/dataset/annotations/val2017/000000259854.png
/data/datasets/cocostuff/dataset/images/val2017/000000461275.jpg /data/datasets/cocostuff/dataset/annotations/val2017/000000461275.png
/data/datasets/cocostuff/dataset/images/val2017/000000554291.jpg /data/datasets/cocostuff/dataset/annotations/val2017/000000554291.png
/data/datasets/cocostuff/dataset/images/val2017/000000264441.jpg /data/datasets/cocostuff/dataset/annotations/val2017/000000264441.png
/data/datasets/cocostuff/dataset/images/val2017/000000153299.jpg /data/datasets/cocostuff/dataset/annotations/val2017/000000153299.png
/data/datasets/cocostuff/dataset/images/val2017/000000111951.jpg /data/datasets/cocostuff/dataset/annotations/val2017/000000111951.png
/data/datasets/cocostuff/dataset/images/val2017/000000507473.jpg /data/datasets/cocostuff/dataset/annotations/val2017/000000507473.png
/data/datasets/cocostuff/dataset/images/val2017/000000036660.jpg /data/datasets/cocostuff/dataset/annotations/val2017/000000036660.png
/data/datasets/cocostuff/dataset/images/val2017/000000462629.jpg /data/datasets/cocostuff/dataset/annotations/val2017/000000462629.png
/data/datasets/cocostuff/dataset/images/val2017/000000245311.jpg /data/datasets/cocostuff/dataset/annotations/val2017/000000245311.png
/data/datasets/cocostuff/dataset/images/val2017/000000290768.jpg /data/datasets/cocostuff/dataset/annotations/val2017/000000290768.png
/data/datasets/cocostuff/dataset/images/val2017/000000320232.jpg /data/datasets/cocostuff/dataset/annotations/val2017/000000320232.png
/data/datasets/cocostuff/dataset/images/val2017/000000523807.jpg /data/datasets/cocostuff/dataset/annotations/val2017/000000523807.png
/data/datasets/cocostuff/dataset/images/val2017/000000427077.jpg /data/datasets/cocostuff/dataset/annotations/val2017/000000427077.png
/data/datasets/cocostuff/dataset/images/val2017/000000066523.jpg /data/datasets/cocostuff/dataset/annotations/val2017/000000066523.png
/data/datasets/cocostuff/dataset/images/val2017/000000291634.jpg /data/datasets/cocostuff/dataset/annotations/val2017/000000291634.png
/data/datasets/cocostuff/dataset/images/val2017/000000521719.jpg /data/datasets/cocostuff/dataset/annotations/val2017/000000521719.png
/data/datasets/cocostuff/dataset/images/val2017/000000266082.jpg /data/datasets/cocostuff/dataset/annotations/val2017/000000266082.png
/data/datasets/cocostuff/dataset/images/val2017/000000579655.jpg /data/datasets/cocostuff/dataset/annotations/val2017/000000579655.png
/data/datasets/cocostuff/dataset/images/val2017/000000028285.jpg /data/datasets/cocostuff/dataset/annotations/val2017/000000028285.png
/data/datasets/cocostuff/dataset/images/val2017/000000166478.jpg /data/datasets/cocostuff/dataset/annotations/val2017/000000166478.png
/data/datasets/cocostuff/dataset/images/val2017/000000148707.jpg /data/datasets/cocostuff/dataset/annotations/val2017/000000148707.png
/data/datasets/cocostuff/dataset/images/val2017/000000350488.jpg /data/datasets/cocostuff/dataset/annotations/val2017/000000350488.png
/data/datasets/cocostuff/dataset/images/val2017/000000308193.jpg /data/datasets/cocostuff/dataset/annotations/val2017/000000308193.png
/data/datasets/cocostuff/dataset/images/val2017/000000354072.jpg /data/datasets/cocostuff/dataset/annotations/val2017/000000354072.png
/data/datasets/cocostuff/dataset/images/val2017/000000468577.jpg /data/datasets/cocostuff/dataset/annotations/val2017/000000468577.png
/data/datasets/cocostuff/dataset/images/val2017/000000079651.jpg /data/datasets/cocostuff/dataset/annotations/val2017/000000079651.png
/data/datasets/cocostuff/dataset/images/val2017/000000423617.jpg /data/datasets/cocostuff/dataset/annotations/val2017/000000423617.png
/data/datasets/cocostuff/dataset/images/val2017/000000297578.jpg /data/datasets/cocostuff/dataset/annotations/val2017/000000297578.png
/data/datasets/cocostuff/dataset/images/val2017/000000435208.jpg /data/datasets/cocostuff/dataset/annotations/val2017/000000435208.png
/data/datasets/cocostuff/dataset/images/val2017/000000555597.jpg /data/datasets/cocostuff/dataset/annotations/val2017/000000555597.png
/data/datasets/cocostuff/dataset/images/val2017/000000221708.jpg /data/datasets/cocostuff/dataset/annotations/val2017/000000221708.png
/data/datasets/cocostuff/dataset/images/val2017/000000373353.jpg /data/datasets/cocostuff/dataset/annotations/val2017/000000373353.png
/data/datasets/cocostuff/dataset/images/val2017/000000286503.jpg /data/datasets/cocostuff/dataset/annotations/val2017/000000286503.png
/data/datasets/cocostuff/dataset/images/val2017/000000224664.jpg /data/datasets/cocostuff/dataset/annotations/val2017/000000224664.png
/data/datasets/cocostuff/dataset/images/val2017/000000541952.jpg /data/datasets/cocostuff/dataset/annotations/val2017/000000541952.png
/data/datasets/cocostuff/dataset/images/val2017/000000166521.jpg /data/datasets/cocostuff/dataset/annotations/val2017/000000166521.png
/data/datasets/cocostuff/dataset/images/val2017/000000075393.jpg /data/datasets/cocostuff/dataset/annotations/val2017/000000075393.png
/data/datasets/cocostuff/dataset/images/val2017/000000274460.jpg /data/datasets/cocostuff/dataset/annotations/val2017/000000274460.png
/data/datasets/cocostuff/dataset/images/val2017/000000029675.jpg /data/datasets/cocostuff/dataset/annotations/val2017/000000029675.png
/data/datasets/cocostuff/dataset/images/val2017/000000559547.jpg /data/datasets/cocostuff/dataset/annotations/val2017/000000559547.png
/data/datasets/cocostuff/dataset/images/val2017/000000090631.jpg /data/datasets/cocostuff/dataset/annotations/val2017/000000090631.png
/data/datasets/cocostuff/dataset/images/val2017/000000151820.jpg /data/datasets/cocostuff/dataset/annotations/val2017/000000151820.png
/data/datasets/cocostuff/dataset/images/val2017/000000572303.jpg /data/datasets/cocostuff/dataset/annotations/val2017/000000572303.png
/data/datasets/cocostuff/dataset/images/val2017/000000562443.jpg /data/datasets/cocostuff/dataset/annotations/val2017/000000562443.png
/data/datasets/cocostuff/dataset/images/val2017/000000343218.jpg /data/datasets/cocostuff/dataset/annotations/val2017/000000343218.png
/data/datasets/cocostuff/dataset/images/val2017/000000468245.jpg /data/datasets/cocostuff/dataset/annotations/val2017/000000468245.png
/data/datasets/cocostuff/dataset/images/val2017/000000282037.jpg /data/datasets/cocostuff/dataset/annotations/val2017/000000282037.png
/data/datasets/cocostuff/dataset/images/val2017/000000306139.jpg /data/datasets/cocostuff/dataset/annotations/val2017/000000306139.png
/data/datasets/cocostuff/dataset/images/val2017/000000551804.jpg /data/datasets/cocostuff/dataset/annotations/val2017/000000551804.png
/data/datasets/cocostuff/dataset/images/val2017/000000388903.jpg /data/datasets/cocostuff/dataset/annotations/val2017/000000388903.png
/data/datasets/cocostuff/dataset/images/val2017/000000563349.jpg /data/datasets/cocostuff/dataset/annotations/val2017/000000563349.png
/data/datasets/cocostuff/dataset/images/val2017/000000083113.jpg /data/datasets/cocostuff/dataset/annotations/val2017/000000083113.png
/data/datasets/cocostuff/dataset/images/val2017/000000577182.jpg /data/datasets/cocostuff/dataset/annotations/val2017/000000577182.png
/data/datasets/cocostuff/dataset/images/val2017/000000370813.jpg /data/datasets/cocostuff/dataset/annotations/val2017/000000370813.png
/data/datasets/cocostuff/dataset/images/val2017/000000421455.jpg /data/datasets/cocostuff/dataset/annotations/val2017/000000421455.png
/data/datasets/cocostuff/dataset/images/val2017/000000200162.jpg /data/datasets/cocostuff/dataset/annotations/val2017/000000200162.png
/data/datasets/cocostuff/dataset/images/val2017/000000140420.jpg /data/datasets/cocostuff/dataset/annotations/val2017/000000140420.png
/data/datasets/cocostuff/dataset/images/val2017/000000170955.jpg /data/datasets/cocostuff/dataset/annotations/val2017/000000170955.png
/data/datasets/cocostuff/dataset/images/val2017/000000052413.jpg /data/datasets/cocostuff/dataset/annotations/val2017/000000052413.png
/data/datasets/cocostuff/dataset/images/val2017/000000175438.jpg /data/datasets/cocostuff/dataset/annotations/val2017/000000175438.png
/data/datasets/cocostuff/dataset/images/val2017/000000190753.jpg /data/datasets/cocostuff/dataset/annotations/val2017/000000190753.png
/data/datasets/cocostuff/dataset/images/val2017/000000334417.jpg /data/datasets/cocostuff/dataset/annotations/val2017/000000334417.png
/data/datasets/cocostuff/dataset/images/val2017/000000125072.jpg /data/datasets/cocostuff/dataset/annotations/val2017/000000125072.png
/data/datasets/cocostuff/dataset/images/val2017/000000185250.jpg /data/datasets/cocostuff/dataset/annotations/val2017/000000185250.png
/data/datasets/cocostuff/dataset/images/val2017/000000062025.jpg /data/datasets/cocostuff/dataset/annotations/val2017/000000062025.png
/data/datasets/cocostuff/dataset/images/val2017/000000563882.jpg /data/datasets/cocostuff/dataset/annotations/val2017/000000563882.png
/data/datasets/cocostuff/dataset/images/val2017/000000353096.jpg /data/datasets/cocostuff/dataset/annotations/val2017/000000353096.png
/data/datasets/cocostuff/dataset/images/val2017/000000435003.jpg /data/datasets/cocostuff/dataset/annotations/val2017/000000435003.png
/data/datasets/cocostuff/dataset/images/val2017/000000566923.jpg /data/datasets/cocostuff/dataset/annotations/val2017/000000566923.png
/data/datasets/cocostuff/dataset/images/val2017/000000372203.jpg /data/datasets/cocostuff/dataset/annotations/val2017/000000372203.png
/data/datasets/cocostuff/dataset/images/val2017/000000542089.jpg /data/datasets/cocostuff/dataset/annotations/val2017/000000542089.png
/data/datasets/cocostuff/dataset/images/val2017/000000250137.jpg /data/datasets/cocostuff/dataset/annotations/val2017/000000250137.png
/data/datasets/cocostuff/dataset/images/val2017/000000379332.jpg /data/datasets/cocostuff/dataset/annotations/val2017/000000379332.png
/data/datasets/cocostuff/dataset/images/val2017/000000390902.jpg /data/datasets/cocostuff/dataset/annotations/val2017/000000390902.png
/data/datasets/cocostuff/dataset/images/val2017/000000312421.jpg /data/datasets/cocostuff/dataset/annotations/val2017/000000312421.png
/data/datasets/cocostuff/dataset/images/val2017/000000353180.jpg /data/datasets/cocostuff/dataset/annotations/val2017/000000353180.png
/data/datasets/cocostuff/dataset/images/val2017/000000125952.jpg /data/datasets/cocostuff/dataset/annotations/val2017/000000125952.png
/data/datasets/cocostuff/dataset/images/val2017/000000106881.jpg /data/datasets/cocostuff/dataset/annotations/val2017/000000106881.png
/data/datasets/cocostuff/dataset/images/val2017/000000031248.jpg /data/datasets/cocostuff/dataset/annotations/val2017/000000031248.png
/data/datasets/cocostuff/dataset/images/val2017/000000049060.jpg /data/datasets/cocostuff/dataset/annotations/val2017/000000049060.png
/data/datasets/cocostuff/dataset/images/val2017/000000532690.jpg /data/datasets/cocostuff/dataset/annotations/val2017/000000532690.png
/data/datasets/cocostuff/dataset/images/val2017/000000345469.jpg /data/datasets/cocostuff/dataset/annotations/val2017/000000345469.png
/data/datasets/cocostuff/dataset/images/val2017/000000477689.jpg /data/datasets/cocostuff/dataset/annotations/val2017/000000477689.png
/data/datasets/cocostuff/dataset/images/val2017/000000462614.jpg /data/datasets/cocostuff/dataset/annotations/val2017/000000462614.png
/data/datasets/cocostuff/dataset/images/val2017/000000433515.jpg /data/datasets/cocostuff/dataset/annotations/val2017/000000433515.png
/data/datasets/cocostuff/dataset/images/val2017/000000015751.jpg /data/datasets/cocostuff/dataset/annotations/val2017/000000015751.png
/data/datasets/cocostuff/dataset/images/val2017/000000276018.jpg /data/datasets/cocostuff/dataset/annotations/val2017/000000276018.png
/data/datasets/cocostuff/dataset/images/val2017/000000132329.jpg /data/datasets/cocostuff/dataset/annotations/val2017/000000132329.png
/data/datasets/cocostuff/dataset/images/val2017/000000415990.jpg /data/datasets/cocostuff/dataset/annotations/val2017/000000415990.png
/data/datasets/cocostuff/dataset/images/val2017/000000131431.jpg /data/datasets/cocostuff/dataset/annotations/val2017/000000131431.png
/data/datasets/cocostuff/dataset/images/val2017/000000520707.jpg /data/datasets/cocostuff/dataset/annotations/val2017/000000520707.png
/data/datasets/cocostuff/dataset/images/val2017/000000069356.jpg /data/datasets/cocostuff/dataset/annotations/val2017/000000069356.png
/data/datasets/cocostuff/dataset/images/val2017/000000279278.jpg /data/datasets/cocostuff/dataset/annotations/val2017/000000279278.png
/data/datasets/cocostuff/dataset/images/val2017/000000350023.jpg /data/datasets/cocostuff/dataset/annotations/val2017/000000350023.png
/data/datasets/cocostuff/dataset/images/val2017/000000140286.jpg /data/datasets/cocostuff/dataset/annotations/val2017/000000140286.png
/data/datasets/cocostuff/dataset/images/val2017/000000286507.jpg /data/datasets/cocostuff/dataset/annotations/val2017/000000286507.png
/data/datasets/cocostuff/dataset/images/val2017/000000475223.jpg /data/datasets/cocostuff/dataset/annotations/val2017/000000475223.png
/data/datasets/cocostuff/dataset/images/val2017/000000183391.jpg /data/datasets/cocostuff/dataset/annotations/val2017/000000183391.png
/data/datasets/cocostuff/dataset/images/val2017/000000112110.jpg /data/datasets/cocostuff/dataset/annotations/val2017/000000112110.png
/data/datasets/cocostuff/dataset/images/val2017/000000200252.jpg /data/datasets/cocostuff/dataset/annotations/val2017/000000200252.png
/data/datasets/cocostuff/dataset/images/val2017/000000060449.jpg /data/datasets/cocostuff/dataset/annotations/val2017/000000060449.png
/data/datasets/cocostuff/dataset/images/val2017/000000458410.jpg /data/datasets/cocostuff/dataset/annotations/val2017/000000458410.png
/data/datasets/cocostuff/dataset/images/val2017/000000509131.jpg /data/datasets/cocostuff/dataset/annotations/val2017/000000509131.png
/data/datasets/cocostuff/dataset/images/val2017/000000279145.jpg /data/datasets/cocostuff/dataset/annotations/val2017/000000279145.png
/data/datasets/cocostuff/dataset/images/val2017/000000002006.jpg /data/datasets/cocostuff/dataset/annotations/val2017/000000002006.png
/data/datasets/cocostuff/dataset/images/val2017/000000320743.jpg /data/datasets/cocostuff/dataset/annotations/val2017/000000320743.png
/data/datasets/cocostuff/dataset/images/val2017/000000556873.jpg /data/datasets/cocostuff/dataset/annotations/val2017/000000556873.png
/data/datasets/cocostuff/dataset/images/val2017/000000468124.jpg /data/datasets/cocostuff/dataset/annotations/val2017/000000468124.png
/data/datasets/cocostuff/dataset/images/val2017/000000085157.jpg /data/datasets/cocostuff/dataset/annotations/val2017/000000085157.png
/data/datasets/cocostuff/dataset/images/val2017/000000322211.jpg /data/datasets/cocostuff/dataset/annotations/val2017/000000322211.png
/data/datasets/cocostuff/dataset/images/val2017/000000533493.jpg /data/datasets/cocostuff/dataset/annotations/val2017/000000533493.png
/data/datasets/cocostuff/dataset/images/val2017/000000558421.jpg /data/datasets/cocostuff/dataset/annotations/val2017/000000558421.png
/data/datasets/cocostuff/dataset/images/val2017/000000425390.jpg /data/datasets/cocostuff/dataset/annotations/val2017/000000425390.png
/data/datasets/cocostuff/dataset/images/val2017/000000542127.jpg /data/datasets/cocostuff/dataset/annotations/val2017/000000542127.png
/data/datasets/cocostuff/dataset/images/val2017/000000157928.jpg /data/datasets/cocostuff/dataset/annotations/val2017/000000157928.png
/data/datasets/cocostuff/dataset/images/val2017/000000302990.jpg /data/datasets/cocostuff/dataset/annotations/val2017/000000302990.png
/data/datasets/cocostuff/dataset/images/val2017/000000082765.jpg /data/datasets/cocostuff/dataset/annotations/val2017/000000082765.png
/data/datasets/cocostuff/dataset/images/val2017/000000147415.jpg /data/datasets/cocostuff/dataset/annotations/val2017/000000147415.png
/data/datasets/cocostuff/dataset/images/val2017/000000212559.jpg /data/datasets/cocostuff/dataset/annotations/val2017/000000212559.png
/data/datasets/cocostuff/dataset/images/val2017/000000291490.jpg /data/datasets/cocostuff/dataset/annotations/val2017/000000291490.png
/data/datasets/cocostuff/dataset/images/val2017/000000343453.jpg /data/datasets/cocostuff/dataset/annotations/val2017/000000343453.png
/data/datasets/cocostuff/dataset/images/val2017/000000206579.jpg /data/datasets/cocostuff/dataset/annotations/val2017/000000206579.png
/data/datasets/cocostuff/dataset/images/val2017/000000447169.jpg /data/datasets/cocostuff/dataset/annotations/val2017/000000447169.png
/data/datasets/cocostuff/dataset/images/val2017/000000306437.jpg /data/datasets/cocostuff/dataset/annotations/val2017/000000306437.png
/data/datasets/cocostuff/dataset/images/val2017/000000292024.jpg /data/datasets/cocostuff/dataset/annotations/val2017/000000292024.png
/data/datasets/cocostuff/dataset/images/val2017/000000472623.jpg /data/datasets/cocostuff/dataset/annotations/val2017/000000472623.png
/data/datasets/cocostuff/dataset/images/val2017/000000275198.jpg /data/datasets/cocostuff/dataset/annotations/val2017/000000275198.png
/data/datasets/cocostuff/dataset/images/val2017/000000417249.jpg /data/datasets/cocostuff/dataset/annotations/val2017/000000417249.png
/data/datasets/cocostuff/dataset/images/val2017/000000088970.jpg /data/datasets/cocostuff/dataset/annotations/val2017/000000088970.png
/data/datasets/cocostuff/dataset/images/val2017/000000455448.jpg /data/datasets/cocostuff/dataset/annotations/val2017/000000455448.png
/data/datasets/cocostuff/dataset/images/val2017/000000110999.jpg /data/datasets/cocostuff/dataset/annotations/val2017/000000110999.png
/data/datasets/cocostuff/dataset/images/val2017/000000110784.jpg /data/datasets/cocostuff/dataset/annotations/val2017/000000110784.png
/data/datasets/cocostuff/dataset/images/val2017/000000187144.jpg /data/datasets/cocostuff/dataset/annotations/val2017/000000187144.png
/data/datasets/cocostuff/dataset/images/val2017/000000022396.jpg /data/datasets/cocostuff/dataset/annotations/val2017/000000022396.png
/data/datasets/cocostuff/dataset/images/val2017/000000100582.jpg /data/datasets/cocostuff/dataset/annotations/val2017/000000100582.png
/data/datasets/cocostuff/dataset/images/val2017/000000481582.jpg /data/datasets/cocostuff/dataset/annotations/val2017/000000481582.png
/data/datasets/cocostuff/dataset/images/val2017/000000222825.jpg /data/datasets/cocostuff/dataset/annotations/val2017/000000222825.png
/data/datasets/cocostuff/dataset/images/val2017/000000134886.jpg /data/datasets/cocostuff/dataset/annotations/val2017/000000134886.png
/data/datasets/cocostuff/dataset/images/val2017/000000416330.jpg /data/datasets/cocostuff/dataset/annotations/val2017/000000416330.png
/data/datasets/cocostuff/dataset/images/val2017/000000383386.jpg /data/datasets/cocostuff/dataset/annotations/val2017/000000383386.png
/data/datasets/cocostuff/dataset/images/val2017/000000572408.jpg /data/datasets/cocostuff/dataset/annotations/val2017/000000572408.png
/data/datasets/cocostuff/dataset/images/val2017/000000373705.jpg /data/datasets/cocostuff/dataset/annotations/val2017/000000373705.png
/data/datasets/cocostuff/dataset/images/val2017/000000262631.jpg /data/datasets/cocostuff/dataset/annotations/val2017/000000262631.png
/data/datasets/cocostuff/dataset/images/val2017/000000528977.jpg /data/datasets/cocostuff/dataset/annotations/val2017/000000528977.png
/data/datasets/cocostuff/dataset/images/val2017/000000464824.jpg /data/datasets/cocostuff/dataset/annotations/val2017/000000464824.png
/data/datasets/cocostuff/dataset/images/val2017/000000233033.jpg /data/datasets/cocostuff/dataset/annotations/val2017/000000233033.png
/data/datasets/cocostuff/dataset/images/val2017/000000395701.jpg /data/datasets/cocostuff/dataset/annotations/val2017/000000395701.png
/data/datasets/cocostuff/dataset/images/val2017/000000025560.jpg /data/datasets/cocostuff/dataset/annotations/val2017/000000025560.png
/data/datasets/cocostuff/dataset/images/val2017/000000408112.jpg /data/datasets/cocostuff/dataset/annotations/val2017/000000408112.png
/data/datasets/cocostuff/dataset/images/val2017/000000068765.jpg /data/datasets/cocostuff/dataset/annotations/val2017/000000068765.png
/data/datasets/cocostuff/dataset/images/val2017/000000376322.jpg /data/datasets/cocostuff/dataset/annotations/val2017/000000376322.png
/data/datasets/cocostuff/dataset/images/val2017/000000284279.jpg /data/datasets/cocostuff/dataset/annotations/val2017/000000284279.png
/data/datasets/cocostuff/dataset/images/val2017/000000546325.jpg /data/datasets/cocostuff/dataset/annotations/val2017/000000546325.png
/data/datasets/cocostuff/dataset/images/val2017/000000090891.jpg /data/datasets/cocostuff/dataset/annotations/val2017/000000090891.png
/data/datasets/cocostuff/dataset/images/val2017/000000465675.jpg /data/datasets/cocostuff/dataset/annotations/val2017/000000465675.png
/data/datasets/cocostuff/dataset/images/val2017/000000157138.jpg /data/datasets/cocostuff/dataset/annotations/val2017/000000157138.png
/data/datasets/cocostuff/dataset/images/val2017/000000579321.jpg /data/datasets/cocostuff/dataset/annotations/val2017/000000579321.png
/data/datasets/cocostuff/dataset/images/val2017/000000050896.jpg /data/datasets/cocostuff/dataset/annotations/val2017/000000050896.png
/data/datasets/cocostuff/dataset/images/val2017/000000519208.jpg /data/datasets/cocostuff/dataset/annotations/val2017/000000519208.png
/data/datasets/cocostuff/dataset/images/val2017/000000054164.jpg /data/datasets/cocostuff/dataset/annotations/val2017/000000054164.png
/data/datasets/cocostuff/dataset/images/val2017/000000078843.jpg /data/datasets/cocostuff/dataset/annotations/val2017/000000078843.png
/data/datasets/cocostuff/dataset/images/val2017/000000312278.jpg /data/datasets/cocostuff/dataset/annotations/val2017/000000312278.png
/data/datasets/cocostuff/dataset/images/val2017/000000402615.jpg /data/datasets/cocostuff/dataset/annotations/val2017/000000402615.png
/data/datasets/cocostuff/dataset/images/val2017/000000491725.jpg /data/datasets/cocostuff/dataset/annotations/val2017/000000491725.png
/data/datasets/cocostuff/dataset/images/val2017/000000033114.jpg /data/datasets/cocostuff/dataset/annotations/val2017/000000033114.png
/data/datasets/cocostuff/dataset/images/val2017/000000431727.jpg /data/datasets/cocostuff/dataset/annotations/val2017/000000431727.png
/data/datasets/cocostuff/dataset/images/val2017/000000088250.jpg /data/datasets/cocostuff/dataset/annotations/val2017/000000088250.png
/data/datasets/cocostuff/dataset/images/val2017/000000404568.jpg /data/datasets/cocostuff/dataset/annotations/val2017/000000404568.png
/data/datasets/cocostuff/dataset/images/val2017/000000371529.jpg /data/datasets/cocostuff/dataset/annotations/val2017/000000371529.png
/data/datasets/cocostuff/dataset/images/val2017/000000484415.jpg /data/datasets/cocostuff/dataset/annotations/val2017/000000484415.png
/data/datasets/cocostuff/dataset/images/val2017/000000407614.jpg /data/datasets/cocostuff/dataset/annotations/val2017/000000407614.png
/data/datasets/cocostuff/dataset/images/val2017/000000217400.jpg /data/datasets/cocostuff/dataset/annotations/val2017/000000217400.png
/data/datasets/cocostuff/dataset/images/val2017/000000302882.jpg /data/datasets/cocostuff/dataset/annotations/val2017/000000302882.png
/data/datasets/cocostuff/dataset/images/val2017/000000050380.jpg /data/datasets/cocostuff/dataset/annotations/val2017/000000050380.png
/data/datasets/cocostuff/dataset/images/val2017/000000471567.jpg /data/datasets/cocostuff/dataset/annotations/val2017/000000471567.png
/data/datasets/cocostuff/dataset/images/val2017/000000491213.jpg /data/datasets/cocostuff/dataset/annotations/val2017/000000491213.png
/data/datasets/cocostuff/dataset/images/val2017/000000320664.jpg /data/datasets/cocostuff/dataset/annotations/val2017/000000320664.png
/data/datasets/cocostuff/dataset/images/val2017/000000459500.jpg /data/datasets/cocostuff/dataset/annotations/val2017/000000459500.png
/data/datasets/cocostuff/dataset/images/val2017/000000361147.jpg /data/datasets/cocostuff/dataset/annotations/val2017/000000361147.png
/data/datasets/cocostuff/dataset/images/val2017/000000536073.jpg /data/datasets/cocostuff/dataset/annotations/val2017/000000536073.png
/data/datasets/cocostuff/dataset/images/val2017/000000323355.jpg /data/datasets/cocostuff/dataset/annotations/val2017/000000323355.png
/data/datasets/cocostuff/dataset/images/val2017/000000565153.jpg /data/datasets/cocostuff/dataset/annotations/val2017/000000565153.png
/data/datasets/cocostuff/dataset/images/val2017/000000369503.jpg /data/datasets/cocostuff/dataset/annotations/val2017/000000369503.png
/data/datasets/cocostuff/dataset/images/val2017/000000037777.jpg /data/datasets/cocostuff/dataset/annotations/val2017/000000037777.png
/data/datasets/cocostuff/dataset/images/val2017/000000415716.jpg /data/datasets/cocostuff/dataset/annotations/val2017/000000415716.png
/data/datasets/cocostuff/dataset/images/val2017/000000185157.jpg /data/datasets/cocostuff/dataset/annotations/val2017/000000185157.png
/data/datasets/cocostuff/dataset/images/val2017/000000079969.jpg /data/datasets/cocostuff/dataset/annotations/val2017/000000079969.png
/data/datasets/cocostuff/dataset/images/val2017/000000067180.jpg /data/datasets/cocostuff/dataset/annotations/val2017/000000067180.png
/data/datasets/cocostuff/dataset/images/val2017/000000095155.jpg /data/datasets/cocostuff/dataset/annotations/val2017/000000095155.png
/data/datasets/cocostuff/dataset/images/val2017/000000579158.jpg /data/datasets/cocostuff/dataset/annotations/val2017/000000579158.png
/data/datasets/cocostuff/dataset/images/val2017/000000345252.jpg /data/datasets/cocostuff/dataset/annotations/val2017/000000345252.png
/data/datasets/cocostuff/dataset/images/val2017/000000463199.jpg /data/datasets/cocostuff/dataset/annotations/val2017/000000463199.png
/data/datasets/cocostuff/dataset/images/val2017/000000456015.jpg /data/datasets/cocostuff/dataset/annotations/val2017/000000456015.png
/data/datasets/cocostuff/dataset/images/val2017/000000095843.jpg /data/datasets/cocostuff/dataset/annotations/val2017/000000095843.png
[truncated: 275,131 more chars]
