# Supplementary material for: Road surface semantic segmentation for autonomous driving
Source: PeerJ Comput Sci. 2024 Sep 25;10:e2250. doi: 10.7717/peerj-cs.2250 (PMC11623202; doi:10.7717/peerj-cs.2250)
Supplement: Supplemental Information 2 [file peerj-cs-10-2250-s002.zip]

Archive with 5 entries (4 files):
- data/
- data/complex road.jpg
- data/our method_complex.png
- data/our method_simple.png
- data/simple road.jpg
